# Supplementary material for: Cosmic-void observations reconciled with primordial magnetogenesis
Source: Nat Commun. 2023 Nov 18;14:7523. doi: 10.1038/s41467-023-43258-3 (PMC10657398; doi:10.1038/s41467-023-43258-3)
Supplement: Supplementary file 3 — Source Data [file 41467_2023_43258_MOESM3_ESM.zip]

Archive with 14 entries (13 files):
- source-files/
- source-files/.DS_Store
- __MACOSX/source-files/._.DS_Store
- source-files/Fig2.npz
- source-files/supfig2i.txt
- source-files/supfig2h.txt
- source-files/supfig2e.txt
- __MACOSX/source-files/._supfig2e.txt
- source-files/supfig2d.txt
- __MACOSX/source-files/._supfig2d.txt
- source-files/supfig2f.txt
- source-files/supfig2g.txt
- source-files/supfig2c.txt
- __MACOSX/source-files/._supfig2c.txt
