# Supplementary material for: Cosmic-void observations reconciled with primordial magnetogenesis
Source: Nat Commun. 2023 Nov 18;14:7523. doi: 10.1038/s41467-023-43258-3 (PMC10657398; doi:10.1038/s41467-023-43258-3)
Supplement: Supplementary file 3 — Source Data [file 41467_2023_43258_MOESM3_ESM.zip › source-files/supfig2i.txt]

A
t= 0.         0.2502152  0.5001256  0.7501272  1.000409   1.250656
  1.500406   1.751425   2.001219   2.252018   2.501754   2.75031
  3.000666   3.252515   3.500093   3.750075   4.000882   4.251825
  4.501252   4.751472   5.000057   5.250758   5.502164   5.753532
  6.003243   6.25385    6.5043     6.75387    7.001506   7.253955
  7.500735   7.754542   8.001342   8.251595   8.50088    8.75454
  9.002037   9.253886   9.502706   9.754313  10.00233   10.25146
 10.50294   10.75363   11.00118   11.25634   11.5055    11.75559
 12.00094   12.25525   12.50559   12.7503    13.00397   13.25104
 13.50029   13.75116   14.00424   14.25215   14.50277   14.75551
 15.00195   15.25557   15.50253   15.75034   16.00023   16.25267
 16.50071   16.75359   17.00324   17.25093   17.50297   17.75814
 18.00016   18.25441   18.50321   18.75433   19.00111   19.25263
 19.50869   19.75944   20.00375   20.25964   20.5079    20.75755
 21.00801   21.25986   21.50305   21.7564    22.00937   22.25067
 22.50079   22.75051   23.00057   23.25918   23.50846   23.75747
 24.00765   24.25874   24.50154   24.75673   25.00482   25.25636
 25.50107   25.75977   26.01012   26.25199   26.5077    26.75651
 27.00734   27.26009   27.50402   27.75084   28.01078   28.26059
 28.50039   28.75474   29.01074   29.25614   29.50255   29.75075
 30.0009    30.25297   30.50751   30.7511    31.00931   31.25748
 31.50828   31.76145   32.00389   32.26231   32.50952   32.75878
 33.01034   33.26405   33.50515   33.76157   34.00378   34.26134
 34.50486   34.76326   35.00851   35.25402   35.50081   35.75021
 36.00013   36.25043   36.50121   36.75313   37.00583   37.25974
 37.51507   37.75705   38.00006   38.2597   
E_M=4.999566e-01 7.918054e-02 3.689671e-02 2.279293e-02 1.628084e-02
 1.258371e-02 1.021669e-02 8.565315e-03 7.369745e-03 6.456862e-03
 5.746861e-03 5.179869e-03 4.710628e-03 4.316330e-03 3.986598e-03
 3.700454e-03 3.451734e-03 3.234342e-03 3.043899e-03 2.874316e-03
 2.723864e-03 2.587697e-03 2.464507e-03 2.352512e-03 2.250712e-03
 2.157039e-03 2.071148e-03 1.992308e-03 1.919921e-03 1.851493e-03
 1.789287e-03 1.729582e-03 1.675272e-03 1.623641e-03 1.575310e-03
 1.528981e-03 1.486303e-03 1.445242e-03 1.406824e-03 1.369953e-03
 1.335393e-03 1.302341e-03 1.270573e-03 1.240398e-03 1.211974e-03
 1.184013e-03 1.157938e-03 1.132909e-03 1.109404e-03 1.086077e-03
 1.064082e-03 1.043454e-03 1.022927e-03 1.003722e-03 9.850912e-04
 9.670566e-04 9.495568e-04 9.330508e-04 9.169674e-04 9.013213e-04
 8.865785e-04 8.718961e-04 8.580433e-04 8.445595e-04 8.313670e-04
 8.184366e-04 8.061079e-04 7.939091e-04 7.822185e-04 7.709506e-04
 7.598098e-04 7.488533e-04 7.387519e-04 7.284343e-04 7.186183e-04
 7.089793e-04 6.997568e-04 6.906012e-04 6.815225e-04 6.728603e-04
 6.646297e-04 6.562217e-04 6.482636e-04 6.404504e-04 6.327944e-04
 6.252742e-04 6.181762e-04 6.109477e-04 6.038939e-04 5.973135e-04
 5.906402e-04 5.841221e-04 5.777343e-04 5.712693e-04 5.651685e-04
 5.591972e-04 5.533171e-04 5.475304e-04 5.420398e-04 5.363754e-04
 5.309699e-04 5.255887e-04 5.204480e-04 5.151142e-04 5.100501e-04
 5.052483e-04 5.002670e-04 4.955119e-04 4.908077e-04 4.861546e-04
 4.817445e-04 4.773600e-04 4.728244e-04 4.685422e-04 4.645010e-04
 4.602867e-04 4.561186e-04 4.521907e-04 4.483121e-04 4.444706e-04
 4.406642e-04 4.368935e-04 4.331510e-04 4.296290e-04 4.259583e-04
 4.224891e-04 4.190405e-04 4.156162e-04 4.123891e-04 4.090040e-04
 4.058171e-04 4.026534e-04 3.995099e-04 3.963890e-04 3.934685e-04
 3.904101e-04 3.875657e-04 3.845871e-04 3.818139e-04 3.789153e-04
 3.762050e-04 3.735303e-04 3.708794e-04 3.682377e-04 3.656271e-04
 3.630484e-04 3.605003e-04 3.579758e-04 3.554784e-04 3.530040e-04
 3.505508e-04 3.482576e-04 3.459856e-04 3.435918e-04
E_K=0.         0.2440593  0.1115617  0.06154751 0.03991071 0.02859866
 0.02185915 0.01744779 0.01439813 0.01216384 0.01048129 0.00917594
 0.00812837 0.00727227 0.00657641 0.00598631 0.00548283 0.00504955
 0.00467573 0.00434759 0.00406017 0.00380295 0.00357272 0.00336613
 0.00318104 0.00301269 0.0028595  0.00271997 0.00259296 0.00247381
 0.00236627 0.00226392 0.00217163 0.00208459 0.00200382 0.00192715
 0.0018572  0.00179049 0.00172861 0.00166976 0.00161512 0.00156332
 0.0015139  0.00146727 0.00142361 0.00138089 0.00134127 0.00130342
 0.00126803 0.00123305 0.00120019 0.00116949 0.00113905 0.00111068
 0.00108324 0.00105674 0.00103109 0.00100695 0.0009835  0.00096076
 0.00093944 0.00091834 0.00089857 0.00087947 0.00086092 0.00084288
 0.00082579 0.00080899 0.00079298 0.00077764 0.00076255 0.00074777
 0.00073421 0.0007204  0.00070731 0.0006945  0.00068229 0.00067022
 0.00065831 0.000647   0.0006363  0.00062542 0.00061517 0.00060515
 0.00059538 0.00058583 0.00057686 0.00056778 0.00055895 0.00055076
 0.00054248 0.00053443 0.00052658 0.00051866 0.00051122 0.00050396
 0.00049685 0.00048988 0.0004833  0.00047656 0.00047015 0.00046382
 0.0004578  0.00045159 0.00044572 0.00044018 0.00043444 0.00042899
 0.00042361 0.0004183  0.00041329 0.00040833 0.00040321 0.0003984
 0.00039388 0.00038918 0.00038456 0.00038021 0.00037593 0.00037171
 0.00036753 0.0003634  0.00035932 0.00035548 0.00035149 0.00034773
 0.000344   0.0003403  0.00033683 0.00033319 0.00032977 0.00032638
 0.00032303 0.0003197  0.00031659 0.00031335 0.00031033 0.00030718
 0.00030425 0.00030119 0.00029834 0.00029553 0.00029275 0.00028999
 0.00028727 0.00028459 0.00028195 0.00027934 0.00027676 0.00027421
 0.00027169 0.00026934 0.00026701 0.00026456

B
t= 0.          0.05049703  0.1001208   0.1504326   0.2005745   0.2504665
  0.3005153   0.350548    0.4000325   0.4505193   0.500539    0.5505753
  0.6007357   0.6505999   0.7004348   0.7505382   0.8006231   0.8505065
  0.9008933   0.9507103   1.000898    1.050053    1.100744    1.150915
  1.201123    1.250629    1.301212    1.350243    1.401234    1.450846
  1.500573    1.550197    1.601013    1.651371    1.701322    1.750884
  1.801293    1.850646    1.90124     1.951261    2.000487    2.051481
  2.101371    2.15157     2.201415    2.25144     2.300477    2.350705
  2.401539    2.451344    2.501428    2.550124    2.600901    2.65074
  2.701347    2.751025    2.801277    2.850065    2.900748    2.950173
  3.000726    3.051643    3.100521    3.150185    3.20064     3.251852
  3.301918    3.350664    3.400232    3.452138    3.501581    3.550803
  3.600076    3.651742    3.701423    3.751888    3.800929    3.850427
  3.900631    3.951713    4.000662    4.051775    4.100547    4.152205
  4.202209    4.252311    4.302173    4.352142    4.40239     4.450661
  4.501501    4.552248    4.600757    4.652186    4.701742    4.751501
  4.801317    4.851799    4.90037     4.951725    5.000317    5.051543
  5.100367    5.152058    5.201768    5.252198    5.300352    5.351235
  5.402024    5.45024     5.50138     5.552648    5.601303    5.65267
  5.701437    5.750374    5.802312    5.851835    5.901462    5.951058
  6.000715    6.050465    6.100356    6.150601    6.201325    6.252205
  6.300504    6.351595    6.402766    6.451317    6.500039    6.552028
  6.601472    6.650863    6.700236    6.752429    6.801652    6.850703
  6.902761    6.952299    7.002048    7.052147    7.102558    7.150442
  7.20161     7.252828    7.300971    7.352137    7.400326    7.451678
  7.500143    7.551761    7.600259    7.651737    7.700044    7.751215
  7.802429    7.850694    7.902197    7.950876    8.002851    8.051956
  8.101342    8.15098     8.200864    8.250966    8.301404    8.352241
  8.400316    8.45221     8.501494    8.55136     8.601853    8.652823
  8.700618    8.752051    8.800254    8.851901    8.900093    8.951902
  9.000435    9.052657    9.101502    9.150392    9.202775    9.251677
  9.300732    9.353351    9.402507    9.451971    9.501934    9.551843
  9.601572    9.651327    9.701102    9.751232    9.801378    9.851486
  9.901773    9.952342   10.0031     10.05024    10.10094    10.15179
 10.203      10.25078    10.30226    10.35025    10.40245    10.45127
 10.50031    10.5532     10.60249    10.65182    10.70125    10.75097
 10.80078    10.85073    10.90088    10.95123    11.00178    11.05249
 11.10332    11.15041    11.20174    11.25335    11.30107    11.35296
 11.40105    11.45322    11.50158    11.55007    11.60278    11.6517
 11.70066    11.75384    11.8033     11.85312    11.90331    11.95382
 12.00053    12.05163    12.10288    12.15001    12.20145    12.25295
 12.30012    12.35155    12.40297    12.45006    12.50139    12.55262
 12.60372    12.65057    12.70171    12.75281    12.80397    12.85091
 12.90226    12.95366    13.00073    13.05211    13.10351    13.15072
 13.20218    13.25356    13.30065    13.35204    13.40339    13.45058
 13.50211    13.55363    13.60087    13.6525     13.70426    13.75171
 13.80336    13.85061    13.90221    13.95384    14.00126    14.05301
 14.10022    14.15147    14.20233    14.25291    14.30325    14.35347
 14.40363    14.45383    14.50395    14.55013    14.60075    14.65174
 14.70308    14.75029    14.80197    14.85382    14.90146    14.95369
 15.00182    15.05022    15.10317    15.15173    15.2004     15.25356
 15.30245    15.35154    15.40086    15.45035    15.50446    15.55418
 15.60413    15.65436    15.70009    15.75059    15.80133    15.85252
 15.90393    15.95083    16.00245    16.05406    16.10096    16.15255
 16.2042     16.2511     16.30266    16.35432    16.40132    16.4532
 16.50035    16.55211    16.60375    16.65065    16.70215    16.75369
 16.80072    16.85259    16.90452    16.95174    17.00386    17.05127
 17.10345    17.15099    17.20349    17.25145    17.3044     17.35284
 17.40143    17.45485    17.50355    17.5523     17.60098    17.65462
 17.70333    17.75203    17.80079    17.85462    17.90375    17.95313
 18.00268    18.05239    18.10228    18.15241    18.20273    18.25324
 18.30391    18.35481    18.40073    18.45183    18.50299    18.55427
 18.60057    18.65204    18.70349    18.75507    18.80157    18.85332
 18.90003    18.95194    19.00369    19.05025    19.10197    19.1536
 19.20001    19.25147    19.30286    19.35419    19.40034    19.45159
 19.50283    19.55403    19.60008    19.65131    19.70265    19.75412
 19.80065    19.85261    19.90472    19.95166    20.0039     20.05101
 20.10348    20.15085    20.20367    20.25134    20.30453    20.35259
 20.40075    20.45445    20.50284    20.55117    20.60487    20.65327
 20.70183    20.75054    20.80487    20.85379    20.90278    20.95185
 21.001      21.05027    21.10516    21.1545     21.20378    21.25306
 21.30241    21.35188    21.40147    21.45121    21.50122    21.55144
 21.60166    21.65196    21.70241    21.75309    21.80403    21.85524
 21.90085    21.95227    22.00387    22.05557    22.10165    22.15365
 22.20578    22.25217    22.30444    22.35095    22.40332    22.45578
 22.50254    22.55518    22.6019     22.65447    22.7012     22.75386
 22.80075    22.8535     22.90039    22.95323    23.00028    23.05338
 23.10076    23.15409    23.20135    23.2543     23.30126    23.35401
 23.40081    23.45319    23.50532    23.55152    23.60342    23.65531
 23.70149    23.75359    23.80578    23.85214    23.90429    23.95061
 24.00258    24.05441    24.1004     24.15207    24.20375    24.25541
 24.30123    24.35272    24.40418    24.45572    24.50163    24.55331
 24.60494    24.65086    24.70256    24.75437    24.80056    24.8526
 24.9047     24.9511     25.00344    25.05001    25.10227    25.15445
 25.20084    25.2532     25.30576    25.35249    25.40509    25.45194
 25.50481    25.5519     25.605      25.65237    25.70578    25.75329
 25.80087    25.85445    25.9022     25.95009    26.00414    26.05225
 26.1003     26.15436    26.20247    26.2507     26.30519    26.35383
 26.40256    26.45136    26.50023    26.55531    26.60428    26.65325
 26.70225    26.75131    26.80048    26.85582    26.90499    26.95415
 27.00333    27.05256    27.10179    27.151      27.20024    27.2557
 27.30507    27.35446    27.40383    27.4532     27.50259    27.55206
 27.60163    27.65128    27.70101    27.7508     27.8007     27.8507
 27.90084    27.9511     28.00151    28.05206    28.10279    28.15369
 28.20479    28.25606    28.30101    28.35247    28.40401    28.45559
 28.50077    28.5525     28.60436    28.65641    28.70208    28.75433
 28.80012    28.85258    28.90514    28.95117    29.00379    29.05648
 29.10262    29.15532    29.20148    29.25427    29.30044    29.35318
 29.40596    29.45215    29.50483    29.55084    29.60328    29.65561
 29.70133    29.75352    29.80566    29.85123    29.90325    29.95523
 30.00063    30.05246    30.10423    30.15598    30.20129    30.25312
 30.30499    30.35044    30.40245    30.45457    30.50029    30.55255
 30.60489    30.65085    30.70353    30.75624    30.80241    30.85527
 30.90159    30.95461    31.00103    31.05416    31.10072    31.15402
 31.20079    31.25442    31.30152    31.35558    31.40311    31.45083
 31.50557    31.55366    31.60192    31.65033    31.70575    31.75432
 31.8029     31.85151    31.90009    31.9556     32.00418    32.05276
 32.10136    32.15693    32.20565    32.25443    32.30316    32.35179
 32.40041    32.45597    32.50461    32.55334    32.60215    32.65101
 32.70675    32.75546    32.80412    32.85282    32.90156    32.95044
 33.00645    33.05539    33.10434    33.15336    33.20252    33.25176
 33.30111    33.35055    33.40702    33.45655    33.50617    33.55587
 33.60568    33.65553    33.70525    33.75472    33.80398    33.85311
 33.90223    33.95136    34.00055    34.057      34.10667    34.15653
 34.20662    34.25672    34.30681    34.35692    34.40706    34.45006
 34.50027    34.55048    34.6007     34.65095    34.70123    34.75157
 34.80198    34.85248    34.90308    34.95372    35.00441    35.05514
 35.10589    35.15669    35.20027    35.25116    35.30206    35.353
 35.404      35.45508    35.5063     35.5503     35.60173    35.65324
 35.70481    35.75648    35.80087    35.85281    35.90488    35.95708
 36.00195    36.0544     36.10691    36.15195    36.20456    36.25731
 36.30266    36.3557     36.40123    36.45445    36.50014    36.5535
 36.60693    36.65276    36.70627    36.75212    36.8056     36.85145
 36.90496    36.95087    37.00445    37.0504     37.10405    37.15006
 37.20377    37.25754    37.3037     37.35755    37.4037     37.45754
 37.50368    37.55743    37.60345    37.65711    37.70307    37.7566
 37.80245    37.85588    37.90163    37.95496    38.0006     38.05377
 38.10688    38.15237    38.20542    38.25089    38.30394    38.35704
 38.4026     38.45579    38.50138    38.55461    38.60024    38.65348
 38.70673    38.75239    38.80568    38.85137    38.9047     38.95046
 39.00391    39.0575     39.10356    39.15738    39.20357    39.25757
 39.30391    39.35027    39.4044     39.45083    39.50499    39.55139
 39.60548    39.65182    39.70586    39.75219    39.80625    39.85263
 39.90681    39.95329    40.00757    40.0541     40.10066    40.15503
 40.20169    40.25621    40.30301    40.35772    40.40471    40.45176
 40.50673    40.55387    40.60105    40.65609    40.70328    40.75051
 40.80565    40.85295    40.90029    40.95564    41.00316    41.05075
 41.10627    41.15385    41.20145    41.25699    41.3046     41.35219
 41.40771    41.4553     41.50289    41.55046    41.60585    41.65326
 41.70071    41.75609    41.80357    41.85103    41.90641    41.95384
 42.00124    42.0565     42.10377    42.15099    42.20611    42.25341
 42.30083    42.35636    42.40399    42.45156    42.50701    42.55456
 42.60216    42.65782    42.70561    42.75349    42.80139    42.85721
 42.90505    42.95291    43.00085    43.05674    43.10462    43.15244
 43.20026    43.25611    43.30396    43.35179    43.40754    43.45532
 43.50313    43.55093    43.60673    43.6546     43.70251    43.75052
 43.80659    43.85466    43.90272    43.95081    44.00701    44.05532
 44.10372    44.1522     44.20074    44.25736    44.30588    44.35445
 44.40311    44.45179    44.50051    44.55747    44.60644    44.6555
 44.70458    44.75366    44.80278    44.85194    44.90118    44.95052
 45.00823    45.05778    45.10743    45.15718    45.20704    45.25702
 45.30709    45.35718    45.40731    45.45752    45.50777    45.55811
 45.60012    45.6506     45.70111    45.75167    45.8023     45.85299
 45.90368    45.95446    46.00534    46.05635    46.1075     46.15017
 46.2014     46.2527    
E_M=0.4999565  0.3796722  0.3137264  0.2869511  0.2615721  0.2356709
 0.2116271  0.1907433  0.1732481  0.158267   0.1457554  0.1351229
 0.1259913  0.1181378  0.1112825  0.1052179  0.09984098 0.09504972
 0.09069575 0.08680312 0.08323914 0.08004951 0.07702916 0.07427143
 0.07171429 0.06937203 0.06714521 0.06513018 0.06316778 0.06137508
 0.05968228 0.05808825 0.05654762 0.05510589 0.05375188 0.05247598
 0.05124082 0.05008729 0.04895784 0.04789098 0.04688687 0.04589189
 0.04496013 0.04406149 0.04320549 0.04238077 0.04160387 0.0408385
 0.04009321 0.03938968 0.03870716 0.03806619 0.03742024 0.03680721
 0.0362049  0.03563263 0.03507208 0.03454476 0.03401379 0.03351181
 0.03301398 0.03252806 0.03207578 0.03162991 0.0311903  0.03075706
 0.03034545 0.0299555  0.02956941 0.02917592 0.0288109  0.02845658
 0.02811058 0.02775674 0.02742478 0.02709551 0.02678284 0.0264743
 0.02616833 0.02586404 0.0255789  0.02528766 0.02501573 0.02473384
 0.02446679 0.02420482 0.02394957 0.02369914 0.0234526  0.02322064
 0.02298135 0.02274747 0.02252838 0.0223007  0.02208563 0.0218738
 0.02166574 0.02145891 0.02126367 0.02106114 0.02087309 0.02067849
 0.02049636 0.02030697 0.02012808 0.01994977 0.01978241 0.01960858
 0.01943806 0.01927885 0.01911275 0.01894901 0.01879612 0.0186373
 0.01848894 0.01834237 0.01818929 0.01804566 0.01790394 0.01776447
 0.01762694 0.01749118 0.01735706 0.01722398 0.01709164 0.0169609
 0.01683864 0.01671124 0.01658559 0.01646814 0.01635197 0.01622983
 0.01611537 0.01600264 0.01589153 0.01577575 0.01566812 0.01556234
 0.01545166 0.01534782 0.01524494 0.01514274 0.01504127 0.01494612
 0.01484575 0.01474659 0.01465455 0.01455795 0.01446808 0.01437347
 0.01428527 0.01419246 0.01410631 0.01401597 0.0139322  0.01384453
 0.01375784 0.01367712 0.01359199 0.01351249 0.01342862 0.01335034
 0.01327252 0.01319523 0.01311847 0.01304229 0.01296649 0.012891
 0.01282042 0.0127451  0.01267439 0.01260362 0.01253274 0.01246198
 0.01239633 0.01232642 0.01226158 0.01219284 0.01212937 0.01206186
 0.01199928 0.01193267 0.01187102 0.01180996 0.01174523 0.01168545
 0.01162611 0.01156312 0.01150489 0.01144689 0.01138889 0.01133153
 0.01127493 0.01121885 0.01116329 0.01110788 0.011053   0.0109987
 0.01094476 0.01089105 0.0108377  0.01078864 0.01073639 0.01068453
 0.01063283 0.01058507 0.01053413 0.01048709 0.01043643 0.01038952
 0.01034283 0.01029296 0.01024694 0.01020131 0.01015599 0.01011083
 0.01006599 0.01002143 0.0099771  0.00993298 0.00988908 0.00984542
 0.00980204 0.0097622  0.00971914 0.00967621 0.00963687 0.00959444
 0.00955546 0.00951354 0.00947501 0.0094367  0.00939542 0.00935744
 0.00931974 0.00927915 0.00924172 0.00920433 0.00916697 0.00912968
 0.00909547 0.00905834 0.0090214  0.0089877  0.0089512  0.00891495
 0.008882   0.00884634 0.00881099 0.00877885 0.00874409 0.00870967
 0.00867561 0.00864462 0.00861106 0.00857778 0.00854474 0.00851464
 0.00848197 0.00844953 0.00842004 0.0083881  0.00835639 0.00832749
 0.00829622 0.00826523 0.00823703 0.00820648 0.00817618 0.00814852
 0.00811852 0.00808873 0.00806161 0.00803216 0.00800285 0.00797614
 0.00794728 0.00792104 0.00789257 0.00786428 0.00783847 0.00781048
 0.00778511 0.00775776 0.00773079 0.00770415 0.00767782 0.00765173
 0.00762584 0.0076001  0.00757457 0.0075512  0.00752574 0.00750027
 0.00747478 0.00745149 0.00742616 0.0074009  0.00737783 0.0073527
 0.00732968 0.00730667 0.00728164 0.00725883 0.0072361  0.00721143
 0.00718888 0.00716638 0.0071439  0.00712148 0.00709712 0.00707488
 0.00705267 0.00703048 0.0070104  0.00698835 0.00696634 0.00694428
 0.00692226 0.00690229 0.00688044 0.00685873 0.00683912 0.00681768
 0.00679634 0.00677707 0.006756   0.00673503 0.00671604 0.00669521
 0.00667638 0.00665583 0.00663545 0.00661704 0.00659695 0.00657695
 0.00655881 0.00653891 0.0065191  0.0065012  0.00648154 0.00646376
 0.0064443  0.00642667 0.0064073  0.00638971 0.0063704  0.00635284
 0.00633532 0.00631616 0.0062988  0.00628152 0.00626435 0.00624555
 0.00622857 0.00621169 0.00619489 0.00617645 0.00615972 0.006143
 0.00612631 0.00610967 0.00609307 0.00607649 0.00605993 0.00604341
 0.00602694 0.0060105  0.00599574 0.00597942 0.00596318 0.00594699
 0.00593247 0.00591641 0.00590046 0.00588457 0.00587032 0.00585456
 0.00584041 0.00582478 0.00580929 0.00579542 0.00578011 0.00576492
 0.00575133 0.00573635 0.00572147 0.00570669 0.00569346 0.00567886
 0.00566433 0.00564989 0.00563696 0.00562265 0.00560838 0.00559415
 0.00558135 0.00556712 0.00555291 0.00554018 0.00552607 0.00551341
 0.00549936 0.00548675 0.00547275 0.00546016 0.00544619 0.00543362
 0.00542108 0.00540716 0.00539467 0.00538226 0.00536852 0.0053562
 0.00534389 0.00533159 0.00531794 0.0053057  0.00529349 0.00528131
 0.00526916 0.00525704 0.00524359 0.00523155 0.00521958 0.00520766
 0.00519578 0.00518392 0.00517208 0.00516025 0.00514842 0.00513659
 0.00512481 0.00511307 0.00510134 0.00508962 0.00507789 0.00506615
 0.00505575 0.00504406 0.0050324  0.00502077 0.00501045 0.00499887
 0.00498731 0.00497707 0.00496559 0.00495542 0.00494403 0.00493268
 0.00492261 0.00491132 0.00490135 0.00489019 0.00488031 0.00486923
 0.00485942 0.00484842 0.00483869 0.00482777 0.0048181  0.00480722
 0.00479756 0.00478674 0.00477718 0.00476652 0.00475711 0.00474657
 0.00473727 0.00472689 0.0047166  0.00470752 0.00469736 0.00468723
 0.00467826 0.00466817 0.0046581  0.00464919 0.00463921 0.00463037
 0.00462049 0.00461068 0.004602   0.00459229 0.00458261 0.00457297
 0.00456445 0.00455491 0.00454541 0.00453593 0.00452752 0.00451808
 0.00450869 0.00450036 0.00449102 0.00448169 0.0044734  0.00446409
 0.00445481 0.00444657 0.00443731 0.00442909 0.00441991 0.00441077
 0.00440267 0.00439357 0.00438446 0.0043764  0.00436735 0.00435931
 0.00435028 0.00434226 0.00433326 0.00432525 0.00431626 0.00430829
 0.00430033 0.00429141 0.00428349 0.00427557 0.00426667 0.00425877
 0.00425092 0.00424211 0.0042343  0.00422651 0.00421773 0.00420993
 0.00420214 0.00419438 0.00418662 0.00417792 0.00417021 0.00416254
 0.00415489 0.00414725 0.00413964 0.00413109 0.00412353 0.00411601
 0.0041085  0.00410102 0.00409357 0.00408615 0.00407874 0.00407044
 0.00406309 0.00405575 0.00404845 0.00404117 0.00403392 0.00402669
 0.00401947 0.00401227 0.00400508 0.00399791 0.00399076 0.00398362
 0.00397649 0.00396937 0.00396227 0.00395517 0.00394807 0.00394098
 0.00393389 0.00392682 0.00392063 0.00391358 0.00390655 0.00389955
 0.00389343 0.00388646 0.0038795  0.00387255 0.00386647 0.00385954
 0.00385349 0.00384658 0.00383969 0.00383368 0.00382683 0.00382
 0.00381404 0.00380725 0.00380133 0.00379458 0.0037887  0.003782
 0.00377532 0.00376949 0.00376286 0.00375709 0.00375054 0.00374402
 0.00373834 0.00373187 0.00372544 0.00371983 0.00371345 0.00370709
 0.00370155 0.00369525 0.00368897 0.00368272 0.00367726 0.00367103
 0.00366482 0.00365939 0.0036532  0.00364701 0.0036416  0.00363543
 0.00362927 0.00362388 0.00361772 0.00361158 0.00360621 0.00360008
 0.00359473 0.00358863 0.0035833  0.00357722 0.00357191 0.00356585
 0.00356055 0.00355449 0.00354919 0.00354312 0.00353781 0.00353249
 0.00352641 0.00352108 0.00351575 0.00351043 0.00350435 0.00349905
 0.00349375 0.00348848 0.00348322 0.00347723 0.00347201 0.00346681
 0.00346161 0.0034557  0.00345053 0.00344537 0.00344023 0.00343511
 0.00343002 0.00342421 0.00341914 0.00341407 0.00340902 0.00340397
 0.00339822 0.00339321 0.00338823 0.00338325 0.00337828 0.00337331
 0.00336763 0.00336268 0.00335774 0.00335281 0.00334788 0.00334295
 0.00333802 0.0033331  0.00332749 0.00332259 0.00331769 0.0033128
 0.00330791 0.00330303 0.00329817 0.00329335 0.00328857 0.00328381
 0.00327907 0.00327434 0.00326962 0.00326422 0.00325948 0.00325473
 0.00324998 0.00324524 0.00324051 0.0032358  0.00323109 0.00322707
 0.00322238 0.00321771 0.00321304 0.00320839 0.00320375 0.00319912
 0.00319448 0.00318986 0.00318524 0.00318063 0.00317602 0.00317143
 0.00316684 0.00316227 0.00315835 0.00315379 0.00314925 0.00314471
 0.00314018 0.00313565 0.00313113 0.00312725 0.00312274 0.00311823
 0.00311372 0.00310922 0.00310537 0.00310087 0.00309638 0.00309189
 0.00308803 0.00308355 0.00307906 0.00307523 0.00307077 0.0030663
 0.00306247 0.00305801 0.00305419 0.00304973 0.00304592 0.00304147
 0.00303703 0.00303324 0.00302882 0.00302504 0.00302064 0.00301688
 0.0030125  0.00300876 0.00300439 0.00300066 0.00299632 0.0029926
 0.00298827 0.00298395 0.00298024 0.00297593 0.00297225 0.00296796
 0.00296429 0.00296003 0.00295639 0.00295216 0.00294854 0.00294433
 0.00294074 0.00293656 0.00293299 0.00292883 0.00292529 0.00292117
 0.00291706 0.00291356 0.00290947 0.00290599 0.00290192 0.00289787
 0.0028944  0.00289036 0.0028869  0.00288288 0.00287944 0.00287544
 0.00287144 0.00286803 0.00286406 0.00286066 0.0028567  0.00285332
 0.00284937 0.00284543 0.00284205 0.00283811 0.00283474 0.00283081
 0.00282745 0.00282409 0.00282018 0.00281683 0.00281294 0.00280962
 0.00280575 0.00280245 0.00279861 0.00279532 0.00279149 0.00278822
 0.00278441 0.00278114 0.00277734 0.00277409 0.00277085 0.00276706
 0.00276383 0.00276006 0.00275683 0.00275306 0.00274983 0.00274661
 0.00274285 0.00273964 0.00273643 0.00273269 0.0027295  0.00272631
 0.0027226  0.00271942 0.00271625 0.00271255 0.00270938 0.00270622
 0.00270253 0.00269938 0.00269624 0.00269258 0.00268945 0.00268633
 0.0026827  0.00267959 0.0026765  0.0026734  0.00266981 0.00266675
 0.00266369 0.00266012 0.00265707 0.00265403 0.00265049 0.00264746
 0.00264444 0.00264093 0.00263793 0.00263494 0.00263146 0.00262847
 0.00262549 0.002622   0.00261902 0.00261604 0.00261257 0.00260961
 0.00260665 0.00260319 0.00260023 0.00259727 0.00259431 0.00259087
 0.00258792 0.00258498 0.00258204 0.00257863 0.0025757  0.00257279
 0.00256988 0.00256648 0.00256359 0.00256069 0.00255733 0.00255445
 0.00255157 0.0025487  0.00254536 0.0025425  0.00253964 0.00253678
 0.00253345 0.0025306  0.00252775 0.00252491 0.0025216  0.00251876
 0.00251592 0.00251307 0.00251023 0.00250693 0.0025041  0.00250128
 0.00249846 0.00249564 0.00249282 0.00248954 0.00248672 0.0024839
 0.00248109 0.00247828 0.00247547 0.00247267 0.00246987 0.00246707
 0.0024638  0.002461   0.00245821 0.00245541 0.00245261 0.00244981
 0.00244701 0.00244421 0.00244142 0.00243863 0.00243584 0.00243306
 0.00243074 0.00242796 0.00242518 0.00242241 0.00241963 0.00241687
 0.0024141  0.00241134 0.00240858 0.00240581 0.00240305 0.00240075
 0.00239799 0.00239523
E_K=0.         0.1182404  0.1726864  0.1651402  0.141725   0.1186923
 0.09956281 0.08448113 0.07280442 0.06339477 0.05597231 0.04996556
 0.04502054 0.04093029 0.03748779 0.03454031 0.03200928 0.02982865
 0.02790515 0.02622739 0.02472403 0.02340513 0.02218233 0.02109339
 0.02010982 0.01922804 0.01840328 0.01766852 0.01696486 0.01633337
 0.01574766 0.01520478 0.01468604 0.01420439 0.01375589 0.01333796
 0.01293886 0.0125718  0.01221777 0.0118876  0.01157981 0.01127703
 0.01099537 0.0107256  0.01047042 0.0102261  0.00999728 0.00977312
 0.00955614 0.00935277 0.009157   0.00897461 0.00879242 0.00862126
 0.00845484 0.00829812 0.00814557 0.00800269 0.00785929 0.00772399
 0.00758987 0.00745869 0.00733606 0.00721455 0.00709425 0.00697541
 0.00686243 0.00675544 0.0066496  0.00654192 0.0064423  0.00634598
 0.00625234 0.00615705 0.00606814 0.00598049 0.00589784 0.00581689
 0.0057372  0.00565849 0.0055852  0.00551081 0.00544181 0.00537078
 0.00530395 0.00523877 0.00517555 0.00511373 0.005053   0.00499593
 0.00493714 0.00487974 0.00482607 0.00477041 0.00471799 0.0046665
 0.00461608 0.00456606 0.00451888 0.00446997 0.00442457 0.00437763
 0.00433376 0.00428824 0.00424534 0.00420266 0.00416267 0.00412121
 0.00408061 0.00404278 0.00400341 0.00396469 0.0039286  0.00389118
 0.00385626 0.00382181 0.00378588 0.00375219 0.00371901 0.0036864
 0.00365433 0.00362278 0.00359171 0.00356099 0.00353054 0.0035005
 0.00347243 0.00344318 0.00341432 0.00338731 0.00336056 0.00333241
 0.003306   0.00327999 0.00325433 0.00322756 0.00320265 0.00317813
 0.00315243 0.00312828 0.00310432 0.00308051 0.00305687 0.00303472
 0.0030114  0.0029884  0.00296712 0.00294485 0.00292421 0.00290256
 0.00288245 0.00286138 0.00284189 0.00282151 0.00280266 0.00278298
 0.00276357 0.00274551 0.00272649 0.00270874 0.00269002 0.00267253
 0.00265514 0.00263784 0.00262063 0.00260353 0.00258649 0.00256952
 0.00255364 0.0025367  0.0025208  0.00250492 0.00248904 0.00247322
 0.00245858 0.00244303 0.00242865 0.00241344 0.00239943 0.00238455
 0.00237079 0.00235616 0.00234263 0.00232925 0.00231506 0.00230196
 0.00228896 0.00227516 0.00226241 0.00224972 0.00223705 0.00222453
 0.00221221 0.00220002 0.00218798 0.00217598 0.00216412 0.0021524
 0.00214076 0.00212917 0.00211766 0.00210706 0.00209577 0.00208455
 0.00207334 0.00206298 0.00205191 0.00204167 0.00203064 0.00202041
 0.00201022 0.00199933 0.00198928 0.00197931 0.0019694  0.00195953
 0.00194973 0.00193999 0.00193031 0.00192068 0.0019111  0.0019016
 0.00189216 0.00188351 0.00187416 0.00186485 0.00185633 0.00184713
 0.00183868 0.00182959 0.00182123 0.00181291 0.00180393 0.00179567
 0.00178746 0.00177861 0.00177045 0.0017623  0.00175415 0.00174603
 0.00173858 0.00173049 0.00172246 0.00171513 0.00170721 0.00169934
 0.00169219 0.00168447 0.0016768  0.00166984 0.0016623  0.00165483
 0.00164744 0.00164071 0.00163342 0.00162618 0.00161899 0.00161243
 0.00160532 0.00159824 0.00159181 0.00158484 0.00157792 0.00157162
 0.0015648  0.00155805 0.00155192 0.00154528 0.00153871 0.00153273
 0.00152626 0.00151985 0.00151403 0.00150773 0.00150148 0.0014958
 0.00148967 0.00148411 0.0014781  0.00147213 0.0014667  0.00146083
 0.00145551 0.00144979 0.00144416 0.0014386  0.00143311 0.00142768
 0.00142229 0.00141694 0.00141164 0.00140679 0.00140151 0.00139623
 0.00139095 0.00138614 0.00138091 0.00137571 0.00137097 0.00136582
 0.00136111 0.00135641 0.0013513  0.00134666 0.00134205 0.00133704
 0.00133248 0.00132792 0.00132338 0.00131885 0.00131394 0.00130946
 0.00130498 0.00130051 0.00129647 0.00129203 0.0012876  0.00128316
 0.00127873 0.00127471 0.00127032 0.00126595 0.00126201 0.00125771
 0.00125342 0.00124956 0.00124534 0.00124114 0.00123734 0.00123317
 0.00122941 0.0012253  0.00122122 0.00121754 0.00121352 0.00120952
 0.0012059  0.00120192 0.00119796 0.00119438 0.00119046 0.00118691
 0.00118304 0.00117953 0.00117568 0.00117219 0.00116836 0.00116489
 0.00116142 0.00115763 0.00115421 0.0011508  0.00114741 0.00114371
 0.00114036 0.00113704 0.00113373 0.00113009 0.00112679 0.00112349
 0.00112019 0.0011169  0.0011136  0.00111031 0.00110702 0.00110373
 0.00110044 0.00109715 0.00109418 0.0010909  0.00108763 0.00108435
 0.0010814  0.00107813 0.00107487 0.00107161 0.00106868 0.00106543
 0.0010625  0.00105926 0.00105603 0.00105313 0.00104993 0.00104674
 0.00104389 0.00104073 0.00103759 0.00103447 0.00103168 0.00102859
 0.00102552 0.00102246 0.00101973 0.0010167  0.00101368 0.00101067
 0.00100797 0.00100497 0.00100197 0.00099929 0.00099632 0.00099366
 0.00099072 0.00098808 0.00098515 0.00098252 0.00097961 0.000977
 0.00097439 0.00097151 0.00096893 0.00096637 0.00096354 0.00096101
 0.00095849 0.00095598 0.00095321 0.00095072 0.00094826 0.0009458
 0.00094337 0.00094094 0.00093825 0.00093586 0.00093349 0.00093113
 0.00092878 0.00092644 0.00092411 0.00092179 0.00091947 0.00091715
 0.00091484 0.00091254 0.00091024 0.00090795 0.00090565 0.00090335
 0.0009013  0.00089901 0.00089671 0.00089442 0.00089239 0.00089009
 0.0008878  0.00088577 0.00088348 0.00088145 0.00087917 0.0008769
 0.00087487 0.00087259 0.00087058 0.00086832 0.00086632 0.00086406
 0.00086206 0.00085982 0.00085783 0.0008556  0.00085362 0.00085139
 0.00084941 0.00084719 0.00084523 0.00084304 0.00084111 0.00083895
 0.00083705 0.00083493 0.00083283 0.00083097 0.0008289  0.00082684
 0.00082502 0.00082298 0.00082094 0.00081914 0.00081713 0.00081535
 0.00081336 0.00081139 0.00080966 0.00080771 0.00080578 0.00080386
 0.00080217 0.00080028 0.0007984  0.00079653 0.00079487 0.00079301
 0.00079117 0.00078954 0.00078772 0.0007859  0.00078429 0.00078249
 0.0007807  0.00077911 0.00077733 0.00077575 0.000774   0.00077225
 0.00077071 0.00076898 0.00076725 0.00076572 0.00076401 0.0007625
 0.0007608  0.00075929 0.0007576  0.0007561  0.00075441 0.00075292
 0.00075143 0.00074977 0.00074829 0.00074681 0.00074515 0.00074368
 0.00074222 0.00074058 0.00073912 0.00073767 0.00073604 0.00073459
 0.00073314 0.00073169 0.00073025 0.00072862 0.00072719 0.00072575
 0.00072432 0.00072289 0.00072147 0.00071987 0.00071845 0.00071703
 0.00071562 0.00071421 0.00071281 0.00071141 0.00071001 0.00070845
 0.00070706 0.00070567 0.00070429 0.00070291 0.00070154 0.00070017
 0.0006988  0.00069743 0.00069606 0.00069469 0.00069333 0.00069197
 0.0006906  0.00068924 0.00068787 0.00068651 0.00068514 0.00068377
 0.00068239 0.00068102 0.00067981 0.00067844 0.00067706 0.00067568
 0.00067448 0.0006731  0.00067172 0.00067034 0.00066912 0.00066774
 0.00066653 0.00066514 0.00066375 0.00066254 0.00066116 0.00065977
 0.00065857 0.00065719 0.00065599 0.00065462 0.00065342 0.00065206
 0.0006507  0.00064951 0.00064816 0.00064699 0.00064566 0.00064433
 0.00064318 0.00064187 0.00064057 0.00063943 0.00063814 0.00063686
 0.00063575 0.00063448 0.00063322 0.00063197 0.00063087 0.00062963
 0.00062839 0.00062731 0.00062608 0.00062485 0.00062377 0.00062255
 0.00062133 0.00062027 0.00061905 0.00061784 0.00061678 0.00061558
 0.00061452 0.00061333 0.00061228 0.00061109 0.00061004 0.00060886
 0.00060782 0.00060663 0.00060559 0.0006044  0.00060336 0.00060232
 0.00060112 0.00060008 0.00059903 0.00059799 0.0005968  0.00059576
 0.00059472 0.00059368 0.00059265 0.00059147 0.00059045 0.00058943
 0.00058841 0.00058725 0.00058624 0.00058523 0.00058422 0.00058322
 0.00058222 0.00058109 0.00058011 0.00057912 0.00057814 0.00057716
 0.00057605 0.00057509 0.00057413 0.00057318 0.00057223 0.00057128
 0.0005702  0.00056926 0.00056832 0.00056739 0.00056646 0.00056554
 0.00056461 0.00056369 0.00056265 0.00056174 0.00056082 0.00055992
 0.00055901 0.00055811 0.00055721 0.00055632 0.00055544 0.00055456
 0.00055369 0.00055281 0.00055194 0.00055095 0.00055007 0.0005492
 0.00054832 0.00054745 0.00054658 0.00054571 0.00054485 0.00054411
 0.00054324 0.00054238 0.00054153 0.00054067 0.00053982 0.00053897
 0.00053812 0.00053728 0.00053643 0.00053559 0.00053474 0.00053391
 0.00053307 0.00053223 0.00053152 0.00053069 0.00052985 0.00052903
 0.0005282  0.00052737 0.00052655 0.00052584 0.00052501 0.00052419
 0.00052336 0.00052254 0.00052184 0.00052101 0.00052019 0.00051936
 0.00051866 0.00051783 0.00051701 0.00051631 0.00051549 0.00051467
 0.00051396 0.00051314 0.00051244 0.00051162 0.00051092 0.00051011
 0.0005093  0.0005086  0.00050779 0.0005071  0.0005063  0.00050561
 0.00050481 0.00050413 0.00050334 0.00050266 0.00050188 0.0005012
 0.00050042 0.00049964 0.00049897 0.0004982  0.00049754 0.00049677
 0.00049611 0.00049535 0.00049471 0.00049395 0.00049331 0.00049256
 0.00049193 0.00049119 0.00049056 0.00048983 0.00048921 0.00048848
 0.00048776 0.00048715 0.00048644 0.00048583 0.00048512 0.00048441
 0.0004838  0.0004831  0.00048249 0.00048179 0.00048119 0.00048049
 0.00047979 0.0004792  0.0004785  0.0004779  0.00047721 0.00047662
 0.00047592 0.00047523 0.00047463 0.00047394 0.00047334 0.00047265
 0.00047205 0.00047146 0.00047077 0.00047017 0.00046948 0.00046889
 0.0004682  0.00046761 0.00046693 0.00046634 0.00046566 0.00046507
 0.00046439 0.00046381 0.00046313 0.00046255 0.00046197 0.00046129
 0.00046071 0.00046004 0.00045946 0.00045879 0.00045821 0.00045763
 0.00045696 0.00045639 0.00045581 0.00045514 0.00045457 0.000454
 0.00045334 0.00045277 0.0004522  0.00045154 0.00045097 0.00045041
 0.00044975 0.00044919 0.00044862 0.00044797 0.00044741 0.00044685
 0.0004462  0.00044565 0.00044509 0.00044454 0.0004439  0.00044335
 0.0004428  0.00044217 0.00044162 0.00044108 0.00044045 0.00043991
 0.00043938 0.00043875 0.00043822 0.00043769 0.00043707 0.00043655
 0.00043602 0.00043541 0.00043488 0.00043436 0.00043376 0.00043324
 0.00043272 0.00043212 0.0004316  0.00043109 0.00043058 0.00042999
 0.00042948 0.00042897 0.00042847 0.00042788 0.00042738 0.00042688
 0.00042639 0.00042581 0.00042532 0.00042483 0.00042426 0.00042377
 0.00042328 0.0004228  0.00042224 0.00042175 0.00042127 0.00042079
 0.00042023 0.00041975 0.00041928 0.0004188  0.00041825 0.00041777
 0.0004173  0.00041682 0.00041635 0.0004158  0.00041533 0.00041486
 0.00041439 0.00041392 0.00041346 0.00041291 0.00041245 0.00041198
 0.00041152 0.00041105 0.00041059 0.00041013 0.00040966 0.0004092
 0.00040866 0.0004082  0.00040774 0.00040728 0.00040682 0.00040636
 0.00040589 0.00040543 0.00040497 0.00040451 0.00040405 0.00040359
 0.00040321 0.00040275 0.00040229 0.00040184 0.00040138 0.00040092
 0.00040046 0.00040001 0.00039955 0.00039909 0.00039863 0.00039825
 0.0003978  0.00039734
