# Supplementary material for: Cosmic-void observations reconciled with primordial magnetogenesis
Source: Nat Commun. 2023 Nov 18;14:7523. doi: 10.1038/s41467-023-43258-3 (PMC10657398; doi:10.1038/s41467-023-43258-3)
Supplement: Supplementary file 3 — Source Data [file 41467_2023_43258_MOESM3_ESM.zip › source-files/supfig2h.txt]

k:   0.   1.   2.   3.   4.   5.   6.   7.   8.   9.  10.  11.  12.  13.
  14.  15.  16.  17.  18.  19.  20.  21.  22.  23.  24.  25.  26.  27.
  28.  29.  30.  31.  32.  33.  34.  35.  36.  37.  38.  39.  40.  41.
  42.  43.  44.  45.  46.  47.  48.  49.  50.  51.  52.  53.  54.  55.
  56.  57.  58.  59.  60.  61.  62.  63.  64.  65.  66.  67.  68.  69.
  70.  71.  72.  73.  74.  75.  76.  77.  78.  79.  80.  81.  82.  83.
  84.  85.  86.  87.  88.  89.  90.  91.  92.  93.  94.  95.  96.  97.
  98.  99. 100. 101. 102. 103. 104. 105. 106. 107. 108. 109. 110. 111.
 112. 113. 114. 115. 116. 117. 118. 119. 120. 121. 122. 123. 124. 125.
 126. 127. 128. 129. 130. 131. 132. 133. 134. 135. 136. 137. 138. 139.
 140. 141. 142. 143. 144. 145. 146. 147. 148. 149. 150. 151. 152. 153.
 154. 155. 156. 157. 158. 159. 160. 161. 162. 163. 164. 165. 166. 167.
 168. 169. 170. 171. 172. 173. 174. 175. 176. 177. 178. 179. 180. 181.
 182. 183. 184. 185. 186. 187. 188. 189. 190. 191. 192. 193. 194. 195.
 196. 197. 198. 199. 200. 201. 202. 203. 204. 205. 206. 207. 208. 209.
 210. 211. 212. 213. 214. 215. 216. 217. 218. 219. 220. 221. 222. 223.
 224. 225. 226. 227. 228. 229. 230. 231. 232. 233. 234. 235. 236. 237.
 238. 239. 240. 241. 242. 243. 244. 245. 246. 247. 248. 249. 250. 251.
 252. 253. 254. 255. 256. 257. 258. 259. 260. 261. 262. 263. 264. 265.
 266. 267. 268. 269. 270. 271. 272. 273. 274. 275. 276. 277. 278. 279.
 280. 281. 282. 283. 284. 285. 286. 287. 288. 289. 290. 291. 292. 293.
 294.
t=0.05049703: 0.00000000e+00 1.42573720e-08 7.94318588e-08 2.07083850e-07
 3.97420008e-07 6.64673490e-07 8.63338990e-07 1.19380782e-06
 1.53014721e-06 2.08748605e-06 2.46789423e-06 2.83248868e-06
 3.35336460e-06 3.86538920e-06 4.15612516e-06 4.84816639e-06
 5.12973719e-06 5.72374824e-06 6.04329775e-06 6.50027133e-06
 7.07742486e-06 7.22163509e-06 7.62582431e-06 8.07311642e-06
 8.44399074e-06 8.57533566e-06 8.70726338e-06 8.81648220e-06
 8.91855574e-06 9.14169337e-06 9.31339731e-06 9.29428867e-06
 9.34588402e-06 9.29247094e-06 9.21000051e-06 9.21445671e-06
 9.04592923e-06 8.91017008e-06 8.87379561e-06 8.63860980e-06
 8.32301636e-06 7.99945946e-06 7.79901546e-06 7.34565630e-06
 7.15626951e-06 6.77388945e-06 6.46925645e-06 6.11879118e-06
 5.73912684e-06 5.35451967e-06 5.00007138e-06 4.62641205e-06
 4.30922572e-06 4.02883808e-06 3.69556695e-06 3.41201840e-06
 3.14771634e-06 2.89869242e-06 2.63916888e-06 2.41451739e-06
 2.22124178e-06 2.02846632e-06 1.86378018e-06 1.72115350e-06
 1.57839390e-06 1.45940207e-06 1.33898146e-06 1.23736595e-06
 1.15663939e-06 1.07697347e-06 1.00524892e-06 9.41638342e-07
 8.85720101e-07 8.32001878e-07 7.92147885e-07 7.48138887e-07
 7.15567195e-07 6.79613583e-07 6.46846459e-07 6.12200615e-07
 5.83120447e-07 5.57290170e-07 5.29638129e-07 5.05582998e-07
 4.83281503e-07 4.60413974e-07 4.36937800e-07 4.19884084e-07
 3.96714876e-07 3.79013464e-07 3.59558739e-07 3.43820047e-07
 3.26730986e-07 3.11841477e-07 2.96222767e-07 2.83925769e-07
 2.67584711e-07 2.54283149e-07 2.42352432e-07 2.31310726e-07
 2.18672975e-07 2.08907852e-07 1.99310823e-07 1.89655890e-07
 1.81346511e-07 1.73042626e-07 1.64198790e-07 1.56366101e-07
 1.49055105e-07 1.42794473e-07 1.35948452e-07 1.29803559e-07
 1.23716901e-07 1.18108482e-07 1.13325949e-07 1.07387061e-07
 1.03296635e-07 9.83619862e-08 9.42420915e-08 9.03182633e-08
 8.63114403e-08 8.23754178e-08 7.88845233e-08 7.56095559e-08
 7.21429513e-08 6.92101895e-08 6.62515518e-08 6.35212704e-08
 6.09289720e-08 5.84012955e-08 5.56385352e-08 5.31336117e-08
 5.10335844e-08 4.90719453e-08 4.69994673e-08 4.51336145e-08
 4.33363819e-08 4.11308550e-08 3.95359085e-08 3.79446984e-08
 3.64372933e-08 3.48422090e-08 3.33746764e-08 3.18921496e-08
 3.05912182e-08 2.94101149e-08 2.81552738e-08 2.68938144e-08
 2.58214156e-08 2.47092723e-08 2.36327169e-08 2.26159019e-08
 2.16645622e-08 2.08480080e-08 1.98977238e-08 1.90448463e-08
 1.82494732e-08 1.74916541e-08 1.66584753e-08 1.59614165e-08
 1.53040442e-08 1.46257251e-08 1.39278442e-08 1.33427563e-08
 1.27849306e-08 1.22068865e-08 1.16318367e-08 1.11470380e-08
 1.06389373e-08 1.01650287e-08 9.72028384e-09 9.25463128e-09
 8.84955815e-09 8.42602854e-09 8.02518899e-09 7.64382054e-09
 7.29931373e-09 6.97218543e-09 6.62738852e-09 6.29318800e-09
 5.98453709e-09 5.68817055e-09 5.39185660e-09 5.13054720e-09
 4.85309446e-09 4.58992695e-09 4.33423515e-09 4.10767131e-09
 3.87225734e-09 3.64532175e-09 3.43519553e-09 3.23132202e-09
 3.03393564e-09 2.85093365e-09 2.66630752e-09 2.49897980e-09
 2.34222748e-09 2.18331531e-09 2.04300589e-09 1.90573385e-09
 1.77649427e-09 1.65642395e-09 1.53938366e-09 1.43147314e-09
 1.33063232e-09 1.23569535e-09 1.14849709e-09 1.06885447e-09
 9.89741641e-10 9.14298001e-10 8.49775807e-10 7.85330289e-10
 7.27929265e-10 6.71244650e-10 6.21898328e-10 5.74285649e-10
 5.30303704e-10 4.89932101e-10 4.51245998e-10 4.17022350e-10
 3.83047142e-10 3.54198228e-10 3.26332505e-10 3.00237970e-10
 2.76076271e-10 2.53411037e-10 2.32909012e-10 2.14263389e-10
 1.97362024e-10 1.81649047e-10 1.65794323e-10 1.52071270e-10
 1.40096557e-10 1.28231115e-10 1.17471737e-10 1.07482557e-10
 9.87317804e-11 9.03583782e-11 8.27615955e-11 7.56298382e-11
 6.93920838e-11 6.33612885e-11 5.78208505e-11 5.30614664e-11
 4.83863233e-11 4.41367830e-11 4.04379586e-11 3.69383255e-11
 3.38674564e-11 3.08626457e-11 2.81854052e-11 2.58341428e-11
 2.36568807e-11 2.16244427e-11 1.99514420e-11 1.82304536e-11
 1.67336801e-11 1.54669244e-11 1.42929618e-11 1.31708048e-11
 1.21928419e-11 1.12434571e-11 1.04149437e-11 9.61846475e-12
 8.92276021e-12 8.28122660e-12 7.65696477e-12 7.12994321e-12
 6.60108042e-12 6.14061017e-12 5.71345895e-12 5.30983819e-12
 4.94341134e-12 4.61830671e-12 4.30647031e-12 4.01393421e-12
 3.75660338e-12 3.50647289e-12 3.26728124e-12 3.06323185e-12
 2.86163257e-12 2.68894043e-12 2.50584674e-12 2.34828819e-12
 2.20388812e-12 2.06941996e-12 1.93483018e-12 1.81763415e-12
 1.70601205e-12 1.60015816e-12 1.50017405e-12 1.41144934e-12
 1.32688869e-12 1.24812988e-12 1.17342451e-12
t=0.2504665: 0.00000000e+00 1.23222780e-08 6.93105643e-08 1.84088920e-07
 3.41374078e-07 5.62964511e-07 7.02737911e-07 9.24887559e-07
 1.14114649e-06 1.45367543e-06 1.70832938e-06 1.86579828e-06
 2.07511299e-06 2.27413425e-06 2.28681399e-06 2.50014669e-06
 2.55990781e-06 2.72748657e-06 2.76931927e-06 2.84130786e-06
 2.98975202e-06 2.91289706e-06 2.94000495e-06 3.02332438e-06
 3.11979034e-06 2.97989562e-06 3.03806261e-06 3.02528519e-06
 2.96818322e-06 2.96009895e-06 2.95810842e-06 2.96495729e-06
 2.93659530e-06 2.86081712e-06 2.84051290e-06 2.81378639e-06
 2.73425032e-06 2.63533618e-06 2.63444849e-06 2.55295517e-06
 2.49696896e-06 2.47399181e-06 2.41671374e-06 2.33134181e-06
 2.29227138e-06 2.27654370e-06 2.18260457e-06 2.14381990e-06
 2.07983971e-06 2.00138947e-06 1.97209730e-06 1.93037565e-06
 1.88762908e-06 1.82722515e-06 1.80333687e-06 1.74116393e-06
 1.71029361e-06 1.67544421e-06 1.62555810e-06 1.57873893e-06
 1.53611912e-06 1.49515175e-06 1.46382232e-06 1.42579399e-06
 1.38689472e-06 1.35004820e-06 1.31739692e-06 1.28462851e-06
 1.24092420e-06 1.22199031e-06 1.19390811e-06 1.16034411e-06
 1.11883884e-06 1.09717372e-06 1.06836635e-06 1.03784310e-06
 1.01931616e-06 9.96179952e-07 9.71547129e-07 9.44447852e-07
 9.23593938e-07 8.95054110e-07 8.72336109e-07 8.54673349e-07
 8.36696188e-07 8.13824480e-07 7.91969232e-07 7.74679887e-07
 7.55495212e-07 7.39588324e-07 7.18278671e-07 6.98979261e-07
 6.85824940e-07 6.68397421e-07 6.52141678e-07 6.33296842e-07
 6.18801575e-07 6.04387101e-07 5.89115239e-07 5.78026012e-07
 5.63100011e-07 5.51738017e-07 5.38713245e-07 5.24100279e-07
 5.11915994e-07 4.99207844e-07 4.86019529e-07 4.76614620e-07
 4.64097689e-07 4.54486535e-07 4.44623226e-07 4.34547656e-07
 4.22873952e-07 4.13366691e-07 4.03580713e-07 3.93340091e-07
 3.84556161e-07 3.76797234e-07 3.67568854e-07 3.58034194e-07
 3.49588647e-07 3.41539296e-07 3.33393568e-07 3.25733117e-07
 3.16651974e-07 3.10258595e-07 3.01830688e-07 2.96479546e-07
 2.87550316e-07 2.80492090e-07 2.74323631e-07 2.68318554e-07
 2.60566545e-07 2.54117938e-07 2.48790308e-07 2.42374462e-07
 2.36678184e-07 2.30233312e-07 2.24075180e-07 2.19261394e-07
 2.13496169e-07 2.08323235e-07 2.02222387e-07 1.96672526e-07
 1.92523862e-07 1.87905486e-07 1.82512824e-07 1.78077973e-07
 1.73226423e-07 1.68840637e-07 1.64318924e-07 1.59403775e-07
 1.54708224e-07 1.51037631e-07 1.46255376e-07 1.42920642e-07
 1.38408071e-07 1.34583565e-07 1.30494739e-07 1.26501811e-07
 1.23468252e-07 1.18915690e-07 1.15839739e-07 1.12030469e-07
 1.08610550e-07 1.04805808e-07 1.01861491e-07 9.84791686e-08
 9.51822927e-08 9.20318150e-08 8.85823701e-08 8.55215380e-08
 8.26744770e-08 7.96792947e-08 7.67531692e-08 7.36219855e-08
 7.11520104e-08 6.83165301e-08 6.55367940e-08 6.28561115e-08
 6.04867086e-08 5.77366243e-08 5.53040854e-08 5.31179640e-08
 5.07264750e-08 4.84194898e-08 4.62856324e-08 4.40134583e-08
 4.19914906e-08 3.99964427e-08 3.80498469e-08 3.62074189e-08
 3.44873129e-08 3.27640926e-08 3.10760480e-08 2.95858334e-08
 2.79959205e-08 2.66305401e-08 2.52539371e-08 2.38845933e-08
 2.26664114e-08 2.14836126e-08 2.03702328e-08 1.92198984e-08
 1.82936051e-08 1.72639223e-08 1.63598663e-08 1.55010016e-08
 1.46159948e-08 1.38549976e-08 1.31001600e-08 1.23686223e-08
 1.17088205e-08 1.10206401e-08 1.04717673e-08 9.87625618e-09
 9.33524948e-09 8.81134566e-09 8.31878308e-09 7.88326603e-09
 7.41828757e-09 7.00100315e-09 6.60279259e-09 6.24465310e-09
 5.90147316e-09 5.58191849e-09 5.25992534e-09 4.96452828e-09
 4.69271945e-09 4.43467424e-09 4.18621789e-09 3.95891594e-09
 3.73511528e-09 3.52042482e-09 3.32828485e-09 3.15666891e-09
 2.99263773e-09 2.82683053e-09 2.66916488e-09 2.53107578e-09
 2.39281542e-09 2.26688342e-09 2.13840461e-09 2.03383081e-09
 1.93140311e-09 1.83075937e-09 1.74104993e-09 1.65117021e-09
 1.57340361e-09 1.49411891e-09 1.42177592e-09 1.35499770e-09
 1.28971617e-09 1.23325020e-09 1.17570798e-09 1.12602118e-09
 1.07431738e-09 1.02811566e-09 9.83077949e-10 9.39395790e-10
 8.96113644e-10 8.56823945e-10 8.20559122e-10 7.85708265e-10
 7.50943697e-10 7.18754999e-10 6.87251243e-10 6.58192604e-10
 6.29209559e-10 6.02022210e-10 5.76341000e-10 5.51388592e-10
 5.27591678e-10 5.07423544e-10 4.84551425e-10 4.63412352e-10
 4.45230987e-10 4.27694362e-10 4.08936251e-10 3.90701905e-10
 3.75117926e-10 3.58039681e-10 3.44948345e-10 3.29189949e-10
 3.15330703e-10 3.03015379e-10 2.90767012e-10 2.78804624e-10
 2.66309304e-10 2.55657377e-10 2.44644648e-10 2.34206827e-10
 2.24772759e-10 2.15493435e-10 2.06457258e-10
t=0.4505193: 0.00000000e+00 1.18786798e-08 6.72319372e-08 1.70213643e-07
 3.20050961e-07 5.21419857e-07 6.47375981e-07 8.21085748e-07
 1.01194271e-06 1.22665240e-06 1.41056577e-06 1.52569558e-06
 1.62957141e-06 1.77197527e-06 1.76132043e-06 1.86987710e-06
 1.92719387e-06 2.00077885e-06 2.03251423e-06 2.04210755e-06
 2.15381204e-06 2.06372732e-06 2.10209410e-06 2.10148080e-06
 2.17926024e-06 2.10172702e-06 2.11426622e-06 2.10823828e-06
 2.01036650e-06 2.01246012e-06 1.98429077e-06 1.98308723e-06
 1.94666077e-06 1.90217490e-06 1.83008446e-06 1.82271675e-06
 1.77110730e-06 1.68960055e-06 1.67429553e-06 1.60788397e-06
 1.57457798e-06 1.54913123e-06 1.49603938e-06 1.43924369e-06
 1.40327784e-06 1.37006262e-06 1.32560064e-06 1.29473992e-06
 1.25150126e-06 1.19834751e-06 1.17608399e-06 1.13222735e-06
 1.08863544e-06 1.06004320e-06 1.02304250e-06 9.92428222e-07
 9.66893895e-07 9.30083681e-07 9.00826830e-07 8.72814730e-07
 8.43383927e-07 8.14285513e-07 7.95296372e-07 7.61893604e-07
 7.37451669e-07 7.19326969e-07 6.98906177e-07 6.72495759e-07
 6.51539924e-07 6.32167928e-07 6.09262556e-07 5.94282470e-07
 5.73668222e-07 5.57972103e-07 5.44812239e-07 5.28554578e-07
 5.07653253e-07 4.95248008e-07 4.81429051e-07 4.68804229e-07
 4.53115414e-07 4.40127153e-07 4.27583218e-07 4.16520331e-07
 4.01146842e-07 3.93658812e-07 3.81820215e-07 3.72472503e-07
 3.62002113e-07 3.51743938e-07 3.42776603e-07 3.30112941e-07
 3.22767564e-07 3.12697422e-07 3.06186011e-07 2.97765348e-07
 2.90041389e-07 2.83394833e-07 2.74058366e-07 2.67734525e-07
 2.61107855e-07 2.53382566e-07 2.46571022e-07 2.40209431e-07
 2.34996557e-07 2.27882760e-07 2.22751649e-07 2.16490193e-07
 2.10407935e-07 2.06059956e-07 1.99306165e-07 1.95220903e-07
 1.90356592e-07 1.84878977e-07 1.80922798e-07 1.75889917e-07
 1.71624295e-07 1.66542822e-07 1.62143369e-07 1.58574498e-07
 1.54190031e-07 1.50222378e-07 1.45816928e-07 1.42036249e-07
 1.38743473e-07 1.34929486e-07 1.32030736e-07 1.27903905e-07
 1.24356928e-07 1.21057470e-07 1.17859351e-07 1.14711747e-07
 1.11394033e-07 1.08831337e-07 1.05668478e-07 1.02852964e-07
 9.98604219e-08 9.71579763e-08 9.48133305e-08 9.19955552e-08
 8.92497451e-08 8.69697503e-08 8.42449910e-08 8.18833896e-08
 7.93228285e-08 7.71402515e-08 7.47938933e-08 7.25090670e-08
 7.02800356e-08 6.83256988e-08 6.61687930e-08 6.42282738e-08
 6.21059563e-08 6.03059664e-08 5.85323082e-08 5.67656919e-08
 5.46343406e-08 5.29787582e-08 5.10872681e-08 4.95497758e-08
 4.77701357e-08 4.61602475e-08 4.45016080e-08 4.30345418e-08
 4.14972807e-08 3.99596743e-08 3.85065923e-08 3.70041165e-08
 3.55829976e-08 3.42502657e-08 3.28792990e-08 3.15516664e-08
 3.02158986e-08 2.90073779e-08 2.76626906e-08 2.65612137e-08
 2.54032638e-08 2.42744189e-08 2.31620246e-08 2.20492789e-08
 2.10873272e-08 2.00391161e-08 1.91002345e-08 1.81483288e-08
 1.72164940e-08 1.63182020e-08 1.54228174e-08 1.46789801e-08
 1.39106435e-08 1.31190697e-08 1.24451811e-08 1.17784366e-08
 1.11112845e-08 1.04586375e-08 9.92758670e-09 9.36026333e-09
 8.82045424e-09 8.29675754e-09 7.82748635e-09 7.39325907e-09
 6.96311908e-09 6.54654908e-09 6.17369689e-09 5.80704508e-09
 5.46039273e-09 5.14880169e-09 4.82874923e-09 4.55328661e-09
 4.28367156e-09 4.01763573e-09 3.77992235e-09 3.55265620e-09
 3.32992580e-09 3.14053973e-09 2.94992808e-09 2.77389108e-09
 2.61014875e-09 2.45379549e-09 2.30324532e-09 2.16395941e-09
 2.02708304e-09 1.90516159e-09 1.79317799e-09 1.68377827e-09
 1.58377959e-09 1.49111267e-09 1.39960479e-09 1.31513776e-09
 1.23763885e-09 1.16658947e-09 1.09416374e-09 1.03173861e-09
 9.70545523e-10 9.13722037e-10 8.58972035e-10 8.09817116e-10
 7.67385914e-10 7.21157766e-10 6.78714350e-10 6.40756832e-10
 6.05949914e-10 5.71731864e-10 5.40963976e-10 5.11024687e-10
 4.84050242e-10 4.58470887e-10 4.33342071e-10 4.10452522e-10
 3.89609865e-10 3.69648425e-10 3.51915383e-10 3.34108004e-10
 3.17001681e-10 3.02504911e-10 2.88433410e-10 2.75063613e-10
 2.62548190e-10 2.50164832e-10 2.38501065e-10 2.27230047e-10
 2.16676453e-10 2.06365833e-10 1.97113020e-10 1.87855839e-10
 1.78968282e-10 1.71034064e-10 1.62911390e-10 1.55046583e-10
 1.48321580e-10 1.41457609e-10 1.34487339e-10 1.28948648e-10
 1.22629119e-10 1.16955430e-10 1.11963571e-10 1.06865961e-10
 1.02129591e-10 9.72925025e-11 9.28228304e-11 8.86066902e-11
 8.45220149e-11 8.08379698e-11 7.72516219e-11 7.36311053e-11
 7.04602282e-11 6.69659448e-11 6.41452583e-11 6.13212860e-11
 5.84556623e-11 5.57648570e-11 5.32765389e-11 5.06535917e-11
 4.84095698e-11 4.62945182e-11 4.40487154e-11
t=0.6505999: 0.00000000e+00 1.15591518e-08 6.50264576e-08 1.62018739e-07
 3.04396545e-07 4.93557587e-07 6.03691696e-07 7.53497645e-07
 9.22305029e-07 1.09388335e-06 1.23557049e-06 1.32984813e-06
 1.38331152e-06 1.49210278e-06 1.47877886e-06 1.55141155e-06
 1.60036876e-06 1.60542271e-06 1.64912859e-06 1.62776208e-06
 1.71732382e-06 1.66613478e-06 1.68283909e-06 1.66862984e-06
 1.69864399e-06 1.66419283e-06 1.63960426e-06 1.62971464e-06
 1.54463084e-06 1.53526617e-06 1.50033098e-06 1.46100071e-06
 1.43900825e-06 1.40054116e-06 1.33392020e-06 1.30423101e-06
 1.26216617e-06 1.21104269e-06 1.17476451e-06 1.13817674e-06
 1.09501968e-06 1.06471451e-06 1.02054769e-06 9.88091550e-07
 9.55653073e-07 9.10929877e-07 8.74205805e-07 8.40380935e-07
 8.12901129e-07 7.83339725e-07 7.57495337e-07 7.26416226e-07
 6.95487203e-07 6.71147228e-07 6.46247785e-07 6.21779539e-07
 5.97779518e-07 5.73794446e-07 5.57074713e-07 5.38281647e-07
 5.18235641e-07 4.97362350e-07 4.79993363e-07 4.57491617e-07
 4.40034062e-07 4.28905114e-07 4.13092380e-07 3.99351460e-07
 3.83843339e-07 3.70994634e-07 3.58573381e-07 3.48095803e-07
 3.31556727e-07 3.21884015e-07 3.11954678e-07 3.02994537e-07
 2.93014592e-07 2.82835302e-07 2.74708341e-07 2.66019336e-07
 2.58310550e-07 2.49090119e-07 2.40792662e-07 2.33397605e-07
 2.26023437e-07 2.19435823e-07 2.12575991e-07 2.06801294e-07
 1.99910542e-07 1.93989674e-07 1.88424960e-07 1.83748608e-07
 1.78196777e-07 1.72928462e-07 1.67836115e-07 1.63184812e-07
 1.58969032e-07 1.54148040e-07 1.49051490e-07 1.44676517e-07
 1.41235482e-07 1.37468851e-07 1.33620350e-07 1.30161672e-07
 1.27065853e-07 1.21992958e-07 1.19031158e-07 1.16410458e-07
 1.12538498e-07 1.09988625e-07 1.06436731e-07 1.03866120e-07
 1.00891315e-07 9.80826260e-08 9.54276787e-08 9.26119337e-08
 8.99821875e-08 8.78935914e-08 8.49177726e-08 8.27897773e-08
 8.04765401e-08 7.84521156e-08 7.61095762e-08 7.40769856e-08
 7.15751231e-08 6.97464972e-08 6.74532694e-08 6.57643579e-08
 6.38994037e-08 6.20599180e-08 6.00740818e-08 5.81961039e-08
 5.64955034e-08 5.48777131e-08 5.32122884e-08 5.16796518e-08
 4.99981823e-08 4.85683350e-08 4.69738051e-08 4.55947211e-08
 4.43006080e-08 4.27696940e-08 4.13564801e-08 4.01284738e-08
 3.86748665e-08 3.73607534e-08 3.61977035e-08 3.49428740e-08
 3.39371997e-08 3.27231362e-08 3.14679687e-08 3.04470304e-08
 2.95433506e-08 2.84079470e-08 2.72930276e-08 2.63965087e-08
 2.54902083e-08 2.44520658e-08 2.36261948e-08 2.26384279e-08
 2.19080957e-08 2.09515298e-08 2.01957775e-08 1.93452936e-08
 1.85704489e-08 1.78394608e-08 1.70588006e-08 1.63755530e-08
 1.56110737e-08 1.49337936e-08 1.42981415e-08 1.36334740e-08
 1.30255461e-08 1.24189634e-08 1.17756149e-08 1.12393934e-08
 1.06903813e-08 1.01548689e-08 9.65937230e-09 9.15741814e-09
 8.66787485e-09 8.20224003e-09 7.73702767e-09 7.35213707e-09
 6.91187970e-09 6.53257694e-09 6.13238884e-09 5.77502370e-09
 5.44349675e-09 5.12208097e-09 4.82905947e-09 4.52246712e-09
 4.25595534e-09 3.99925322e-09 3.75131117e-09 3.51703918e-09
 3.29397439e-09 3.08429230e-09 2.90772744e-09 2.71025505e-09
 2.54016370e-09 2.38044992e-09 2.23050637e-09 2.08688792e-09
 1.95398446e-09 1.83339968e-09 1.71313939e-09 1.60198823e-09
 1.50190942e-09 1.40330877e-09 1.31696544e-09 1.22958966e-09
 1.14903818e-09 1.07545908e-09 1.00802392e-09 9.41434730e-10
 8.79321441e-10 8.24825928e-10 7.69451414e-10 7.21185811e-10
 6.75221024e-10 6.31549417e-10 5.91015638e-10 5.53854614e-10
 5.19740504e-10 4.87012494e-10 4.55600244e-10 4.26716349e-10
 4.00754594e-10 3.75585351e-10 3.52484710e-10 3.32210182e-10
 3.11275079e-10 2.91707219e-10 2.74456994e-10 2.57781697e-10
 2.43089015e-10 2.28371444e-10 2.14324287e-10 2.01949986e-10
 1.90133744e-10 1.79640495e-10 1.69352547e-10 1.59767693e-10
 1.51080791e-10 1.42520666e-10 1.34543464e-10 1.27252417e-10
 1.20384855e-10 1.14380032e-10 1.08004374e-10 1.02994574e-10
 9.74395116e-11 9.27911528e-11 8.84172061e-11 8.40318021e-11
 8.02142251e-11 7.62812438e-11 7.24182780e-11 6.87557787e-11
 6.52002637e-11 6.21782218e-11 5.92816346e-11 5.62218789e-11
 5.35341698e-11 5.07807059e-11 4.82868788e-11 4.59575294e-11
 4.38956129e-11 4.17144451e-11 3.97505231e-11 3.78030071e-11
 3.59237409e-11 3.42237853e-11 3.24915084e-11 3.09223533e-11
 2.94795419e-11 2.81245050e-11 2.66893679e-11 2.54377158e-11
 2.41333267e-11 2.30302803e-11 2.18632467e-11 2.08535257e-11
 1.98433964e-11 1.88332335e-11 1.79282570e-11 1.70839041e-11
 1.62171565e-11 1.54502758e-11 1.46968498e-11 1.39892440e-11
 1.32747750e-11 1.26362675e-11 1.20210169e-11
t=0.8505065: 0.00000000e+00 1.13697911e-08 6.34546832e-08 1.57435072e-07
 2.90625216e-07 4.73701724e-07 5.69642935e-07 6.99701527e-07
 8.50926853e-07 9.92738772e-07 1.10535008e-06 1.18181421e-06
 1.21626812e-06 1.28520733e-06 1.28919415e-06 1.33476495e-06
 1.37650629e-06 1.35170157e-06 1.40505010e-06 1.37862334e-06
 1.44490698e-06 1.40030231e-06 1.39985325e-06 1.39751644e-06
 1.39288661e-06 1.36480110e-06 1.33279807e-06 1.32283237e-06
 1.25139813e-06 1.22532143e-06 1.19246639e-06 1.13806392e-06
 1.11536488e-06 1.08114314e-06 1.02593299e-06 9.94065327e-07
 9.70342174e-07 9.20316971e-07 8.90221991e-07 8.46550956e-07
 8.10322834e-07 7.73928235e-07 7.45103244e-07 7.19007977e-07
 6.88814661e-07 6.50795508e-07 6.25430547e-07 5.96602124e-07
 5.71130266e-07 5.45302987e-07 5.28071660e-07 5.03865815e-07
 4.81121109e-07 4.66096138e-07 4.47057127e-07 4.26355206e-07
 4.08646206e-07 3.91114557e-07 3.76444064e-07 3.58585549e-07
 3.48359133e-07 3.32517477e-07 3.18995410e-07 3.08803739e-07
 2.94145628e-07 2.83630882e-07 2.72957767e-07 2.60171118e-07
 2.52709927e-07 2.45001127e-07 2.34565657e-07 2.27489628e-07
 2.19986618e-07 2.10533708e-07 2.03505090e-07 1.95493048e-07
 1.88970314e-07 1.83554397e-07 1.78157269e-07 1.72076667e-07
 1.66784958e-07 1.60259559e-07 1.53898631e-07 1.49526188e-07
 1.45949090e-07 1.40568883e-07 1.35925442e-07 1.31708944e-07
 1.28418131e-07 1.24229466e-07 1.20304546e-07 1.16617873e-07
 1.13108233e-07 1.09795603e-07 1.06475872e-07 1.03049902e-07
 1.00557458e-07 9.71344859e-08 9.45077377e-08 9.17764018e-08
 8.94123157e-08 8.63488772e-08 8.39436996e-08 8.14383706e-08
 7.90276905e-08 7.65295255e-08 7.43994192e-08 7.20327789e-08
 7.02697909e-08 6.80423435e-08 6.60365388e-08 6.41889911e-08
 6.25024554e-08 6.04998248e-08 5.88824004e-08 5.70373450e-08
 5.53755709e-08 5.37667125e-08 5.19668139e-08 5.06822425e-08
 4.92264463e-08 4.75845341e-08 4.60773703e-08 4.48846074e-08
 4.34089730e-08 4.20275561e-08 4.08261622e-08 3.94184262e-08
 3.80172526e-08 3.70683522e-08 3.57895644e-08 3.47944177e-08
 3.33775576e-08 3.24967563e-08 3.14314380e-08 3.03970668e-08
 2.94160205e-08 2.83530710e-08 2.73898842e-08 2.64508936e-08
 2.55928576e-08 2.46985943e-08 2.38546515e-08 2.30721763e-08
 2.22201443e-08 2.14608894e-08 2.06707347e-08 1.98200111e-08
 1.91655118e-08 1.83820885e-08 1.77063938e-08 1.70960437e-08
 1.64386215e-08 1.58059712e-08 1.51662397e-08 1.45859807e-08
 1.39980101e-08 1.34388876e-08 1.28873869e-08 1.23784229e-08
 1.18563743e-08 1.13322899e-08 1.08684649e-08 1.03460630e-08
 9.91380846e-09 9.46042422e-09 9.00404106e-09 8.61843232e-09
 8.23183968e-09 7.82261845e-09 7.42609310e-09 7.07993920e-09
 6.71456721e-09 6.38146186e-09 6.05541656e-09 5.73655248e-09
 5.42114133e-09 5.14268211e-09 4.84395161e-09 4.57981315e-09
 4.31868921e-09 4.06436983e-09 3.82971710e-09 3.59263988e-09
 3.37994905e-09 3.17501692e-09 2.96988947e-09 2.78869522e-09
 2.61023652e-09 2.43662424e-09 2.28431093e-09 2.13962583e-09
 1.99636585e-09 1.87122670e-09 1.74732393e-09 1.62822560e-09
 1.52230559e-09 1.41885670e-09 1.33017074e-09 1.23589387e-09
 1.15705158e-09 1.07596858e-09 1.00323034e-09 9.38777338e-10
 8.72970078e-10 8.16220808e-10 7.59196567e-10 7.07946529e-10
 6.58111002e-10 6.15840104e-10 5.75345949e-10 5.32882882e-10
 4.99389566e-10 4.65311257e-10 4.34222740e-10 4.04583712e-10
 3.77129229e-10 3.52242305e-10 3.28397039e-10 3.07509988e-10
 2.86265458e-10 2.67848894e-10 2.49871134e-10 2.33037456e-10
 2.18962931e-10 2.03882213e-10 1.91199705e-10 1.78461889e-10
 1.67481454e-10 1.56356174e-10 1.46130445e-10 1.37520434e-10
 1.29031499e-10 1.20808723e-10 1.13346359e-10 1.06006168e-10
 1.00139331e-10 9.40242562e-11 8.84430917e-11 8.30144732e-11
 7.84116223e-11 7.35984233e-11 6.92063524e-11 6.52819895e-11
 6.14928126e-11 5.80749948e-11 5.48537080e-11 5.17735048e-11
 4.88797342e-11 4.62879550e-11 4.39228748e-11 4.15986321e-11
 3.94517432e-11 3.73308470e-11 3.54596011e-11 3.37492748e-11
 3.20522125e-11 3.04608477e-11 2.89918068e-11 2.74501777e-11
 2.60703855e-11 2.47234341e-11 2.34550810e-11 2.23212415e-11
 2.11215958e-11 2.00423084e-11 1.91316427e-11 1.81054232e-11
 1.71919875e-11 1.62870675e-11 1.54665414e-11 1.47253715e-11
 1.39583291e-11 1.32659971e-11 1.26048966e-11 1.19532420e-11
 1.13579354e-11 1.08043691e-11 1.02196133e-11 9.70416661e-12
 9.19746403e-12 8.76618022e-12 8.32917649e-12 7.89969275e-12
 7.50430899e-12 7.09445768e-12 6.72604217e-12 6.39900368e-12
 6.06843166e-12 5.74268543e-12 5.45530990e-12 5.17222845e-12
 4.90387694e-12 4.64652046e-12 4.41787497e-12
t=1.050053: 0.00000000e+00 1.12664671e-08 6.23909297e-08 1.54212860e-07
 2.78322469e-07 4.58154746e-07 5.41009645e-07 6.54518266e-07
 7.91200438e-07 9.14157566e-07 9.99515359e-07 1.06537484e-06
 1.08762744e-06 1.12784180e-06 1.14295878e-06 1.16962895e-06
 1.21562821e-06 1.18311664e-06 1.21937915e-06 1.20733183e-06
 1.25270012e-06 1.20893606e-06 1.19135733e-06 1.18991304e-06
 1.17902847e-06 1.15235434e-06 1.11157150e-06 1.09393428e-06
 1.04710766e-06 1.00518264e-06 9.79328991e-07 9.21782382e-07
 8.91611878e-07 8.62676170e-07 8.19808099e-07 7.90302602e-07
 7.53968359e-07 7.23175637e-07 6.91575430e-07 6.49745444e-07
 6.23809988e-07 5.91228500e-07 5.66050284e-07 5.41850540e-07
 5.17637194e-07 4.94439950e-07 4.74545162e-07 4.44735222e-07
 4.31022690e-07 4.06674481e-07 3.90931801e-07 3.75654705e-07
 3.54803028e-07 3.41323136e-07 3.26839220e-07 3.12822516e-07
 2.99703346e-07 2.85815143e-07 2.72423724e-07 2.62085805e-07
 2.50651821e-07 2.41231863e-07 2.30470633e-07 2.22482315e-07
 2.10675237e-07 2.04172954e-07 1.95666309e-07 1.86902362e-07
 1.79406688e-07 1.74995151e-07 1.67584442e-07 1.61046227e-07
 1.55837897e-07 1.50139862e-07 1.44138759e-07 1.39536828e-07
 1.35432353e-07 1.29450198e-07 1.24921869e-07 1.21293423e-07
 1.17213507e-07 1.13209450e-07 1.08814961e-07 1.05643407e-07
 1.01915687e-07 9.84365705e-08 9.60055688e-08 9.29276118e-08
 8.98715394e-08 8.72368722e-08 8.40835993e-08 8.18951872e-08
 7.88515064e-08 7.67941834e-08 7.44166081e-08 7.19669628e-08
 6.96279872e-08 6.77814903e-08 6.59443572e-08 6.38256434e-08
 6.20208576e-08 6.00219737e-08 5.80855012e-08 5.64965633e-08
 5.45736610e-08 5.31515274e-08 5.16878770e-08 4.98989161e-08
 4.85265400e-08 4.69543719e-08 4.54786996e-08 4.42217414e-08
 4.28527132e-08 4.16673999e-08 4.03172674e-08 3.90695194e-08
 3.79932960e-08 3.64331813e-08 3.54820907e-08 3.44165730e-08
 3.32304797e-08 3.21588448e-08 3.12349148e-08 3.00745941e-08
 2.92386014e-08 2.82232789e-08 2.72864807e-08 2.64671317e-08
 2.54804106e-08 2.47607096e-08 2.38629970e-08 2.30654073e-08
 2.22649759e-08 2.14634542e-08 2.07417244e-08 2.00522816e-08
 1.93409192e-08 1.86115891e-08 1.79372157e-08 1.72964159e-08
 1.67055539e-08 1.60421632e-08 1.54676424e-08 1.48567122e-08
 1.41973852e-08 1.37493761e-08 1.32158150e-08 1.27098410e-08
 1.21760764e-08 1.16835489e-08 1.12171429e-08 1.07938336e-08
 1.03241068e-08 9.90949995e-09 9.48381989e-09 9.07051573e-09
 8.67963621e-09 8.33907864e-09 7.93627059e-09 7.59377279e-09
 7.25863067e-09 6.92976100e-09 6.58509963e-09 6.29327632e-09
 6.00543858e-09 5.70327839e-09 5.41393118e-09 5.15638306e-09
 4.89754785e-09 4.64532432e-09 4.40124522e-09 4.18184000e-09
 3.94536295e-09 3.73924682e-09 3.53304254e-09 3.33985536e-09
 3.14198026e-09 2.94528955e-09 2.77763573e-09 2.61285369e-09
 2.45496702e-09 2.31135847e-09 2.15975293e-09 2.02002663e-09
 1.89370576e-09 1.76975239e-09 1.65103436e-09 1.53860445e-09
 1.43596220e-09 1.33896563e-09 1.24893713e-09 1.16498643e-09
 1.08594311e-09 1.01204162e-09 9.39662604e-10 8.77295121e-10
 8.15320584e-10 7.57502951e-10 7.06764091e-10 6.56013704e-10
 6.11713021e-10 5.68872348e-10 5.27431666e-10 4.90487771e-10
 4.56942651e-10 4.24087113e-10 3.95351818e-10 3.67145495e-10
 3.40991379e-10 3.17303316e-10 2.95727263e-10 2.74036557e-10
 2.55416337e-10 2.37609795e-10 2.21342627e-10 2.05690628e-10
 1.91773168e-10 1.78524233e-10 1.66190625e-10 1.55156880e-10
 1.44236970e-10 1.34796056e-10 1.25850519e-10 1.17374288e-10
 1.09600366e-10 1.02212771e-10 9.55948523e-11 8.92762197e-11
 8.35143012e-11 7.80652300e-11 7.28808661e-11 6.84823278e-11
 6.39843582e-11 5.99955663e-11 5.63941305e-11 5.27984230e-11
 4.94688669e-11 4.66053900e-11 4.38058997e-11 4.11581547e-11
 3.86515961e-11 3.64175376e-11 3.41488665e-11 3.22625850e-11
 3.03840169e-11 2.85536361e-11 2.69890593e-11 2.54733728e-11
 2.40807019e-11 2.27126525e-11 2.14783186e-11 2.03780163e-11
 1.92545366e-11 1.82839462e-11 1.73647130e-11 1.64897275e-11
 1.56480021e-11 1.48703138e-11 1.41036781e-11 1.33491954e-11
 1.26370377e-11 1.19760570e-11 1.13468163e-11 1.07465145e-11
 1.01989494e-11 9.67123462e-12 9.14500993e-12 8.68050560e-12
 8.23295258e-12 7.78018989e-12 7.36189460e-12 6.98163166e-12
 6.63077413e-12 6.28894048e-12 5.96019532e-12 5.63367877e-12
 5.34114096e-12 5.06575121e-12 4.78423994e-12 4.55323857e-12
 4.30684197e-12 4.07626900e-12 3.85675943e-12 3.64793557e-12
 3.45861108e-12 3.28383575e-12 3.10293113e-12 2.93597825e-12
 2.78500791e-12 2.63708493e-12 2.49221174e-12 2.36486139e-12
 2.23136538e-12 2.11327465e-12 1.99836587e-12
t=1.250629: 0.00000000e+00 1.11788867e-08 6.17770795e-08 1.51483295e-07
 2.67690032e-07 4.43208328e-07 5.16373813e-07 6.14703175e-07
 7.41924776e-07 8.46084541e-07 9.10506871e-07 9.70629076e-07
 9.81426804e-07 1.00879998e-06 1.02560442e-06 1.04415464e-06
 1.08581144e-06 1.05735069e-06 1.07707038e-06 1.07620036e-06
 1.09801743e-06 1.06457883e-06 1.03062187e-06 1.02553033e-06
 1.01750291e-06 9.93888244e-07 9.48790287e-07 9.17091289e-07
 8.80272782e-07 8.45980229e-07 8.11914448e-07 7.65117532e-07
 7.26914819e-07 7.03005389e-07 6.66418478e-07 6.40624965e-07
 6.00581655e-07 5.81504996e-07 5.51065436e-07 5.18921904e-07
 4.91014753e-07 4.68065579e-07 4.45351413e-07 4.27420266e-07
 4.04054879e-07 3.86250174e-07 3.69983500e-07 3.42457416e-07
 3.32539000e-07 3.12901526e-07 3.00063551e-07 2.85972549e-07
 2.73373036e-07 2.61350039e-07 2.47615655e-07 2.38190463e-07
 2.26442529e-07 2.17832455e-07 2.05447617e-07 1.97925445e-07
 1.90185159e-07 1.82147068e-07 1.74207423e-07 1.66070581e-07
 1.60040263e-07 1.53404064e-07 1.46977481e-07 1.41239299e-07
 1.35623896e-07 1.31030468e-07 1.25824299e-07 1.20531016e-07
 1.16677557e-07 1.12175020e-07 1.08252386e-07 1.04373419e-07
 1.00680898e-07 9.73405971e-08 9.32718786e-08 9.10060072e-08
 8.70405040e-08 8.41625427e-08 8.12013597e-08 7.86594231e-08
 7.61729206e-08 7.38469858e-08 7.15735629e-08 6.91421602e-08
 6.69297974e-08 6.44051822e-08 6.22897967e-08 6.06091562e-08
 5.88413608e-08 5.69577995e-08 5.51902516e-08 5.34378724e-08
 5.17772122e-08 5.02040374e-08 4.84021916e-08 4.71627886e-08
 4.55583953e-08 4.42995983e-08 4.29068186e-08 4.13466148e-08
 4.01429400e-08 3.88232147e-08 3.77358386e-08 3.66497913e-08
 3.55184409e-08 3.42065672e-08 3.33288777e-08 3.22553546e-08
 3.12189298e-08 3.02182802e-08 2.93670735e-08 2.83250576e-08
 2.74336244e-08 2.65043117e-08 2.57011264e-08 2.49077717e-08
 2.40864883e-08 2.32386762e-08 2.26618458e-08 2.17127537e-08
 2.09865253e-08 2.02386278e-08 1.95935237e-08 1.88278715e-08
 1.82344202e-08 1.75810476e-08 1.69286219e-08 1.63866919e-08
 1.57767867e-08 1.52139831e-08 1.46095371e-08 1.41124689e-08
 1.35733282e-08 1.30640511e-08 1.25673610e-08 1.21321751e-08
 1.16104000e-08 1.11843872e-08 1.07342341e-08 1.02672769e-08
 9.87834444e-09 9.45995709e-09 9.05661666e-09 8.69137312e-09
 8.31134533e-09 7.99355811e-09 7.62196408e-09 7.30303475e-09
 6.99397233e-09 6.67790339e-09 6.36727364e-09 6.10961808e-09
 5.81106576e-09 5.56366274e-09 5.29062467e-09 5.05752062e-09
 4.81072192e-09 4.58428059e-09 4.34909531e-09 4.13905159e-09
 3.92320007e-09 3.73136449e-09 3.52689242e-09 3.34653312e-09
 3.16558555e-09 2.99545046e-09 2.83064081e-09 2.67467008e-09
 2.52573888e-09 2.38260190e-09 2.24118568e-09 2.10250087e-09
 1.98044680e-09 1.85752664e-09 1.73681612e-09 1.63568860e-09
 1.52363717e-09 1.42474416e-09 1.33133767e-09 1.24235583e-09
 1.15885646e-09 1.08088190e-09 1.00734216e-09 9.36435511e-10
 8.70896272e-10 8.09323101e-10 7.54131088e-10 7.00001577e-10
 6.50069103e-10 6.02398154e-10 5.59715335e-10 5.20672573e-10
 4.82853515e-10 4.45497857e-10 4.16089951e-10 3.85610498e-10
 3.57783534e-10 3.32080294e-10 3.08021431e-10 2.85423566e-10
 2.64784636e-10 2.45813499e-10 2.28384975e-10 2.12340527e-10
 1.96507194e-10 1.81932029e-10 1.69541658e-10 1.57330143e-10
 1.46364835e-10 1.35655899e-10 1.26314203e-10 1.17242035e-10
 1.09153694e-10 1.01439441e-10 9.46079683e-11 8.80643572e-11
 8.17766126e-11 7.64435954e-11 7.11906676e-11 6.61391473e-11
 6.18884212e-11 5.76994863e-11 5.39142108e-11 5.03517626e-11
 4.70268096e-11 4.39784812e-11 4.10889747e-11 3.85006242e-11
 3.60608626e-11 3.37246834e-11 3.15348891e-11 2.96751018e-11
 2.78242459e-11 2.60998437e-11 2.44205838e-11 2.29801575e-11
 2.16667218e-11 2.02834634e-11 1.90881598e-11 1.79711858e-11
 1.69299806e-11 1.59149936e-11 1.50109695e-11 1.41723096e-11
 1.33611294e-11 1.26226112e-11 1.19019967e-11 1.12680907e-11
 1.06571480e-11 1.01133745e-11 9.59091401e-12 9.10591199e-12
 8.61169365e-12 8.16376636e-12 7.74235234e-12 7.32209583e-12
 6.91153673e-12 6.55081762e-12 6.18241747e-12 5.85795800e-12
 5.55157695e-12 5.24343990e-12 4.96046545e-12 4.69355396e-12
 4.44468750e-12 4.21331640e-12 3.97164897e-12 3.76082986e-12
 3.56042623e-12 3.36650097e-12 3.19031746e-12 3.02204130e-12
 2.85750367e-12 2.69747480e-12 2.55048634e-12 2.41237744e-12
 2.28121605e-12 2.15215573e-12 2.03774891e-12 1.92270467e-12
 1.82508420e-12 1.72229541e-12 1.62920233e-12 1.53600444e-12
 1.45443686e-12 1.37538975e-12 1.29729952e-12 1.22460740e-12
 1.15826517e-12 1.09434614e-12 1.03127919e-12
t=1.450846: 0.00000000e+00 1.10552718e-08 6.13150106e-08 1.49706784e-07
 2.58565559e-07 4.28778279e-07 4.96861615e-07 5.80818679e-07
 6.98767950e-07 7.85038394e-07 8.34337057e-07 8.91539906e-07
 8.95003132e-07 9.17199943e-07 9.33010532e-07 9.47689845e-07
 9.78639862e-07 9.54367148e-07 9.64757344e-07 9.69813987e-07
 9.69235716e-07 9.50699629e-07 9.04593356e-07 9.00431592e-07
 8.87239362e-07 8.58786928e-07 8.19314282e-07 7.85104753e-07
 7.45457506e-07 7.24157155e-07 6.78784948e-07 6.43548189e-07
 6.06646733e-07 5.83227346e-07 5.50133494e-07 5.26550867e-07
 4.94921902e-07 4.77112231e-07 4.48186644e-07 4.24855765e-07
 3.99658306e-07 3.78892081e-07 3.60683169e-07 3.40348783e-07
 3.22914859e-07 3.09712369e-07 2.93393773e-07 2.75059827e-07
 2.65137563e-07 2.48325849e-07 2.39153942e-07 2.25281731e-07
 2.15531005e-07 2.06582167e-07 1.95780118e-07 1.86122656e-07
 1.79667075e-07 1.71932601e-07 1.61264263e-07 1.56577536e-07
 1.49079566e-07 1.42314803e-07 1.35760728e-07 1.30425068e-07
 1.25073923e-07 1.20053148e-07 1.15562924e-07 1.11482325e-07
 1.07098375e-07 1.02932785e-07 9.87994791e-08 9.47982903e-08
 9.06961534e-08 8.78993528e-08 8.49193516e-08 8.19092293e-08
 7.82384043e-08 7.58425253e-08 7.31810577e-08 7.08111121e-08
 6.81031280e-08 6.59557663e-08 6.36251959e-08 6.16848336e-08
 5.98358768e-08 5.74196231e-08 5.58779418e-08 5.38811993e-08
 5.17674226e-08 5.01684390e-08 4.86447456e-08 4.71018346e-08
 4.54782531e-08 4.41910997e-08 4.28129683e-08 4.17464263e-08
 4.00880973e-08 3.88340806e-08 3.77514544e-08 3.64851785e-08
 3.54349192e-08 3.42654761e-08 3.31126200e-08 3.21464840e-08
 3.10860201e-08 3.00829633e-08 2.90137494e-08 2.83299055e-08
 2.75041179e-08 2.65114351e-08 2.55930981e-08 2.47278925e-08
 2.39619941e-08 2.32110817e-08 2.23545236e-08 2.17090275e-08
 2.09999894e-08 2.01969835e-08 1.95942093e-08 1.89352287e-08
 1.82550401e-08 1.75972829e-08 1.70459885e-08 1.63682059e-08
 1.57953358e-08 1.52562845e-08 1.46875908e-08 1.42048307e-08
 1.36828052e-08 1.31674555e-08 1.26863369e-08 1.22416861e-08
 1.17494576e-08 1.13133881e-08 1.08132380e-08 1.04575945e-08
 1.00565402e-08 9.64122736e-09 9.25921126e-09 8.84751271e-09
 8.51763062e-09 8.15409441e-09 7.81472160e-09 7.51847949e-09
 7.17505895e-09 6.87718948e-09 6.58298584e-09 6.32463052e-09
 6.01511683e-09 5.74911635e-09 5.49426131e-09 5.26038800e-09
 4.99707914e-09 4.78275746e-09 4.53780784e-09 4.33632626e-09
 4.13103159e-09 3.93295579e-09 3.73116520e-09 3.55345916e-09
 3.37876313e-09 3.20031851e-09 3.03919139e-09 2.88283183e-09
 2.73079513e-09 2.58408806e-09 2.44556092e-09 2.30605226e-09
 2.17696289e-09 2.05167597e-09 1.93309141e-09 1.82147355e-09
 1.71407258e-09 1.61127470e-09 1.50958890e-09 1.41786372e-09
 1.32921937e-09 1.24388641e-09 1.16520728e-09 1.08486165e-09
 1.01456666e-09 9.44772781e-10 8.79644456e-10 8.16373725e-10
 7.59861366e-10 7.07888501e-10 6.56233691e-10 6.07307256e-10
 5.64765031e-10 5.25535371e-10 4.84898115e-10 4.50586730e-10
 4.18628146e-10 3.87021543e-10 3.58039777e-10 3.32161438e-10
 3.07568560e-10 2.84610806e-10 2.63591679e-10 2.44138676e-10
 2.26259256e-10 2.08681907e-10 1.93867512e-10 1.79429931e-10
 1.66135462e-10 1.54091504e-10 1.42426655e-10 1.32421412e-10
 1.22437233e-10 1.13749275e-10 1.05400521e-10 9.76589745e-11
 9.07374889e-11 8.42013149e-11 7.82119864e-11 7.27617529e-11
 6.75198532e-11 6.29206173e-11 5.83419358e-11 5.44013001e-11
 5.04958677e-11 4.69526447e-11 4.39261743e-11 4.08782869e-11
 3.81191486e-11 3.55409764e-11 3.32268514e-11 3.08412182e-11
 2.89161581e-11 2.69926871e-11 2.52000369e-11 2.36519127e-11
 2.21025400e-11 2.07054183e-11 1.93656386e-11 1.80874801e-11
 1.70170965e-11 1.59337642e-11 1.49674551e-11 1.40203581e-11
 1.32231849e-11 1.24119760e-11 1.16540986e-11 1.09708798e-11
 1.03199732e-11 9.69742283e-12 9.12197503e-12 8.60813221e-12
 8.11725908e-12 7.66529463e-12 7.24474997e-12 6.83360568e-12
 6.45828306e-12 6.10772182e-12 5.78707959e-12 5.49080505e-12
 5.20929330e-12 4.92275976e-12 4.66099067e-12 4.40772121e-12
 4.14415130e-12 3.92068284e-12 3.70683530e-12 3.50358290e-12
 3.31867978e-12 3.13294133e-12 2.95637166e-12 2.79269760e-12
 2.63379283e-12 2.49892491e-12 2.35429961e-12 2.23137329e-12
 2.10101341e-12 1.98585122e-12 1.87085563e-12 1.77311567e-12
 1.67588574e-12 1.58480927e-12 1.49285035e-12 1.40721198e-12
 1.33132725e-12 1.25833701e-12 1.18397180e-12 1.11565791e-12
 1.05996325e-12 9.95483099e-13 9.40655239e-13 8.86017061e-13
 8.36546006e-13 7.90002582e-13 7.43322632e-13 7.00024559e-13
 6.62027136e-13 6.22598503e-13 5.87354813e-13
t=1.651371: 0.00000000e+00 1.09331262e-08 6.08088780e-08 1.48124622e-07
 2.51037459e-07 4.15084010e-07 4.80327615e-07 5.52465882e-07
 6.61585692e-07 7.30006549e-07 7.68674114e-07 8.23720156e-07
 8.25197197e-07 8.44143341e-07 8.56544304e-07 8.69360013e-07
 8.90258586e-07 8.70659361e-07 8.74590834e-07 8.81659440e-07
 8.58210635e-07 8.53100631e-07 8.06637987e-07 7.99087664e-07
 7.77993045e-07 7.46109200e-07 7.10520517e-07 6.80128726e-07
 6.39345384e-07 6.20324074e-07 5.78682126e-07 5.49151068e-07
 5.19026904e-07 4.87479226e-07 4.60311822e-07 4.41809364e-07
 4.15262664e-07 3.96243068e-07 3.70780536e-07 3.53934156e-07
 3.33480995e-07 3.11254658e-07 2.98555760e-07 2.77891235e-07
 2.65070167e-07 2.52995230e-07 2.38318447e-07 2.25837790e-07
 2.18066063e-07 2.03584514e-07 1.94797923e-07 1.84004025e-07
 1.74459413e-07 1.66577086e-07 1.58537868e-07 1.50665971e-07
 1.45256166e-07 1.37575911e-07 1.30099555e-07 1.26466967e-07
 1.20194838e-07 1.14519941e-07 1.09816906e-07 1.04963060e-07
 1.00689426e-07 9.70426255e-08 9.30150868e-08 8.94801491e-08
 8.54025673e-08 8.25114369e-08 7.87243742e-08 7.64535801e-08
 7.31686118e-08 7.09698454e-08 6.82878959e-08 6.57573827e-08
 6.31374208e-08 6.10667710e-08 5.93417100e-08 5.74594390e-08
 5.51380119e-08 5.31834528e-08 5.12177999e-08 4.92700657e-08
 4.76791663e-08 4.62519670e-08 4.46424551e-08 4.30520616e-08
 4.15974706e-08 4.06479338e-08 3.90708532e-08 3.79038071e-08
 3.64903292e-08 3.54561129e-08 3.43390294e-08 3.32820361e-08
 3.22059543e-08 3.11796083e-08 3.02226486e-08 2.91409093e-08
 2.81872895e-08 2.72925733e-08 2.64676148e-08 2.55060396e-08
 2.48665950e-08 2.40433571e-08 2.31779530e-08 2.24701072e-08
 2.17482444e-08 2.09929804e-08 2.03092181e-08 1.97052293e-08
 1.89479896e-08 1.83181738e-08 1.77045836e-08 1.70675768e-08
 1.65636745e-08 1.59800269e-08 1.54103775e-08 1.48885801e-08
 1.43334659e-08 1.38529193e-08 1.33443500e-08 1.28122941e-08
 1.24627642e-08 1.19790444e-08 1.14784817e-08 1.11028684e-08
 1.06282759e-08 1.02580774e-08 9.83078436e-09 9.47867972e-09
 9.11994115e-09 8.74222549e-09 8.37461854e-09 8.06081668e-09
 7.71326787e-09 7.41147559e-09 7.12861558e-09 6.78682870e-09
 6.50508647e-09 6.24916042e-09 5.97277910e-09 5.69065278e-09
 5.43758503e-09 5.20913899e-09 4.96373136e-09 4.73942609e-09
 4.52320908e-09 4.32170288e-09 4.11111222e-09 3.91095052e-09
 3.72026581e-09 3.54420126e-09 3.36146004e-09 3.21697173e-09
 3.04404170e-09 2.88918346e-09 2.73648389e-09 2.60971826e-09
 2.47153346e-09 2.33511834e-09 2.20402937e-09 2.09225374e-09
 1.98137185e-09 1.86014591e-09 1.76282038e-09 1.66314886e-09
 1.55777923e-09 1.47295543e-09 1.38474959e-09 1.30124766e-09
 1.21780598e-09 1.14489323e-09 1.07043772e-09 1.00409358e-09
 9.36935026e-10 8.74871897e-10 8.14197458e-10 7.60121247e-10
 7.05864865e-10 6.56248478e-10 6.10407762e-10 5.67150770e-10
 5.26807709e-10 4.87092490e-10 4.52366815e-10 4.18452674e-10
 3.87447148e-10 3.57979191e-10 3.31750801e-10 3.06634651e-10
 2.83247036e-10 2.62380050e-10 2.42925935e-10 2.24137244e-10
 2.07299766e-10 1.91881374e-10 1.77269293e-10 1.63668535e-10
 1.51601167e-10 1.40198325e-10 1.29281116e-10 1.19687784e-10
 1.10681412e-10 1.02465353e-10 9.48790168e-11 8.80539169e-11
 8.12428105e-11 7.53157933e-11 6.98055874e-11 6.45609318e-11
 5.99237239e-11 5.56079605e-11 5.14913787e-11 4.78767480e-11
 4.44688891e-11 4.13474196e-11 3.83490145e-11 3.56901552e-11
 3.31946207e-11 3.09246884e-11 2.87915090e-11 2.68503324e-11
 2.49322187e-11 2.32736210e-11 2.17008684e-11 2.02145898e-11
 1.88467337e-11 1.76515513e-11 1.64865600e-11 1.54329840e-11
 1.44228949e-11 1.35055944e-11 1.26301282e-11 1.18256391e-11
 1.11138252e-11 1.03883778e-11 9.76020616e-12 9.15977518e-12
 8.59514472e-12 8.07819665e-12 7.57335245e-12 7.13463810e-12
 6.68801292e-12 6.29151735e-12 5.92804512e-12 5.57928540e-12
 5.27072950e-12 4.95266523e-12 4.68837200e-12 4.41699594e-12
 4.17188133e-12 3.95112569e-12 3.74346325e-12 3.54379135e-12
 3.35525292e-12 3.16850375e-12 2.98960551e-12 2.82305183e-12
 2.67232100e-12 2.52163539e-12 2.37850634e-12 2.23924472e-12
 2.10838555e-12 1.99855603e-12 1.88122547e-12 1.77304408e-12
 1.67794929e-12 1.58800778e-12 1.49385977e-12 1.40940775e-12
 1.32675549e-12 1.24976951e-12 1.18009020e-12 1.11452954e-12
 1.05180727e-12 9.91729271e-13 9.36181165e-13 8.84058733e-13
 8.30740587e-13 7.82453148e-13 7.39734572e-13 6.97833409e-13
 6.57547162e-13 6.18705065e-13 5.83865925e-13 5.49482573e-13
 5.18269272e-13 4.87152379e-13 4.59428694e-13 4.32540017e-13
 4.07059607e-13 3.81796823e-13 3.60127006e-13
t=1.850646: 0.00000000e+00 1.08319128e-08 6.03127509e-08 1.46368597e-07
 2.44587451e-07 4.02909756e-07 4.64734124e-07 5.28469867e-07
 6.28613322e-07 6.82332349e-07 7.12615881e-07 7.66310178e-07
 7.66758398e-07 7.82295858e-07 7.94950611e-07 8.03661370e-07
 8.18895658e-07 8.01725053e-07 8.02987892e-07 8.06672692e-07
 7.67088478e-07 7.69623212e-07 7.27026250e-07 7.12772694e-07
 6.87623939e-07 6.57870549e-07 6.23132847e-07 5.91833431e-07
 5.55660770e-07 5.33536915e-07 5.02001518e-07 4.71153535e-07
 4.50320488e-07 4.16087861e-07 3.92651794e-07 3.77462504e-07
 3.50543370e-07 3.34571621e-07 3.11535949e-07 2.98671954e-07
 2.80096051e-07 2.60927405e-07 2.51740599e-07 2.34617935e-07
 2.23161039e-07 2.12620901e-07 1.98080021e-07 1.88924329e-07
 1.80557681e-07 1.69802040e-07 1.60732672e-07 1.52917988e-07
 1.45628818e-07 1.38094240e-07 1.31412991e-07 1.25118052e-07
 1.20608381e-07 1.13207660e-07 1.08244756e-07 1.04980420e-07
 9.98322320e-08 9.51035410e-08 9.10636042e-08 8.71268709e-08
 8.33571500e-08 8.03455320e-08 7.71906958e-08 7.37491839e-08
 7.07716683e-08 6.82802125e-08 6.54087962e-08 6.27518519e-08
 6.07106579e-08 5.84869507e-08 5.65045961e-08 5.39659801e-08
 5.22584112e-08 5.04225879e-08 4.86672971e-08 4.70975248e-08
 4.53361017e-08 4.38422396e-08 4.24770114e-08 4.07995911e-08
 3.95645906e-08 3.82938866e-08 3.67959542e-08 3.56492931e-08
 3.45061662e-08 3.34661510e-08 3.22675165e-08 3.13242364e-08
 3.01832560e-08 2.92280261e-08 2.82979027e-08 2.73007956e-08
 2.65002198e-08 2.56126599e-08 2.47272956e-08 2.38191900e-08
 2.31805116e-08 2.24505826e-08 2.17550922e-08 2.09905388e-08
 2.04032888e-08 1.96635728e-08 1.90342874e-08 1.83576941e-08
 1.77278729e-08 1.71589106e-08 1.66377588e-08 1.59668615e-08
 1.54661253e-08 1.48705593e-08 1.44249757e-08 1.39053695e-08
 1.34359610e-08 1.30068050e-08 1.24478044e-08 1.20731113e-08
 1.15524328e-08 1.12071811e-08 1.07949317e-08 1.03816391e-08
 1.00195426e-08 9.62622876e-09 9.25047739e-09 8.88543765e-09
 8.56086044e-09 8.19647327e-09 7.85752944e-09 7.55730060e-09
 7.25513781e-09 6.95290060e-09 6.66423281e-09 6.39577974e-09
 6.11548597e-09 5.85000720e-09 5.58523449e-09 5.37936890e-09
 5.11937490e-09 4.90113702e-09 4.65409872e-09 4.46457521e-09
 4.26004241e-09 4.05376853e-09 3.85810900e-09 3.68457819e-09
 3.51626280e-09 3.34016529e-09 3.17594948e-09 3.01996176e-09
 2.87418541e-09 2.72732270e-09 2.59377223e-09 2.45742365e-09
 2.33169979e-09 2.21629132e-09 2.09511688e-09 1.97846216e-09
 1.87304032e-09 1.77390165e-09 1.67184953e-09 1.57832092e-09
 1.48295300e-09 1.39973883e-09 1.31732634e-09 1.24099519e-09
 1.16474619e-09 1.09246325e-09 1.02447260e-09 9.61846506e-10
 9.00839581e-10 8.42290684e-10 7.88326593e-10 7.34685222e-10
 6.84992139e-10 6.38919871e-10 5.93779917e-10 5.53309840e-10
 5.13019132e-10 4.74739789e-10 4.40396583e-10 4.07964004e-10
 3.79463618e-10 3.48615583e-10 3.22589067e-10 2.98837286e-10
 2.76624134e-10 2.55285878e-10 2.36322739e-10 2.18663005e-10
 2.01257237e-10 1.85845096e-10 1.71738598e-10 1.58483795e-10
 1.46339436e-10 1.34925365e-10 1.24926257e-10 1.15392927e-10
 1.06500007e-10 9.83530161e-11 9.09795326e-11 8.40285837e-11
 7.75574961e-11 7.18661990e-11 6.61366944e-11 6.13955047e-11
 5.67216587e-11 5.25814721e-11 4.86782513e-11 4.50925442e-11
 4.17994363e-11 3.86991912e-11 3.58587127e-11 3.32949370e-11
 3.08838317e-11 2.87694676e-11 2.66926301e-11 2.48805206e-11
 2.30220736e-11 2.15189087e-11 1.99873217e-11 1.85608722e-11
 1.73367379e-11 1.61851296e-11 1.50645670e-11 1.40412440e-11
 1.30923522e-11 1.22543673e-11 1.14467975e-11 1.06794654e-11
 9.98446495e-12 9.32743033e-12 8.74293897e-12 8.16256186e-12
 7.67181914e-12 7.19669935e-12 6.72518243e-12 6.30941563e-12
 5.93463348e-12 5.55749605e-12 5.22569093e-12 4.90707504e-12
 4.62145847e-12 4.32854096e-12 4.08220510e-12 3.84291150e-12
 3.61262782e-12 3.41151953e-12 3.21373354e-12 3.03027203e-12
 2.85153943e-12 2.70531845e-12 2.55532032e-12 2.42347706e-12
 2.29010354e-12 2.15719226e-12 2.04027238e-12 1.92864705e-12
 1.81362537e-12 1.71334599e-12 1.61431233e-12 1.52221693e-12
 1.43400750e-12 1.35202721e-12 1.27633870e-12 1.20309942e-12
 1.13461214e-12 1.06694467e-12 1.00853131e-12 9.48840963e-13
 8.95430375e-13 8.41230452e-13 7.94782922e-13 7.47404199e-13
 7.04019911e-13 6.64229390e-13 6.22218240e-13 5.87385708e-13
 5.54272477e-13 5.21701733e-13 4.91100678e-13 4.60732453e-13
 4.35525599e-13 4.09922391e-13 3.85867314e-13 3.62081638e-13
 3.40625355e-13 3.20875344e-13 3.01872065e-13 2.83184515e-13
 2.67069547e-13 2.50226138e-13 2.35781078e-13
t=2.051481: 0.00000000e+00 1.07457515e-08 5.98743204e-08 1.44493910e-07
 2.38776495e-07 3.91966210e-07 4.49913018e-07 5.07015220e-07
 5.98099767e-07 6.40449863e-07 6.63443076e-07 7.16280241e-07
 7.16228095e-07 7.28881761e-07 7.44292447e-07 7.47122420e-07
 7.59519704e-07 7.42692142e-07 7.42003759e-07 7.40770018e-07
 6.94278253e-07 6.97862217e-07 6.56926848e-07 6.39537139e-07
 6.12306450e-07 5.85870738e-07 5.54046141e-07 5.16109579e-07
 4.87274094e-07 4.63140308e-07 4.37769141e-07 4.10319631e-07
 3.91151291e-07 3.61028950e-07 3.38489264e-07 3.25778142e-07
 3.00028896e-07 2.86377421e-07 2.65458563e-07 2.55097426e-07
 2.36875829e-07 2.23031976e-07 2.13660121e-07 2.00153756e-07
 1.89879778e-07 1.80501779e-07 1.67684017e-07 1.60511814e-07
 1.51608578e-07 1.43442213e-07 1.35655339e-07 1.29710130e-07
 1.22412574e-07 1.15942387e-07 1.11044137e-07 1.04762432e-07
 1.01489548e-07 9.50402814e-08 9.11860331e-08 8.74892154e-08
 8.40352717e-08 7.99702552e-08 7.65088251e-08 7.36235067e-08
 6.98200742e-08 6.72784388e-08 6.51186809e-08 6.18165216e-08
 5.98441533e-08 5.70866599e-08 5.47965374e-08 5.30485947e-08
 5.11428435e-08 4.90372962e-08 4.72603428e-08 4.54108700e-08
 4.38828901e-08 4.27363754e-08 4.05827047e-08 3.93536593e-08
 3.80344290e-08 3.65448538e-08 3.54041361e-08 3.42623526e-08
 3.30008651e-08 3.19426841e-08 3.09995257e-08 2.99443655e-08
 2.88909847e-08 2.80332763e-08 2.71519686e-08 2.62615556e-08
 2.53645830e-08 2.45719225e-08 2.37410478e-08 2.29162583e-08
 2.21562422e-08 2.14918865e-08 2.07796650e-08 2.00950257e-08
 1.95096248e-08 1.88137724e-08 1.81575909e-08 1.75351171e-08
 1.70044873e-08 1.64020973e-08 1.58480858e-08 1.53240007e-08
 1.47787575e-08 1.43237822e-08 1.37761983e-08 1.34298356e-08
 1.28992656e-08 1.23940896e-08 1.19281777e-08 1.15464622e-08
 1.10989479e-08 1.07467454e-08 1.03324528e-08 1.00115428e-08
 9.60333140e-09 9.27129649e-09 8.87977587e-09 8.50756404e-09
 8.24390372e-09 7.87828733e-09 7.61039345e-09 7.25093752e-09
 6.99501723e-09 6.70975939e-09 6.42173441e-09 6.15189727e-09
 5.89331485e-09 5.63747887e-09 5.40573450e-09 5.19298652e-09
 4.95375653e-09 4.73422510e-09 4.52243590e-09 4.30840460e-09
 4.13846382e-09 3.92925528e-09 3.75287978e-09 3.58373709e-09
 3.39703824e-09 3.25255988e-09 3.09421731e-09 2.93290162e-09
 2.78589446e-09 2.65088146e-09 2.50975444e-09 2.38741129e-09
 2.26834429e-09 2.14445561e-09 2.03533418e-09 1.92736249e-09
 1.82742404e-09 1.72258791e-09 1.63515632e-09 1.54574639e-09
 1.45343201e-09 1.37198396e-09 1.29522320e-09 1.22286494e-09
 1.14977612e-09 1.08041040e-09 1.01557838e-09 9.53252714e-10
 8.92658112e-10 8.33791179e-10 7.81862144e-10 7.31349011e-10
 6.84648549e-10 6.37461605e-10 5.96962642e-10 5.54810496e-10
 5.16571338e-10 4.79608839e-10 4.45610115e-10 4.14660713e-10
 3.83444018e-10 3.55004318e-10 3.27666165e-10 3.03278150e-10
 2.79574939e-10 2.58535681e-10 2.38455484e-10 2.20735776e-10
 2.03733682e-10 1.87415046e-10 1.73390925e-10 1.59529411e-10
 1.47698406e-10 1.36025787e-10 1.25572345e-10 1.15591125e-10
 1.06361042e-10 9.82050049e-11 9.08678187e-11 8.36238672e-11
 7.71347530e-11 7.11774036e-11 6.58287002e-11 6.04344518e-11
 5.61168434e-11 5.16990169e-11 4.78897599e-11 4.42149203e-11
 4.08236806e-11 3.78203544e-11 3.49332742e-11 3.22769915e-11
 3.00122195e-11 2.78261314e-11 2.57763652e-11 2.38622861e-11
 2.21475494e-11 2.05802115e-11 1.91196109e-11 1.77850844e-11
 1.64776178e-11 1.53594091e-11 1.43054575e-11 1.33064683e-11
 1.23826658e-11 1.15357250e-11 1.07667880e-11 1.00305135e-11
 9.36345616e-12 8.76672795e-12 8.15538271e-12 7.64398347e-12
 7.13850413e-12 6.67084627e-12 6.24496563e-12 5.84449565e-12
 5.46534480e-12 5.13434927e-12 4.81789145e-12 4.50680968e-12
 4.23451496e-12 3.97752796e-12 3.72630089e-12 3.50329827e-12
 3.29178314e-12 3.09185714e-12 2.91268403e-12 2.74305450e-12
 2.57378078e-12 2.42845135e-12 2.28175274e-12 2.15276256e-12
 2.03157768e-12 1.91874068e-12 1.81451374e-12 1.71701895e-12
 1.62431686e-12 1.53179343e-12 1.43985755e-12 1.35818877e-12
 1.28233342e-12 1.20656558e-12 1.13611071e-12 1.07161402e-12
 1.00733982e-12 9.48629495e-13 8.95515661e-13 8.41771697e-13
 7.96130058e-13 7.47830310e-13 7.05969012e-13 6.63611070e-13
 6.24205262e-13 5.87928373e-13 5.53585798e-13 5.21028509e-13
 4.90745712e-13 4.61445007e-13 4.34439132e-13 4.07558094e-13
 3.83995072e-13 3.61679349e-13 3.38971760e-13 3.19086581e-13
 2.99867741e-13 2.81164968e-13 2.65390307e-13 2.49248892e-13
 2.33847229e-13 2.20160071e-13 2.06242650e-13 1.93805284e-13
 1.82317163e-13 1.70618655e-13 1.60776794e-13
t=2.25144: 0.00000000e+00 1.06678197e-08 5.95126263e-08 1.42662556e-07
 2.33738648e-07 3.81917850e-07 4.36239597e-07 4.87428739e-07
 5.69742191e-07 6.03504749e-07 6.20321758e-07 6.72451089e-07
 6.71746252e-07 6.81616413e-07 7.01012452e-07 6.97756645e-07
 7.08246464e-07 6.91645426e-07 6.87057090e-07 6.82393365e-07
 6.36665082e-07 6.34937875e-07 5.95205416e-07 5.77580053e-07
 5.49556055e-07 5.25509605e-07 4.93517844e-07 4.54544882e-07
 4.32283215e-07 4.06845733e-07 3.83526566e-07 3.62307258e-07
 3.41522530e-07 3.16846068e-07 2.95922897e-07 2.83646564e-07
 2.62635951e-07 2.47396612e-07 2.29613728e-07 2.20121816e-07
 2.02865788e-07 1.92364877e-07 1.82075316e-07 1.72275780e-07
 1.62979417e-07 1.54989326e-07 1.44442487e-07 1.37321496e-07
 1.29401414e-07 1.23165974e-07 1.16811878e-07 1.10986007e-07
 1.04488636e-07 9.92489509e-08 9.57169041e-08 8.90836921e-08
 8.58011736e-08 8.13459191e-08 7.81933181e-08 7.42927270e-08
 7.14348904e-08 6.81779006e-08 6.56597975e-08 6.24665518e-08
 5.96878089e-08 5.75081633e-08 5.51858495e-08 5.29190714e-08
 5.11570526e-08 4.87919786e-08 4.69792903e-08 4.51469617e-08
 4.37403288e-08 4.20485319e-08 4.03438805e-08 3.87313084e-08
 3.76165421e-08 3.64237175e-08 3.48027839e-08 3.35700642e-08
 3.26507874e-08 3.13157377e-08 3.02221052e-08 2.93453128e-08
 2.82272933e-08 2.74556403e-08 2.63817663e-08 2.55500776e-08
 2.46360081e-08 2.39662137e-08 2.32746047e-08 2.23434114e-08
 2.15614591e-08 2.08077690e-08 2.02373503e-08 1.94491172e-08
 1.88340220e-08 1.82891101e-08 1.76083689e-08 1.71150679e-08
 1.65886229e-08 1.58921265e-08 1.54674958e-08 1.49596076e-08
 1.44582075e-08 1.38732681e-08 1.34738672e-08 1.29898645e-08
 1.25001488e-08 1.20873378e-08 1.17076960e-08 1.12520398e-08
 1.08676228e-08 1.04724111e-08 1.01133937e-08 9.68099777e-09
 9.40369104e-09 9.01342994e-09 8.64231567e-09 8.37008016e-09
 8.04391057e-09 7.70859481e-09 7.47381940e-09 7.12294856e-09
 6.84121153e-09 6.55848545e-09 6.32630195e-09 6.04257897e-09
 5.83637279e-09 5.57316975e-09 5.33082297e-09 5.08793191e-09
 4.88374861e-09 4.66657256e-09 4.47577899e-09 4.27526869e-09
 4.07059291e-09 3.88553044e-09 3.71097990e-09 3.53706157e-09
 3.38573157e-09 3.20397599e-09 3.06305602e-09 2.90474584e-09
 2.76782272e-09 2.63382477e-09 2.50518337e-09 2.37393934e-09
 2.24762605e-09 2.13528171e-09 2.02460248e-09 1.91360419e-09
 1.81838259e-09 1.72082600e-09 1.62879031e-09 1.54227744e-09
 1.44770252e-09 1.37597077e-09 1.29493043e-09 1.22476982e-09
 1.15122395e-09 1.08710648e-09 1.02253050e-09 9.58977595e-10
 9.01665218e-10 8.46005244e-10 7.94674792e-10 7.43104449e-10
 6.97818476e-10 6.50378218e-10 6.09515580e-10 5.69133594e-10
 5.31338227e-10 4.95042337e-10 4.61424377e-10 4.29388237e-10
 3.97625760e-10 3.68770987e-10 3.41553875e-10 3.17113640e-10
 2.92808358e-10 2.69762671e-10 2.49814697e-10 2.30869248e-10
 2.13078006e-10 1.96342910e-10 1.80810170e-10 1.66547464e-10
 1.53548868e-10 1.41253357e-10 1.30183893e-10 1.20248015e-10
 1.10519721e-10 1.02036984e-10 9.39323900e-11 8.61113792e-11
 7.96805240e-11 7.31311777e-11 6.74435628e-11 6.21603718e-11
 5.73550513e-11 5.27341548e-11 4.86739734e-11 4.48210401e-11
 4.13990036e-11 3.83070980e-11 3.53345738e-11 3.25522057e-11
 3.01605703e-11 2.78691732e-11 2.57383741e-11 2.38898089e-11
 2.20754808e-11 2.04364516e-11 1.89664027e-11 1.75473737e-11
 1.62459457e-11 1.51404808e-11 1.40300031e-11 1.30518206e-11
 1.21094991e-11 1.12666842e-11 1.04830842e-11 9.74745259e-12
 9.11462063e-12 8.47056228e-12 7.88829534e-12 7.37062569e-12
 6.86249558e-12 6.42005157e-12 5.97436701e-12 5.59099272e-12
 5.22957189e-12 4.88884455e-12 4.56895678e-12 4.28148726e-12
 4.00804496e-12 3.75689563e-12 3.51692421e-12 3.29861407e-12
 3.07915337e-12 2.90249354e-12 2.72016685e-12 2.55393518e-12
 2.39607712e-12 2.25469706e-12 2.11023549e-12 1.98824034e-12
 1.87145445e-12 1.76042146e-12 1.65763821e-12 1.56138075e-12
 1.47347779e-12 1.38982774e-12 1.31306443e-12 1.23995268e-12
 1.17274348e-12 1.10658289e-12 1.04192031e-12 9.82527199e-13
 9.22905765e-13 8.65983827e-13 8.17287038e-13 7.69337658e-13
 7.24847731e-13 6.80416274e-13 6.40860105e-13 6.00508927e-13
 5.65971997e-13 5.33032286e-13 5.02201557e-13 4.71459817e-13
 4.42815074e-13 4.17913660e-13 3.92848477e-13 3.68693501e-13
 3.47547953e-13 3.25108827e-13 3.06997233e-13 2.88013956e-13
 2.70402126e-13 2.53643120e-13 2.38419933e-13 2.23198740e-13
 2.11242639e-13 1.97549306e-13 1.84915690e-13 1.73602125e-13
 1.62977845e-13 1.53608769e-13 1.43776644e-13 1.34508207e-13
 1.26377998e-13 1.18444646e-13 1.11402604e-13
t=2.451344: 0.00000000e+00 1.05932648e-08 5.92053547e-08 1.40910580e-07
 2.29350845e-07 3.72731933e-07 4.23353425e-07 4.68983509e-07
 5.43109676e-07 5.70911602e-07 5.82498811e-07 6.33586122e-07
 6.32361457e-07 6.39958296e-07 6.62044531e-07 6.54336003e-07
 6.63079446e-07 6.46813488e-07 6.36472313e-07 6.30792402e-07
 5.86767751e-07 5.79009426e-07 5.41445883e-07 5.22727712e-07
 4.96134857e-07 4.73857754e-07 4.39686446e-07 4.05019311e-07
 3.87014543e-07 3.62289264e-07 3.38244178e-07 3.19916747e-07
 2.99550842e-07 2.79472062e-07 2.61772069e-07 2.47237252e-07
 2.31464699e-07 2.15933349e-07 2.01399487e-07 1.91419961e-07
 1.77499116e-07 1.67458472e-07 1.57214130e-07 1.48670548e-07
 1.41535060e-07 1.34252886e-07 1.26042233e-07 1.19034040e-07
 1.12039285e-07 1.06106920e-07 1.01065735e-07 9.59619961e-08
 9.03934834e-08 8.53148320e-08 8.23418040e-08 7.78064516e-08
 7.40141790e-08 7.03219214e-08 6.80574536e-08 6.38845426e-08
 6.18307222e-08 5.88504110e-08 5.67470898e-08 5.37326831e-08
 5.15501597e-08 5.00385678e-08 4.76712270e-08 4.57549262e-08
 4.40495507e-08 4.23024966e-08 4.07770314e-08 3.90908217e-08
 3.78042198e-08 3.64659080e-08 3.49518955e-08 3.37339175e-08
 3.25476303e-08 3.14140404e-08 3.03590556e-08 2.93136532e-08
 2.83591447e-08 2.71923423e-08 2.64438961e-08 2.54677969e-08
 2.45576424e-08 2.37204312e-08 2.29685706e-08 2.21494507e-08
 2.15087791e-08 2.07317784e-08 2.00346601e-08 1.93500265e-08
 1.87544473e-08 1.81107618e-08 1.75845282e-08 1.69658299e-08
 1.62854355e-08 1.59241922e-08 1.53118687e-08 1.47811902e-08
 1.43045665e-08 1.37854069e-08 1.33590907e-08 1.29154085e-08
 1.24303408e-08 1.20165348e-08 1.15578565e-08 1.11821269e-08
 1.08146319e-08 1.04359590e-08 1.00732972e-08 9.66827926e-09
 9.29347235e-09 8.97319984e-09 8.68517632e-09 8.34881653e-09
 8.04256993e-09 7.70369772e-09 7.41473003e-09 7.10647936e-09
 6.85365121e-09 6.56873837e-09 6.29963828e-09 6.05233967e-09
 5.81602644e-09 5.54847811e-09 5.35067619e-09 5.10718141e-09
 4.90835540e-09 4.66504724e-09 4.47657347e-09 4.29347617e-09
 4.09630310e-09 3.92584140e-09 3.72990075e-09 3.56471306e-09
 3.39539177e-09 3.23786265e-09 3.08247890e-09 2.94523117e-09
 2.80923867e-09 2.66749523e-09 2.53714042e-09 2.41326542e-09
 2.28121477e-09 2.17113735e-09 2.05908199e-09 1.94744111e-09
 1.85127534e-09 1.75322016e-09 1.65208181e-09 1.56865399e-09
 1.48234772e-09 1.40044616e-09 1.32301408e-09 1.25178824e-09
 1.17825517e-09 1.11079489e-09 1.04731024e-09 9.88627003e-10
 9.27870951e-10 8.70547517e-10 8.17663687e-10 7.71641478e-10
 7.22787210e-10 6.77040686e-10 6.32918439e-10 5.90840812e-10
 5.52317668e-10 5.16712136e-10 4.82867612e-10 4.49303624e-10
 4.18511242e-10 3.89047808e-10 3.60977749e-10 3.35887922e-10
 3.10681282e-10 2.87961578e-10 2.66580974e-10 2.45597640e-10
 2.28297319e-10 2.10427472e-10 1.93895920e-10 1.78694544e-10
 1.64232420e-10 1.51973134e-10 1.39529787e-10 1.28568749e-10
 1.17697781e-10 1.08897006e-10 9.97853165e-11 9.19826252e-11
 8.46301663e-11 7.78002046e-11 7.13978100e-11 6.59461576e-11
 6.05930515e-11 5.57665381e-11 5.13810038e-11 4.72772602e-11
 4.34155024e-11 4.01294112e-11 3.69278593e-11 3.40300487e-11
 3.14002637e-11 2.90403477e-11 2.66867174e-11 2.47183552e-11
 2.28056660e-11 2.11108702e-11 1.94650038e-11 1.80203705e-11
 1.67099140e-11 1.54738717e-11 1.43125694e-11 1.32795044e-11
 1.23106304e-11 1.14225140e-11 1.05955339e-11 9.83915574e-12
 9.13831799e-12 8.48889592e-12 7.89448990e-12 7.34373482e-12
 6.85369758e-12 6.36855482e-12 5.94145036e-12 5.54409241e-12
 5.17169865e-12 4.81894570e-12 4.49862332e-12 4.20123434e-12
 3.92569729e-12 3.67156699e-12 3.43254476e-12 3.20524529e-12
 3.00703055e-12 2.80374918e-12 2.63126283e-12 2.46694112e-12
 2.31061167e-12 2.16909927e-12 2.03391742e-12 1.91019396e-12
 1.79267332e-12 1.68045624e-12 1.58208333e-12 1.48631891e-12
 1.40002091e-12 1.31143636e-12 1.23369296e-12 1.16410339e-12
 1.09517196e-12 1.03438659e-12 9.75020866e-13 9.22750448e-13
 8.69746784e-13 8.16752458e-13 7.72721514e-13 7.25460952e-13
 6.83582942e-13 6.41499370e-13 6.01635552e-13 5.66111190e-13
 5.32819531e-13 5.01455198e-13 4.70604972e-13 4.42022612e-13
 4.14426384e-13 3.90727846e-13 3.67983649e-13 3.44637355e-13
 3.23289312e-13 3.04122700e-13 2.85082454e-13 2.68208272e-13
 2.52381261e-13 2.36369698e-13 2.21702718e-13 2.09117183e-13
 1.95315516e-13 1.83449948e-13 1.72058331e-13 1.61213553e-13
 1.51494581e-13 1.41813091e-13 1.33336920e-13 1.25086261e-13
 1.17047486e-13 1.09797697e-13 1.02519384e-13 9.65379070e-14
 9.00907874e-14 8.43489319e-14 7.89944206e-14
t=2.65074: 0.00000000e+00 1.05112035e-08 5.89406730e-08 1.39181758e-07
 2.25377487e-07 3.64194780e-07 4.10887513e-07 4.51282648e-07
 5.18502079e-07 5.41841063e-07 5.49772556e-07 5.98321235e-07
 5.97460268e-07 6.03426621e-07 6.25534000e-07 6.16058448e-07
 6.24120101e-07 6.06352639e-07 5.90853496e-07 5.85765047e-07
 5.40928092e-07 5.30140063e-07 4.94981620e-07 4.74320083e-07
 4.50065526e-07 4.30103933e-07 3.92755069e-07 3.64875654e-07
 3.47327720e-07 3.25568056e-07 3.00871656e-07 2.83153169e-07
 2.64885550e-07 2.47698684e-07 2.33029677e-07 2.17739736e-07
 2.05404447e-07 1.91310476e-07 1.77679364e-07 1.68556344e-07
 1.57220875e-07 1.47725430e-07 1.37661273e-07 1.29574874e-07
 1.24092313e-07 1.17344248e-07 1.11010212e-07 1.03543187e-07
 9.83059606e-08 9.24909011e-08 8.82850156e-08 8.39141087e-08
 7.96357420e-08 7.50399998e-08 7.18580951e-08 6.85959941e-08
 6.50751119e-08 6.19758674e-08 5.93481349e-08 5.57771853e-08
 5.41770940e-08 5.15429339e-08 4.93892163e-08 4.71617524e-08
 4.51051993e-08 4.36756123e-08 4.16475448e-08 4.00243519e-08
 3.84664391e-08 3.70533337e-08 3.56063477e-08 3.42949469e-08
 3.32560306e-08 3.20066960e-08 3.06866190e-08 2.95484069e-08
 2.84376753e-08 2.77053859e-08 2.63670974e-08 2.57211648e-08
 2.46776983e-08 2.38827326e-08 2.31061811e-08 2.23724841e-08
 2.14406317e-08 2.08198966e-08 2.01965431e-08 1.93821426e-08
 1.87971030e-08 1.81902065e-08 1.75454990e-08 1.69781999e-08
 1.64027297e-08 1.57621235e-08 1.53582138e-08 1.48343870e-08
 1.43158427e-08 1.38385988e-08 1.33488435e-08 1.29084755e-08
 1.24599237e-08 1.19904297e-08 1.16519338e-08 1.11990529e-08
 1.08237097e-08 1.04815482e-08 1.00921197e-08 9.69974196e-09
 9.36263127e-09 9.04174621e-09 8.68101138e-09 8.41307650e-09
 8.10708286e-09 7.78017434e-09 7.51188198e-09 7.24598140e-09
 6.95857619e-09 6.67181702e-09 6.41460336e-09 6.13716752e-09
 5.93061024e-09 5.67696590e-09 5.44501523e-09 5.24513070e-09
 5.00076239e-09 4.78508016e-09 4.56635626e-09 4.39270493e-09
 4.19416690e-09 4.00970885e-09 3.83266581e-09 3.65883633e-09
 3.49429083e-09 3.33997422e-09 3.17601616e-09 3.02330221e-09
 2.87953674e-09 2.74275420e-09 2.60984538e-09 2.48319099e-09
 2.36791941e-09 2.24124940e-09 2.13318518e-09 2.02445058e-09
 1.92017439e-09 1.82212694e-09 1.72215932e-09 1.62724261e-09
 1.54133358e-09 1.45959451e-09 1.38449582e-09 1.29780970e-09
 1.22985422e-09 1.15850343e-09 1.09188689e-09 1.02836211e-09
 9.70539030e-10 9.14089288e-10 8.60493896e-10 8.07366652e-10
 7.61461046e-10 7.10531147e-10 6.66925923e-10 6.27057618e-10
 5.86398007e-10 5.47601661e-10 5.13533922e-10 4.79122552e-10
 4.46559654e-10 4.17172174e-10 3.88687591e-10 3.63132715e-10
 3.36099983e-10 3.12867777e-10 2.89926766e-10 2.68607771e-10
 2.48815180e-10 2.29939726e-10 2.12288607e-10 1.95701932e-10
 1.81021871e-10 1.66525304e-10 1.53267457e-10 1.40820353e-10
 1.29672018e-10 1.19362253e-10 1.09714040e-10 1.00719958e-10
 9.27408473e-11 8.53859878e-11 7.83401499e-11 7.18153738e-11
 6.61342718e-11 6.07213296e-11 5.58019630e-11 5.14118262e-11
 4.72794582e-11 4.34514268e-11 3.99462734e-11 3.67032048e-11
 3.37126642e-11 3.09963477e-11 2.87081933e-11 2.63642548e-11
 2.43003733e-11 2.24642140e-11 2.07166820e-11 1.91109164e-11
 1.76059666e-11 1.62882625e-11 1.50506980e-11 1.38639544e-11
 1.28828457e-11 1.18785984e-11 1.10296061e-11 1.02262058e-11
 9.45124484e-12 8.78257504e-12 8.14818091e-12 7.58950426e-12
 7.03794329e-12 6.52528749e-12 6.07502091e-12 5.64735464e-12
 5.25964445e-12 4.90267520e-12 4.56279142e-12 4.24961152e-12
 3.96121750e-12 3.71043712e-12 3.45877120e-12 3.22981998e-12
 3.01541222e-12 2.81663918e-12 2.63213634e-12 2.45988123e-12
 2.30156906e-12 2.15445498e-12 2.01759414e-12 1.88795565e-12
 1.77128368e-12 1.65951517e-12 1.55817141e-12 1.46005576e-12
 1.37179586e-12 1.28227635e-12 1.20538330e-12 1.13133330e-12
 1.06548013e-12 1.00027142e-12 9.41965738e-13 8.84124170e-13
 8.30931333e-13 7.83164977e-13 7.39650867e-13 6.98365544e-13
 6.60018094e-13 6.22213324e-13 5.84470766e-13 5.49108643e-13
 5.16948512e-13 4.85850914e-13 4.56037154e-13 4.27950987e-13
 4.01491300e-13 3.77453072e-13 3.54996835e-13 3.33051940e-13
 3.14149845e-13 2.93799108e-13 2.75963027e-13 2.59589520e-13
 2.43287259e-13 2.27880091e-13 2.14611442e-13 2.01031788e-13
 1.89089289e-13 1.77208597e-13 1.66103219e-13 1.55587364e-13
 1.45678049e-13 1.36643457e-13 1.28326228e-13 1.20258451e-13
 1.12736976e-13 1.05612411e-13 9.87847499e-14 9.24835924e-14
 8.67212102e-14 8.12384355e-14 7.61150548e-14 7.11610389e-14
 6.65113181e-14 6.21956707e-14 5.83884881e-14
t=2.850065: 0.00000000e+00 1.04260306e-08 5.87182754e-08 1.37456696e-07
 2.21577325e-07 3.56143493e-07 3.98629701e-07 4.34280791e-07
 4.96071312e-07 5.15753657e-07 5.21436545e-07 5.66453294e-07
 5.65907530e-07 5.70997862e-07 5.90767766e-07 5.82588366e-07
 5.90078556e-07 5.68808501e-07 5.50583354e-07 5.45362063e-07
 4.99565734e-07 4.87758204e-07 4.56662255e-07 4.31511288e-07
 4.10914606e-07 3.92355506e-07 3.53374824e-07 3.31512698e-07
 3.12379312e-07 2.93187389e-07 2.69575586e-07 2.52932121e-07
 2.37221712e-07 2.20987923e-07 2.08083631e-07 1.93994180e-07
 1.82861504e-07 1.71198274e-07 1.57999754e-07 1.49846919e-07
 1.39232473e-07 1.31043480e-07 1.21643619e-07 1.15065635e-07
 1.09159556e-07 1.03227058e-07 9.80151996e-08 9.06383540e-08
 8.69112672e-08 8.16583594e-08 7.77960376e-08 7.41965095e-08
 7.03228596e-08 6.64453654e-08 6.31713047e-08 6.05414763e-08
 5.73572854e-08 5.45993670e-08 5.22644559e-08 4.94344523e-08
 4.76251255e-08 4.54767185e-08 4.37168519e-08 4.18598344e-08
 3.98839849e-08 3.85006948e-08 3.67778560e-08 3.51452967e-08
 3.40077198e-08 3.25454586e-08 3.12824456e-08 3.03314775e-08
 2.90881534e-08 2.81914787e-08 2.72411562e-08 2.60062786e-08
 2.50872458e-08 2.42653788e-08 2.33716706e-08 2.26427843e-08
 2.18530052e-08 2.12441262e-08 2.04155921e-08 1.96294176e-08
 1.89924502e-08 1.84342136e-08 1.78152875e-08 1.71818339e-08
 1.65877484e-08 1.61134964e-08 1.54503575e-08 1.50114203e-08
 1.45537149e-08 1.39570355e-08 1.34662297e-08 1.30888028e-08
 1.26155834e-08 1.22395589e-08 1.17732553e-08 1.13708465e-08
 1.09494171e-08 1.06031725e-08 1.01801074e-08 9.84249863e-09
 9.50807133e-09 9.13129771e-09 8.87162374e-09 8.50372567e-09
 8.24129747e-09 7.91226595e-09 7.62061361e-09 7.33648638e-09
 7.07134543e-09 6.82342265e-09 6.55175364e-09 6.29433168e-09
 6.08518897e-09 5.82145490e-09 5.57621790e-09 5.37279854e-09
 5.15543566e-09 4.93921001e-09 4.73127394e-09 4.52878845e-09
 4.34450925e-09 4.14082432e-09 3.96831370e-09 3.81158252e-09
 3.64049852e-09 3.47290290e-09 3.31309097e-09 3.17059305e-09
 3.00904573e-09 2.87216662e-09 2.73635047e-09 2.60323897e-09
 2.48122004e-09 2.35500587e-09 2.24372579e-09 2.12427024e-09
 2.01800462e-09 1.90954325e-09 1.81548584e-09 1.71784014e-09
 1.62935038e-09 1.54378066e-09 1.45945513e-09 1.37636564e-09
 1.30094734e-09 1.22509281e-09 1.16067473e-09 1.09579617e-09
 1.03086467e-09 9.73399346e-10 9.14261649e-10 8.60639181e-10
 8.07327698e-10 7.59178198e-10 7.15118041e-10 6.70605186e-10
 6.30329206e-10 5.89458540e-10 5.50873470e-10 5.17110267e-10
 4.84503589e-10 4.51712575e-10 4.22162873e-10 3.92869104e-10
 3.66859681e-10 3.40664914e-10 3.18763909e-10 2.95374758e-10
 2.74110556e-10 2.54511888e-10 2.34502091e-10 2.17945541e-10
 2.01345678e-10 1.86443065e-10 1.71774819e-10 1.58291970e-10
 1.45430399e-10 1.33868602e-10 1.23175806e-10 1.13363022e-10
 1.04121825e-10 9.58478946e-11 8.75446352e-11 8.06835429e-11
 7.40678829e-11 6.79194309e-11 6.25466154e-11 5.72548243e-11
 5.25703943e-11 4.82728567e-11 4.43104928e-11 4.06499788e-11
 3.73807378e-11 3.43520261e-11 3.16177421e-11 2.90585321e-11
 2.66528551e-11 2.46432304e-11 2.26714839e-11 2.08302462e-11
 1.91684646e-11 1.76821584e-11 1.63269608e-11 1.50411400e-11
 1.39233140e-11 1.28611511e-11 1.18749121e-11 1.09374323e-11
 1.01227948e-11 9.36362156e-12 8.67741918e-12 8.03913709e-12
 7.46411449e-12 6.91051534e-12 6.40757849e-12 5.94461116e-12
 5.52857879e-12 5.14361876e-12 4.77984509e-12 4.43858911e-12
 4.13630972e-12 3.85482773e-12 3.58344451e-12 3.33444145e-12
 3.11833061e-12 2.91047043e-12 2.70256212e-12 2.52840336e-12
 2.36812924e-12 2.20666481e-12 2.06135192e-12 1.93322409e-12
 1.80586996e-12 1.68742021e-12 1.57694989e-12 1.47645807e-12
 1.38183767e-12 1.29808518e-12 1.21482430e-12 1.13950828e-12
 1.06631172e-12 1.00038445e-12 9.37652416e-13 8.83213921e-13
 8.28511107e-13 7.76599431e-13 7.30313103e-13 6.86221759e-13
 6.45238145e-13 6.08808478e-13 5.72976086e-13 5.40874255e-13
 5.10545746e-13 4.81332696e-13 4.50917522e-13 4.22736096e-13
 3.97990913e-13 3.74020599e-13 3.51214878e-13 3.29743713e-13
 3.09308982e-13 2.90299856e-13 2.72733941e-13 2.55985016e-13
 2.39715692e-13 2.25107553e-13 2.11656508e-13 1.98519598e-13
 1.85801548e-13 1.74532419e-13 1.63829341e-13 1.53626623e-13
 1.43722538e-13 1.34462524e-13 1.26207338e-13 1.18260362e-13
 1.10803816e-13 1.03866641e-13 9.70346855e-14 9.10058152e-14
 8.54428092e-14 7.98606484e-14 7.47716957e-14 7.00095416e-14
 6.51670432e-14 6.13358721e-14 5.70294245e-14 5.36022955e-14
 5.00250872e-14 4.67422112e-14 4.36303787e-14
t=3.051643: 0.00000000e+00 1.03468137e-08 5.85388005e-08 1.35738331e-07
 2.17840938e-07 3.48485071e-07 3.86610732e-07 4.17970840e-07
 4.75570542e-07 4.92053802e-07 4.96707159e-07 5.37754119e-07
 5.36494626e-07 5.42004912e-07 5.57735163e-07 5.52953499e-07
 5.58687066e-07 5.34007732e-07 5.14844638e-07 5.07795937e-07
 4.63033297e-07 4.50264605e-07 4.24146640e-07 3.93538417e-07
 3.77232559e-07 3.58427588e-07 3.20700197e-07 3.02920433e-07
 2.81668367e-07 2.64069663e-07 2.42431176e-07 2.27096786e-07
 2.13603457e-07 1.98620256e-07 1.85859527e-07 1.73590540e-07
 1.62986560e-07 1.53828373e-07 1.41393518e-07 1.33848571e-07
 1.23745506e-07 1.16512744e-07 1.08531483e-07 1.02766787e-07
 9.63048710e-08 9.15082434e-08 8.65029514e-08 8.05368119e-08
 7.71926786e-08 7.25202555e-08 6.94877509e-08 6.59419436e-08
 6.21278598e-08 5.91580251e-08 5.59877365e-08 5.33283797e-08
 5.10868336e-08 4.84024502e-08 4.62265424e-08 4.43876074e-08
 4.26707250e-08 4.03839540e-08 3.89823987e-08 3.72776598e-08
 3.57169565e-08 3.41960763e-08 3.26383121e-08 3.11505069e-08
 3.01157429e-08 2.88332465e-08 2.81216731e-08 2.69053903e-08
 2.58465371e-08 2.50665808e-08 2.42940539e-08 2.32964072e-08
 2.23973423e-08 2.16600960e-08 2.08593234e-08 2.00793699e-08
 1.93116755e-08 1.88582474e-08 1.81336649e-08 1.74629421e-08
 1.69882293e-08 1.63748978e-08 1.57690743e-08 1.52437994e-08
 1.47576278e-08 1.42546448e-08 1.37168558e-08 1.33219702e-08
 1.28290057e-08 1.23842505e-08 1.19937882e-08 1.15591739e-08
 1.12270016e-08 1.08161888e-08 1.04149216e-08 1.01000987e-08
 9.69878248e-09 9.38303765e-09 9.04356519e-09 8.73760364e-09
 8.42924387e-09 8.11123116e-09 7.86567532e-09 7.53132913e-09
 7.29278719e-09 6.99824422e-09 6.74478768e-09 6.49547811e-09
 6.25532036e-09 6.03298603e-09 5.78533563e-09 5.53488301e-09
 5.35162091e-09 5.10281245e-09 4.90843569e-09 4.70940833e-09
 4.51891703e-09 4.33326965e-09 4.12876750e-09 3.96055926e-09
 3.78879714e-09 3.63188150e-09 3.46480890e-09 3.31662950e-09
 3.16521686e-09 3.02312570e-09 2.87893043e-09 2.75218809e-09
 2.62672491e-09 2.48998892e-09 2.36451636e-09 2.25302034e-09
 2.13644215e-09 2.03285395e-09 1.93042378e-09 1.83186150e-09
 1.74039708e-09 1.64535551e-09 1.55536581e-09 1.47556665e-09
 1.39612750e-09 1.31504981e-09 1.24446515e-09 1.17445957e-09
 1.11117283e-09 1.04585691e-09 9.85061187e-10 9.28309579e-10
 8.75667647e-10 8.22631045e-10 7.74871941e-10 7.26963643e-10
 6.82719741e-10 6.41297409e-10 6.02311609e-10 5.63419018e-10
 5.29209303e-10 4.94877808e-10 4.61907744e-10 4.34520132e-10
 4.03837928e-10 3.78659010e-10 3.52199909e-10 3.27558721e-10
 3.05109853e-10 2.83395398e-10 2.62397945e-10 2.43773576e-10
 2.26808792e-10 2.09848844e-10 1.93926458e-10 1.79592574e-10
 1.65612577e-10 1.52439011e-10 1.40247742e-10 1.29491942e-10
 1.18982395e-10 1.09495500e-10 1.00360994e-10 9.21858541e-11
 8.45031838e-11 7.72578897e-11 7.09023498e-11 6.53074117e-11
 5.99997731e-11 5.48462838e-11 5.04102655e-11 4.60760229e-11
 4.24518179e-11 3.88703419e-11 3.56993371e-11 3.27101583e-11
 2.99956499e-11 2.75677528e-11 2.53601184e-11 2.34166978e-11
 2.14917725e-11 1.96796386e-11 1.81722971e-11 1.67162205e-11
 1.53545419e-11 1.41495820e-11 1.30697523e-11 1.20575101e-11
 1.10978567e-11 1.02423751e-11 9.47428113e-12 8.76348197e-12
 8.09681164e-12 7.47260940e-12 6.92477213e-12 6.43881452e-12
 5.94012067e-12 5.51150684e-12 5.11923734e-12 4.75705847e-12
 4.41116754e-12 4.09377187e-12 3.80504684e-12 3.54824657e-12
 3.30657171e-12 3.07335139e-12 2.86594692e-12 2.66260864e-12
 2.47931636e-12 2.31688867e-12 2.16060071e-12 2.01995036e-12
 1.88186660e-12 1.75972184e-12 1.63921160e-12 1.53881162e-12
 1.43688260e-12 1.34094238e-12 1.25482039e-12 1.17594426e-12
 1.10143356e-12 1.03122390e-12 9.63822789e-13 9.04753079e-13
 8.47352265e-13 7.96170505e-13 7.43674822e-13 6.96874044e-13
 6.57349044e-13 6.15782819e-13 5.78781370e-13 5.44138125e-13
 5.11524277e-13 4.79641812e-13 4.52960077e-13 4.26721594e-13
 4.00562373e-13 3.78507176e-13 3.54641315e-13 3.33934206e-13
 3.13292561e-13 2.93435898e-13 2.75497409e-13 2.59115733e-13
 2.41836238e-13 2.27177319e-13 2.12928449e-13 1.99692580e-13
 1.87384183e-13 1.75457769e-13 1.64523297e-13 1.54636023e-13
 1.44654591e-13 1.35393019e-13 1.26960512e-13 1.18891759e-13
 1.11600153e-13 1.04726039e-13 9.75194474e-14 9.15829020e-14
 8.55853816e-14 8.02119580e-14 7.49094743e-14 6.99871793e-14
 6.57954441e-14 6.14222943e-14 5.73051431e-14 5.37081486e-14
 5.01480678e-14 4.69909153e-14 4.38001574e-14 4.09381059e-14
 3.82083603e-14 3.57216956e-14 3.33720950e-14
t=3.251852: 0.00000000e+00 1.02793187e-08 5.83984851e-08 1.34103043e-07
 2.14216672e-07 3.41158595e-07 3.75214859e-07 4.02865346e-07
 4.57258615e-07 4.70976955e-07 4.75231559e-07 5.12346943e-07
 5.09072236e-07 5.16722937e-07 5.27468920e-07 5.26383566e-07
 5.29297197e-07 5.02941324e-07 4.83676524e-07 4.73869626e-07
 4.31451512e-07 4.17635805e-07 3.95419287e-07 3.60431919e-07
 3.47255900e-07 3.28534484e-07 2.93431753e-07 2.78481416e-07
 2.55504156e-07 2.38852910e-07 2.19236710e-07 2.05122142e-07
 1.92896184e-07 1.79983318e-07 1.66729631e-07 1.57174393e-07
 1.46516215e-07 1.39017395e-07 1.27280624e-07 1.20323404e-07
 1.11904873e-07 1.05031065e-07 9.82502912e-08 9.19540312e-08
 8.60841212e-08 8.20647118e-08 7.67570020e-08 7.25146380e-08
 6.87733337e-08 6.51526418e-08 6.25631449e-08 5.88670330e-08
 5.58492022e-08 5.28551175e-08 5.03337095e-08 4.75241847e-08
 4.60081910e-08 4.35251667e-08 4.13032247e-08 3.96626835e-08
 3.82882756e-08 3.63741125e-08 3.48021608e-08 3.34512421e-08
 3.21323102e-08 3.07459916e-08 2.92873601e-08 2.80606761e-08
 2.71956158e-08 2.58726649e-08 2.54119670e-08 2.40859921e-08
 2.32943656e-08 2.24882159e-08 2.16505585e-08 2.09164682e-08
 2.01361280e-08 1.93681346e-08 1.87275243e-08 1.81038059e-08
 1.73455904e-08 1.68051641e-08 1.63547850e-08 1.57112967e-08
 1.52239529e-08 1.46888447e-08 1.41183434e-08 1.37136782e-08
 1.32621635e-08 1.28540062e-08 1.23372808e-08 1.19534586e-08
 1.15016644e-08 1.11164477e-08 1.07449808e-08 1.04299494e-08
 1.00571734e-08 9.71808683e-09 9.41338444e-09 9.07015641e-09
 8.72362417e-09 8.40493566e-09 8.16447228e-09 7.82692016e-09
 7.55139914e-09 7.31409601e-09 7.02130380e-09 6.74294492e-09
 6.50657217e-09 6.25572896e-09 6.00523712e-09 5.74980240e-09
 5.59621409e-09 5.33890873e-09 5.14090214e-09 4.94136086e-09
 4.74126287e-09 4.55971140e-09 4.35599224e-09 4.17864984e-09
 4.00768521e-09 3.82322854e-09 3.65161751e-09 3.49932927e-09
 3.35105518e-09 3.18771014e-09 3.05207753e-09 2.91447247e-09
 2.78869670e-09 2.65089893e-09 2.52042892e-09 2.40972243e-09
 2.28870182e-09 2.17798442e-09 2.06984941e-09 1.96448614e-09
 1.86188901e-09 1.77030074e-09 1.67613221e-09 1.59377222e-09
 1.50612480e-09 1.42554011e-09 1.34693877e-09 1.27459653e-09
 1.21003791e-09 1.13605162e-09 1.07546177e-09 1.01037267e-09
 9.55651409e-10 8.99834173e-10 8.47599851e-10 7.97431934e-10
 7.50503252e-10 7.04599988e-10 6.61271414e-10 6.20951833e-10
 5.82823367e-10 5.44878037e-10 5.11363981e-10 4.78922575e-10
 4.48694350e-10 4.17798759e-10 3.91257428e-10 3.66411752e-10
 3.41407402e-10 3.18790041e-10 2.95705586e-10 2.75374242e-10
 2.56078218e-10 2.38009502e-10 2.20699054e-10 2.04207810e-10
 1.88964460e-10 1.74851912e-10 1.61481001e-10 1.48940238e-10
 1.37253737e-10 1.26706858e-10 1.16371896e-10 1.07003918e-10
 9.83252780e-11 9.03041116e-11 8.31790144e-11 7.59708401e-11
 6.99777436e-11 6.39034582e-11 5.85664423e-11 5.36220222e-11
 4.91129509e-11 4.50684283e-11 4.12424368e-11 3.78594822e-11
 3.47524412e-11 3.18676817e-11 2.91856846e-11 2.67913934e-11
 2.45700773e-11 2.25401556e-11 2.07081279e-11 1.90059935e-11
 1.74574320e-11 1.60721655e-11 1.48039802e-11 1.36083575e-11
 1.24959702e-11 1.14947853e-11 1.05997850e-11 9.81565762e-12
 9.04027205e-12 8.35101513e-12 7.69483836e-12 7.11871412e-12
 6.58336261e-12 6.08126130e-12 5.63266262e-12 5.21747404e-12
 4.83419891e-12 4.48443177e-12 4.15377007e-12 3.85659920e-12
 3.57611925e-12 3.32612917e-12 3.08578580e-12 2.87650821e-12
 2.67275412e-12 2.48799323e-12 2.32706050e-12 2.15632509e-12
 2.01745226e-12 1.87361301e-12 1.74474120e-12 1.62905985e-12
 1.52474995e-12 1.42434165e-12 1.32965040e-12 1.24360258e-12
 1.16219119e-12 1.08739662e-12 1.01570929e-12 9.49448322e-13
 8.87135414e-13 8.30835109e-13 7.77394602e-13 7.29588066e-13
 6.83781957e-13 6.40237689e-13 6.00664507e-13 5.63344722e-13
 5.28113846e-13 4.95256949e-13 4.64455722e-13 4.37460626e-13
 4.09910739e-13 3.86060680e-13 3.63136050e-13 3.42057078e-13
 3.22519608e-13 3.03371817e-13 2.83806167e-13 2.66574742e-13
 2.49993444e-13 2.34872893e-13 2.20180181e-13 2.06388486e-13
 1.93829731e-13 1.80623815e-13 1.69887125e-13 1.58863309e-13
 1.48973244e-13 1.39554531e-13 1.30689794e-13 1.22716490e-13
 1.14269752e-13 1.07368455e-13 1.00190451e-13 9.39623814e-14
 8.79632908e-14 8.23932161e-14 7.73115941e-14 7.22570876e-14
 6.74281284e-14 6.31932118e-14 5.90101016e-14 5.51821937e-14
 5.15981731e-14 4.82704094e-14 4.51316885e-14 4.20307312e-14
 3.92743047e-14 3.66819624e-14 3.42774164e-14 3.20460489e-14
 2.98150755e-14 2.78510095e-14 2.60554178e-14
t=3.452138: 0.00000000e+00 1.02230465e-08 5.82516012e-08 1.32560782e-07
 2.10650914e-07 3.34000168e-07 3.64407924e-07 3.88756949e-07
 4.40693892e-07 4.52056238e-07 4.56226608e-07 4.89686660e-07
 4.83559112e-07 4.94309386e-07 4.99506248e-07 5.01736309e-07
 5.01542025e-07 4.74546106e-07 4.56095079e-07 4.43289690e-07
 4.03854336e-07 3.88897407e-07 3.69037456e-07 3.31551966e-07
 3.19891233e-07 3.01608216e-07 2.69713533e-07 2.56351258e-07
 2.33165954e-07 2.17410097e-07 1.99692469e-07 1.86521721e-07
 1.74911601e-07 1.63464209e-07 1.50357630e-07 1.43298024e-07
 1.32757158e-07 1.25762511e-07 1.15119589e-07 1.08690626e-07
 1.02196371e-07 9.56283235e-08 8.97335795e-08 8.34010273e-08
 7.78434821e-08 7.42552759e-08 6.87953846e-08 6.58201402e-08
 6.21570449e-08 5.90534975e-08 5.66530935e-08 5.29435281e-08
 5.06652463e-08 4.73039874e-08 4.57319311e-08 4.29390650e-08
 4.14763446e-08 3.92855627e-08 3.75999219e-08 3.57459114e-08
 3.45303183e-08 3.28278465e-08 3.13868578e-08 3.01375890e-08
 2.89832631e-08 2.77605163e-08 2.63902063e-08 2.55242392e-08
 2.45959900e-08 2.34546922e-08 2.28501566e-08 2.17878874e-08
 2.09724505e-08 2.03277049e-08 1.96191281e-08 1.88175887e-08
 1.81447767e-08 1.74687648e-08 1.69526029e-08 1.64270149e-08
 1.57029063e-08 1.51873477e-08 1.48846165e-08 1.42569685e-08
 1.38275996e-08 1.33357300e-08 1.27769479e-08 1.23867059e-08
 1.19821887e-08 1.16506096e-08 1.11419944e-08 1.08441548e-08
 1.04302443e-08 1.00787530e-08 9.68204910e-09 9.42101053e-09
 9.14664258e-09 8.79972131e-09 8.46967440e-09 8.19035044e-09
 7.85339828e-09 7.57991341e-09 7.34218970e-09 7.05969734e-09
 6.80353663e-09 6.55265413e-09 6.32288419e-09 6.07193905e-09
 5.82627398e-09 5.61878666e-09 5.38932221e-09 5.19286030e-09
 4.99568745e-09 4.77956404e-09 4.60517954e-09 4.41384634e-09
 4.23736294e-09 4.06651521e-09 3.89947303e-09 3.74081125e-09
 3.57329055e-09 3.40015978e-09 3.25773275e-09 3.12102862e-09
 2.96525958e-09 2.83872254e-09 2.70852724e-09 2.58914130e-09
 2.46474654e-09 2.34321421e-09 2.23178260e-09 2.12517786e-09
 2.01466131e-09 1.91303314e-09 1.82372221e-09 1.73100190e-09
 1.64233239e-09 1.55363791e-09 1.47543446e-09 1.39921740e-09
 1.32024975e-09 1.24586117e-09 1.18038032e-09 1.11048267e-09
 1.05166102e-09 9.92274874e-10 9.33989713e-10 8.83145688e-10
 8.29003016e-10 7.78104347e-10 7.34424293e-10 6.87735759e-10
 6.47868296e-10 6.09130140e-10 5.70169441e-10 5.32969805e-10
 5.00520858e-10 4.68064287e-10 4.38569783e-10 4.10568900e-10
 3.83528471e-10 3.58038073e-10 3.32662575e-10 3.11710424e-10
 2.90604392e-10 2.70737226e-10 2.51436554e-10 2.33395501e-10
 2.16752029e-10 2.01279527e-10 1.86083746e-10 1.72436301e-10
 1.59499566e-10 1.47285242e-10 1.35972373e-10 1.25213256e-10
 1.15494971e-10 1.06142492e-10 9.75113302e-11 8.94427912e-11
 8.23697784e-11 7.52358173e-11 6.91766888e-11 6.34355358e-11
 5.80424007e-11 5.32356764e-11 4.86621963e-11 4.45569145e-11
 4.08516987e-11 3.74052283e-11 3.42952930e-11 3.13275079e-11
 2.87600027e-11 2.63376662e-11 2.40672729e-11 2.21218517e-11
 2.03070627e-11 1.86051071e-11 1.70969050e-11 1.56674159e-11
 1.44072328e-11 1.32490273e-11 1.21579946e-11 1.12010395e-11
 1.03314153e-11 9.46986613e-12 8.76253636e-12 8.09032532e-12
 7.43104707e-12 6.86206711e-12 6.34227287e-12 5.85418597e-12
 5.40998718e-12 4.99985111e-12 4.63791659e-12 4.29278023e-12
 3.98071831e-12 3.68463953e-12 3.41160894e-12 3.17482706e-12
 2.94043945e-12 2.73804046e-12 2.53651999e-12 2.36857785e-12
 2.19990404e-12 2.04676830e-12 1.90000118e-12 1.77393167e-12
 1.65151047e-12 1.54405757e-12 1.43847040e-12 1.33870763e-12
 1.24867311e-12 1.16942235e-12 1.09080552e-12 1.01700196e-12
 9.50980083e-13 8.89091352e-13 8.28892428e-13 7.78157559e-13
 7.27624694e-13 6.80888672e-13 6.33870655e-13 5.96213491e-13
 5.57097007e-13 5.22435232e-13 4.89730254e-13 4.59846203e-13
 4.29336228e-13 4.03724796e-13 3.77887061e-13 3.55444822e-13
 3.33410038e-13 3.14712889e-13 2.95278224e-13 2.78626175e-13
 2.62139875e-13 2.45659345e-13 2.30238045e-13 2.16453977e-13
 2.02320634e-13 1.89854188e-13 1.78109145e-13 1.66511106e-13
 1.56630052e-13 1.46209048e-13 1.37026326e-13 1.27946716e-13
 1.20286704e-13 1.12469393e-13 1.05383764e-13 9.85504609e-14
 9.18420702e-14 8.62650920e-14 8.07367364e-14 7.52369382e-14
 7.07403111e-14 6.59148914e-14 6.15986468e-14 5.77363593e-14
 5.39635520e-14 5.03246128e-14 4.70503294e-14 4.38743470e-14
 4.10805789e-14 3.83302996e-14 3.58202822e-14 3.33940590e-14
 3.11618778e-14 2.91050968e-14 2.72199702e-14 2.53152619e-14
 2.36141964e-14 2.20821072e-14 2.05465204e-14
t=3.651742: 0.00000000e+00 1.01732204e-08 5.80845160e-08 1.31102550e-07
 2.07195997e-07 3.26968902e-07 3.54107388e-07 3.75456894e-07
 4.25622290e-07 4.35019180e-07 4.39521898e-07 4.69516968e-07
 4.60649270e-07 4.73909335e-07 4.73740092e-07 4.78747897e-07
 4.76082293e-07 4.48396202e-07 4.31206417e-07 4.15738149e-07
 3.79600411e-07 3.63279921e-07 3.44783176e-07 3.06997295e-07
 2.95105551e-07 2.77435438e-07 2.48961863e-07 2.36377939e-07
 2.14069029e-07 1.99363704e-07 1.83862861e-07 1.70817132e-07
 1.59570381e-07 1.48799559e-07 1.36571024e-07 1.30890816e-07
 1.21399121e-07 1.14337640e-07 1.04741069e-07 9.86819274e-08
 9.34471661e-08 8.68069559e-08 8.17703365e-08 7.61948793e-08
 7.08959986e-08 6.75074629e-08 6.25203066e-08 6.00272296e-08
 5.67147934e-08 5.40455109e-08 5.12880435e-08 4.79664870e-08
 4.59250057e-08 4.28964165e-08 4.17149544e-08 3.90306463e-08
 3.76375362e-08 3.57105856e-08 3.44447998e-08 3.26307122e-08
 3.14876412e-08 2.97585614e-08 2.86778137e-08 2.73077669e-08
 2.63577491e-08 2.51866459e-08 2.41412337e-08 2.33225673e-08
 2.23770950e-08 2.14826688e-08 2.08014295e-08 1.98898652e-08
 1.91050286e-08 1.85575290e-08 1.79412029e-08 1.72268817e-08
 1.65081585e-08 1.59533040e-08 1.54169847e-08 1.49530542e-08
 1.42838098e-08 1.38392721e-08 1.34334139e-08 1.29847998e-08
 1.25976246e-08 1.21204833e-08 1.16742599e-08 1.12754592e-08
 1.09221221e-08 1.05663206e-08 1.01053124e-08 9.83821103e-09
 9.49215594e-09 9.21294142e-09 8.78813415e-09 8.53438222e-09
 8.28317108e-09 7.99249724e-09 7.65294222e-09 7.39413190e-09
 7.15849041e-09 6.85582751e-09 6.64372721e-09 6.38733888e-09
 6.16132052e-09 5.90704321e-09 5.70780356e-09 5.48607052e-09
 5.25175003e-09 5.08313331e-09 4.87879666e-09 4.69862372e-09
 4.50111469e-09 4.29662087e-09 4.13665153e-09 3.98240025e-09
 3.80624091e-09 3.65694006e-09 3.49929751e-09 3.35407756e-09
 3.18108863e-09 3.05550401e-09 2.90951603e-09 2.79576452e-09
 2.65914014e-09 2.54600829e-09 2.41550391e-09 2.30899746e-09
 2.20048366e-09 2.08457927e-09 1.99212212e-09 1.88209355e-09
 1.79131492e-09 1.70253093e-09 1.61661950e-09 1.52728384e-09
 1.44827232e-09 1.37474802e-09 1.29553327e-09 1.22954999e-09
 1.16295512e-09 1.09527810e-09 1.03773402e-09 9.75812995e-10
 9.21351645e-10 8.69389555e-10 8.16142711e-10 7.68713090e-10
 7.24719329e-10 6.78851993e-10 6.37829935e-10 5.98468335e-10
 5.61657233e-10 5.25574646e-10 4.93278607e-10 4.60597936e-10
 4.31977991e-10 4.03984317e-10 3.77602042e-10 3.52323820e-10
 3.28084117e-10 3.06359884e-10 2.86026213e-10 2.66848951e-10
 2.48107303e-10 2.30775857e-10 2.14383495e-10 1.99120616e-10
 1.84401735e-10 1.70851336e-10 1.57971146e-10 1.46206787e-10
 1.35195607e-10 1.24665680e-10 1.14885843e-10 1.06324251e-10
 9.71392876e-11 8.93631758e-11 8.20875447e-11 7.54019439e-11
 6.88730097e-11 6.31740694e-11 5.78150700e-11 5.29205452e-11
 4.84859402e-11 4.44794456e-11 4.06997720e-11 3.70888618e-11
 3.39552884e-11 3.11098813e-11 2.84833788e-11 2.61199589e-11
 2.39358938e-11 2.18773388e-11 2.00163329e-11 1.83514392e-11
 1.68669329e-11 1.54508097e-11 1.42106166e-11 1.30267168e-11
 1.19663371e-11 1.09632742e-11 1.01191450e-11 9.29109118e-12
 8.55358236e-12 7.86662735e-12 7.23869239e-12 6.69305899e-12
 6.18040875e-12 5.67427082e-12 5.25353970e-12 4.86326255e-12
 4.48788267e-12 4.13588570e-12 3.84514405e-12 3.56313489e-12
 3.29620927e-12 3.05284093e-12 2.82683093e-12 2.62985396e-12
 2.42801563e-12 2.26896339e-12 2.10559696e-12 1.95473767e-12
 1.82268041e-12 1.68962838e-12 1.57653713e-12 1.46854938e-12
 1.36672071e-12 1.27536630e-12 1.18664296e-12 1.10964789e-12
 1.03501997e-12 9.64141846e-13 8.99899902e-13 8.38593354e-13
 7.85724493e-13 7.34204288e-13 6.85397498e-13 6.40072753e-13
 5.99399845e-13 5.59799534e-13 5.24034209e-13 4.90607658e-13
 4.59251529e-13 4.29500857e-13 4.02409998e-13 3.76423300e-13
 3.53198459e-13 3.30856998e-13 3.10574756e-13 2.90610718e-13
 2.73282466e-13 2.57254073e-13 2.41892788e-13 2.27406330e-13
 2.14003374e-13 2.01210903e-13 1.88138027e-13 1.76446683e-13
 1.65333231e-13 1.54672561e-13 1.45156579e-13 1.35821879e-13
 1.26769209e-13 1.19112442e-13 1.11060653e-13 1.04085193e-13
 9.76694794e-14 9.11069416e-14 8.51562573e-14 7.95777293e-14
 7.44021691e-14 6.96979669e-14 6.49546098e-14 6.07241903e-14
 5.67635407e-14 5.32218454e-14 4.96191804e-14 4.64111791e-14
 4.34942287e-14 4.04832404e-14 3.77479775e-14 3.52435582e-14
 3.29123451e-14 3.06586408e-14 2.85602251e-14 2.66408763e-14
 2.48737408e-14 2.32478541e-14 2.16648332e-14 2.01445701e-14
 1.87757195e-14 1.74497031e-14 1.63401755e-14
t=3.850427: 0.00000000e+00 1.01239752e-08 5.79037165e-08 1.29715699e-07
 2.03933526e-07 3.20012185e-07 3.44264966e-07 3.62819012e-07
 4.11594721e-07 4.19601135e-07 4.24985994e-07 4.51572418e-07
 4.40681448e-07 4.55189513e-07 4.50291411e-07 4.57232236e-07
 4.52784100e-07 4.24231788e-07 4.08427293e-07 3.91071935e-07
 3.57858294e-07 3.40178651e-07 3.22403406e-07 2.85947006e-07
 2.72794132e-07 2.56244644e-07 2.30868175e-07 2.18767524e-07
 1.97155496e-07 1.84021793e-07 1.70840385e-07 1.57228427e-07
 1.46871902e-07 1.36162658e-07 1.25177700e-07 1.19903386e-07
 1.11592229e-07 1.04366571e-07 9.59314376e-08 9.00543985e-08
 8.52744077e-08 7.88053070e-08 7.46316219e-08 6.94920108e-08
 6.49718513e-08 6.16548601e-08 5.72716717e-08 5.46499670e-08
 5.18424718e-08 4.95266571e-08 4.65510573e-08 4.38039047e-08
 4.17076190e-08 3.91977256e-08 3.79699291e-08 3.55891730e-08
 3.42382387e-08 3.26602543e-08 3.13119797e-08 2.99604246e-08
 2.87948280e-08 2.73344062e-08 2.62889527e-08 2.48697475e-08
 2.39906595e-08 2.30294561e-08 2.21357180e-08 2.14225530e-08
 2.04577458e-08 1.96885410e-08 1.90490684e-08 1.82912671e-08
 1.76020730e-08 1.70313962e-08 1.64122892e-08 1.58807418e-08
 1.52004370e-08 1.46625736e-08 1.41435655e-08 1.37620457e-08
 1.31401465e-08 1.27883122e-08 1.22860311e-08 1.18917658e-08
 1.15152400e-08 1.11098958e-08 1.06604700e-08 1.03292957e-08
 9.98157023e-09 9.66016088e-09 9.25583699e-09 8.97789101e-09
 8.70538293e-09 8.39132623e-09 8.00811870e-09 7.82998428e-09
 7.53474473e-09 7.27394942e-09 6.98537083e-09 6.74059057e-09
 6.48148254e-09 6.26661705e-09 6.04752411e-09 5.81942041e-09
 5.60689233e-09 5.37000351e-09 5.20030159e-09 5.01851770e-09
 4.78309604e-09 4.61526738e-09 4.41510518e-09 4.24757129e-09
 4.09533488e-09 3.91553313e-09 3.75362831e-09 3.60450991e-09
 3.45094400e-09 3.30673859e-09 3.16532775e-09 3.01838780e-09
 2.87109026e-09 2.75371243e-09 2.62288580e-09 2.50526043e-09
 2.38302729e-09 2.27852823e-09 2.16494332e-09 2.06335515e-09
 1.96390855e-09 1.86536806e-09 1.77203041e-09 1.68258595e-09
 1.59500917e-09 1.51254060e-09 1.43339903e-09 1.36314916e-09
 1.28908802e-09 1.22012128e-09 1.14689377e-09 1.08853457e-09
 1.02982892e-09 9.73512759e-10 9.15989008e-10 8.62896488e-10
 8.13178340e-10 7.67038066e-10 7.18944408e-10 6.75582375e-10
 6.34808103e-10 5.95822238e-10 5.58474245e-10 5.23272256e-10
 4.93133325e-10 4.59650545e-10 4.29530833e-10 4.02465583e-10
 3.75599363e-10 3.52406163e-10 3.27772698e-10 3.06688429e-10
 2.84565037e-10 2.66318851e-10 2.47392270e-10 2.30129075e-10
 2.14098756e-10 1.98357295e-10 1.84528602e-10 1.70851473e-10
 1.58190500e-10 1.46665032e-10 1.35505290e-10 1.25264282e-10
 1.15111228e-10 1.06344819e-10 9.79110225e-11 9.04471918e-11
 8.27736338e-11 7.58510596e-11 6.98235791e-11 6.38358209e-11
 5.84928125e-11 5.36023124e-11 4.90036524e-11 4.47273775e-11
 4.10312078e-11 3.74535319e-11 3.43255665e-11 3.13336786e-11
 2.87079073e-11 2.61884520e-11 2.39861759e-11 2.19625477e-11
 2.01100483e-11 1.84437555e-11 1.68287542e-11 1.54392245e-11
 1.41586829e-11 1.30097385e-11 1.19184385e-11 1.09183782e-11
 1.00136111e-11 9.23931268e-12 8.44085533e-12 7.77343324e-12
 7.12366816e-12 6.58395630e-12 6.08314682e-12 5.60290131e-12
 5.15529236e-12 4.74693854e-12 4.39628299e-12 4.05904356e-12
 3.73583941e-12 3.44983655e-12 3.20744684e-12 2.96801119e-12
 2.74310039e-12 2.54010695e-12 2.35769764e-12 2.18715621e-12
 2.03318887e-12 1.89064071e-12 1.74811696e-12 1.62833363e-12
 1.51526475e-12 1.40713726e-12 1.31056859e-12 1.21948892e-12
 1.13491125e-12 1.06005206e-12 9.85239004e-13 9.20113923e-13
 8.57689938e-13 7.99317573e-13 7.46076931e-13 6.95800110e-13
 6.50036154e-13 6.07454362e-13 5.68291161e-13 5.28731501e-13
 4.96047216e-13 4.62922647e-13 4.31958969e-13 4.04751216e-13
 3.78388384e-13 3.54954152e-13 3.32639875e-13 3.10217452e-13
 2.91151642e-13 2.73170953e-13 2.55164323e-13 2.40557925e-13
 2.25604150e-13 2.11602794e-13 1.98512501e-13 1.86406719e-13
 1.75841655e-13 1.65240822e-13 1.54201012e-13 1.44643403e-13
 1.35129726e-13 1.26514737e-13 1.18281624e-13 1.10493905e-13
 1.03618558e-13 9.69265199e-14 9.04507895e-14 8.46337132e-14
 7.91488518e-14 7.42514371e-14 6.92513306e-14 6.47777385e-14
 6.05668363e-14 5.65239898e-14 5.29186823e-14 4.92883063e-14
 4.60948354e-14 4.30355399e-14 4.02305198e-14 3.74388518e-14
 3.50070849e-14 3.27067461e-14 3.05463606e-14 2.84629323e-14
 2.65735437e-14 2.47163865e-14 2.30628878e-14 2.14937896e-14
 2.00367880e-14 1.87035675e-14 1.74150759e-14 1.62126144e-14
 1.51233214e-14 1.40750003e-14 1.30858983e-14
t=4.051775: 0.00000000e+00 1.00774221e-08 5.77170889e-08 1.28369266e-07
 2.00813344e-07 3.13061952e-07 3.34783716e-07 3.50651961e-07
 3.98009388e-07 4.05265655e-07 4.12000681e-07 4.35130212e-07
 4.22952209e-07 4.37512712e-07 4.28787898e-07 4.36610571e-07
 4.30680948e-07 4.01527908e-07 3.87061500e-07 3.68401499e-07
 3.37405537e-07 3.18882855e-07 3.01082930e-07 2.67008915e-07
 2.52428337e-07 2.37219700e-07 2.14650719e-07 2.02832382e-07
 1.81596690e-07 1.70214417e-07 1.59177007e-07 1.44969767e-07
 1.35871392e-07 1.25262239e-07 1.15539570e-07 1.10304034e-07
 1.02660459e-07 9.55238172e-08 8.79988714e-08 8.24552670e-08
 7.77818051e-08 7.18887077e-08 6.82876149e-08 6.33540682e-08
 5.96298523e-08 5.64063423e-08 5.26413848e-08 4.97034349e-08
 4.75137887e-08 4.52209443e-08 4.24516111e-08 4.00562540e-08
 3.80981185e-08 3.62209310e-08 3.46486713e-08 3.27746977e-08
 3.12910799e-08 2.98530048e-08 2.85831904e-08 2.73905900e-08
 2.62831149e-08 2.51927288e-08 2.41319690e-08 2.29233080e-08
 2.18904903e-08 2.12034233e-08 2.03598400e-08 1.96713656e-08
 1.87813360e-08 1.80249045e-08 1.73867804e-08 1.68029638e-08
 1.62064561e-08 1.56161811e-08 1.49879940e-08 1.44810225e-08
 1.40474455e-08 1.35478892e-08 1.30685675e-08 1.25779518e-08
 1.21220533e-08 1.17415584e-08 1.13348662e-08 1.09350608e-08
 1.05476542e-08 1.02205322e-08 9.82937426e-09 9.46511169e-09
 9.14888159e-09 8.82904840e-09 8.54691584e-09 8.21990183e-09
 7.94265905e-09 7.64815023e-09 7.32390767e-09 7.12287244e-09
 6.86229339e-09 6.63849374e-09 6.40067451e-09 6.11935039e-09
 5.91312780e-09 5.73567447e-09 5.53554793e-09 5.29727106e-09
 5.12081210e-09 4.90926509e-09 4.71206221e-09 4.54874209e-09
 4.35694000e-09 4.18433551e-09 4.01166253e-09 3.84912956e-09
 3.69740240e-09 3.54841386e-09 3.38265502e-09 3.24018146e-09
 3.12496662e-09 2.98704021e-09 2.86227200e-09 2.72520126e-09
 2.60576172e-09 2.47843148e-09 2.36732679e-09 2.25850608e-09
 2.15733368e-09 2.04366554e-09 1.95737289e-09 1.85671445e-09
 1.76331758e-09 1.67603464e-09 1.59061501e-09 1.51017171e-09
 1.42618959e-09 1.36027822e-09 1.28276546e-09 1.21426542e-09
 1.14668290e-09 1.08655810e-09 1.03022119e-09 9.69866243e-10
 9.13748723e-10 8.63296550e-10 8.11449605e-10 7.65648286e-10
 7.22030302e-10 6.77264240e-10 6.33850792e-10 5.98258050e-10
 5.58426149e-10 5.25248941e-10 4.91974267e-10 4.61590268e-10
 4.32394552e-10 4.02543284e-10 3.76996083e-10 3.52072692e-10
 3.30063844e-10 3.08151755e-10 2.85760247e-10 2.67185769e-10
 2.48809829e-10 2.31440380e-10 2.15612428e-10 1.99608531e-10
 1.85883192e-10 1.72526541e-10 1.59718784e-10 1.47842434e-10
 1.36539891e-10 1.26636067e-10 1.16570911e-10 1.08041707e-10
 9.91590533e-11 9.14201954e-11 8.40447509e-11 7.73908153e-11
 7.10727026e-11 6.50527709e-11 5.95990873e-11 5.44808197e-11
 5.00245857e-11 4.56342318e-11 4.16989416e-11 3.80894854e-11
 3.47516604e-11 3.19212151e-11 2.91508790e-11 2.66272074e-11
 2.43298458e-11 2.21950968e-11 2.03335931e-11 1.85782217e-11
 1.70375612e-11 1.55913146e-11 1.42807698e-11 1.30336136e-11
 1.19646499e-11 1.09310359e-11 1.00157387e-11 9.17544818e-12
 8.45980573e-12 7.74387465e-12 7.12725524e-12 6.54610615e-12
 6.02088550e-12 5.53925300e-12 5.10487166e-12 4.71707835e-12
 4.34217830e-12 3.99912207e-12 3.69112457e-12 3.40563206e-12
 3.14717859e-12 2.90092344e-12 2.69290832e-12 2.49666937e-12
 2.30435977e-12 2.13974266e-12 1.98281404e-12 1.83833060e-12
 1.70882051e-12 1.58917956e-12 1.47219479e-12 1.37040092e-12
 1.27481076e-12 1.18275536e-12 1.10066954e-12 1.01930473e-12
 9.53204870e-13 8.86343820e-13 8.24804545e-13 7.70238194e-13
 7.16633006e-13 6.71080346e-13 6.25625196e-13 5.83191459e-13
 5.45427877e-13 5.08442517e-13 4.75454698e-13 4.43292648e-13
 4.14997704e-13 3.87724505e-13 3.62146993e-13 3.38649960e-13
 3.15976080e-13 2.95869027e-13 2.76572546e-13 2.59870123e-13
 2.43215282e-13 2.27708769e-13 2.13208636e-13 1.99622790e-13
 1.87480021e-13 1.75623193e-13 1.65165901e-13 1.55067249e-13
 1.45979088e-13 1.37031143e-13 1.28148796e-13 1.20092090e-13
 1.12041173e-13 1.04821160e-13 9.81892345e-14 9.19206061e-14
 8.59431567e-14 8.00164642e-14 7.48736629e-14 6.99429841e-14
 6.52212152e-14 6.11042800e-14 5.69350334e-14 5.32577760e-14
 4.97559373e-14 4.64587625e-14 4.34512428e-14 4.04653736e-14
 3.77577620e-14 3.52186151e-14 3.28328276e-14 3.06703071e-14
 2.85231779e-14 2.66276356e-14 2.48677394e-14 2.31543319e-14
 2.15631573e-14 2.01325548e-14 1.87148083e-14 1.74256301e-14
 1.62316498e-14 1.51594739e-14 1.41103079e-14 1.30736996e-14
 1.21773968e-14 1.13296475e-14 1.05689006e-14
t=4.252311: 0.00000000e+00 1.00369207e-08 5.75305904e-08 1.27115899e-07
 1.97823495e-07 3.06334705e-07 3.25873954e-07 3.39279632e-07
 3.85074404e-07 3.91991037e-07 4.00307028e-07 4.20355423e-07
 4.07193195e-07 4.20806391e-07 4.09396991e-07 4.17516932e-07
 4.09928746e-07 3.80721520e-07 3.67071385e-07 3.47682633e-07
 3.18365801e-07 2.99485243e-07 2.80940760e-07 2.49948975e-07
 2.34250182e-07 2.20081971e-07 1.99979862e-07 1.88351492e-07
 1.67785373e-07 1.57771864e-07 1.48170239e-07 1.34022928e-07
 1.25829533e-07 1.15898491e-07 1.06985010e-07 1.01686769e-07
 9.46137202e-08 8.76633917e-08 8.09561217e-08 7.57204689e-08
 7.10102418e-08 6.60984658e-08 6.26663468e-08 5.79797026e-08
 5.49315083e-08 5.18187804e-08 4.86600422e-08 4.55120884e-08
 4.35865132e-08 4.14229999e-08 3.89285743e-08 3.67567819e-08
 3.48714443e-08 3.36042013e-08 3.17017317e-08 3.03453825e-08
 2.86808491e-08 2.72835562e-08 2.63638227e-08 2.50200845e-08
 2.41081090e-08 2.32112494e-08 2.22387363e-08 2.12796524e-08
 2.01541295e-08 1.95972549e-08 1.87497123e-08 1.81134260e-08
 1.73331196e-08 1.66378042e-08 1.60255879e-08 1.54973436e-08
 1.49232833e-08 1.43502029e-08 1.38340837e-08 1.33082566e-08
 1.29381989e-08 1.25036609e-08 1.19676936e-08 1.15074789e-08
 1.11646787e-08 1.07863332e-08 1.04295583e-08 1.00503985e-08
 9.73397918e-09 9.39293660e-09 9.06384469e-09 8.71623809e-09
 8.43947953e-09 8.13606785e-09 7.85991515e-09 7.56061539e-09
 7.32273575e-09 7.02633113e-09 6.77608555e-09 6.53471842e-09
 6.30285214e-09 6.08380365e-09 5.87734364e-09 5.61236342e-09
 5.43507802e-09 5.23782093e-09 5.04425362e-09 4.83799859e-09
 4.67841767e-09 4.47082785e-09 4.29805531e-09 4.13521446e-09
 3.95660159e-09 3.81861296e-09 3.65650141e-09 3.51401039e-09
 3.36737111e-09 3.22878364e-09 3.07637041e-09 2.94833677e-09
 2.82413205e-09 2.70884548e-09 2.58608294e-09 2.46905305e-09
 2.36355599e-09 2.24293600e-09 2.14292254e-09 2.04138481e-09
 1.93902348e-09 1.84576460e-09 1.76298104e-09 1.67668581e-09
 1.59064372e-09 1.51515186e-09 1.43094644e-09 1.36467852e-09
 1.28568160e-09 1.21790013e-09 1.15096960e-09 1.09125667e-09
 1.02930619e-09 9.70681853e-10 9.17668044e-10 8.65679572e-10
 8.18977269e-10 7.69188217e-10 7.23977908e-10 6.78837636e-10
 6.38704039e-10 6.01986647e-10 5.63782683e-10 5.27734800e-10
 4.93335543e-10 4.63400890e-10 4.33870713e-10 4.07336535e-10
 3.80179423e-10 3.55638243e-10 3.33031739e-10 3.10371520e-10
 2.89454805e-10 2.69635058e-10 2.51495014e-10 2.33841303e-10
 2.17618811e-10 2.02226376e-10 1.88167313e-10 1.74387941e-10
 1.61962434e-10 1.50508177e-10 1.39302229e-10 1.28744652e-10
 1.18799934e-10 1.09571650e-10 1.01135856e-10 9.31811221e-11
 8.61063074e-11 7.90833278e-11 7.26752809e-11 6.67545931e-11
 6.09752239e-11 5.60777549e-11 5.12962862e-11 4.69196647e-11
 4.28646867e-11 3.92654318e-11 3.57790306e-11 3.27277903e-11
 2.98566893e-11 2.72783676e-11 2.48927355e-11 2.27220287e-11
 2.07547829e-11 1.89879870e-11 1.73332234e-11 1.58403259e-11
 1.44878626e-11 1.32687921e-11 1.21133377e-11 1.10739542e-11
 1.01809381e-11 9.31467869e-12 8.53797893e-12 7.83941890e-12
 7.17420952e-12 6.57914622e-12 6.06174805e-12 5.55083855e-12
 5.11327557e-12 4.70043657e-12 4.31985551e-12 3.99094919e-12
 3.67229957e-12 3.39732435e-12 3.12732440e-12 2.88570239e-12
 2.66543808e-12 2.46597884e-12 2.27158382e-12 2.10764243e-12
 1.95359400e-12 1.80599444e-12 1.67093454e-12 1.55653050e-12
 1.44138535e-12 1.33998775e-12 1.24088742e-12 1.15377940e-12
 1.07473996e-12 9.97997229e-13 9.26873420e-13 8.63204009e-13
 8.05078752e-13 7.49331337e-13 6.97526401e-13 6.48605219e-13
 6.03972536e-13 5.64914399e-13 5.27165497e-13 4.89142640e-13
 4.58284276e-13 4.28881077e-13 3.99284294e-13 3.73509042e-13
 3.48012843e-13 3.26794757e-13 3.03816199e-13 2.84250839e-13
 2.65689207e-13 2.47844267e-13 2.32164712e-13 2.17833448e-13
 2.03287208e-13 1.89668197e-13 1.78357831e-13 1.67004558e-13
 1.56371847e-13 1.47099804e-13 1.38385858e-13 1.29360384e-13
 1.21525013e-13 1.14252867e-13 1.06567756e-13 9.95244137e-14
 9.33346710e-14 8.71600454e-14 8.13696153e-14 7.61380972e-14
 7.11127521e-14 6.64916408e-14 6.19906261e-14 5.80119440e-14
 5.41926134e-14 5.07467998e-14 4.73174404e-14 4.40417820e-14
 4.11694058e-14 3.83782901e-14 3.58524975e-14 3.34045405e-14
 3.11144405e-14 2.90680568e-14 2.71429351e-14 2.52894160e-14
 2.35949253e-14 2.19632306e-14 2.04884882e-14 1.90798402e-14
 1.77352412e-14 1.64730473e-14 1.53676924e-14 1.43329819e-14
 1.33075531e-14 1.24205145e-14 1.15870577e-14 1.07457649e-14
 9.99494124e-15 9.25977330e-15 8.62686348e-15
t=4.450661: 0.00000000e+00 1.00024415e-08 5.73422239e-08 1.25961602e-07
 1.94936611e-07 2.99953199e-07 3.17539188e-07 3.28828630e-07
 3.72872675e-07 3.79626283e-07 3.89522176e-07 4.07172023e-07
 3.93027111e-07 4.05271020e-07 3.91887343e-07 4.00317548e-07
 3.90671372e-07 3.61762895e-07 3.48327253e-07 3.28715283e-07
 3.00946652e-07 2.81690780e-07 2.62289514e-07 2.34492779e-07
 2.18355810e-07 2.04725331e-07 1.86527877e-07 1.75101891e-07
 1.55995820e-07 1.46617163e-07 1.37728918e-07 1.24296940e-07
 1.16678403e-07 1.07936324e-07 9.92353056e-08 9.37448617e-08
 8.71134053e-08 8.08090728e-08 7.48295634e-08 6.97763532e-08
 6.50346573e-08 6.10347934e-08 5.78038219e-08 5.32906478e-08
 5.08803126e-08 4.77558802e-08 4.50374297e-08 4.21653935e-08
 4.00651306e-08 3.81015457e-08 3.57919599e-08 3.38224762e-08
 3.22228651e-08 3.10670398e-08 2.91804093e-08 2.80466270e-08
 2.63486955e-08 2.51065887e-08 2.43100947e-08 2.31138036e-08
 2.21521264e-08 2.13438175e-08 2.04464872e-08 1.96935597e-08
 1.86205891e-08 1.81363656e-08 1.72948338e-08 1.66872318e-08
 1.60514339e-08 1.54588487e-08 1.48277094e-08 1.43740677e-08
 1.38287046e-08 1.32914767e-08 1.28524883e-08 1.23620190e-08
 1.19662941e-08 1.15170634e-08 1.10579953e-08 1.06880960e-08
 1.03217867e-08 9.97354199e-09 9.67999389e-09 9.28435613e-09
 8.98153879e-09 8.63888165e-09 8.36355490e-09 8.05361031e-09
 7.79757045e-09 7.51596461e-09 7.25225069e-09 6.96630768e-09
 6.76320587e-09 6.50445290e-09 6.24780299e-09 6.04111215e-09
 5.82896776e-09 5.60168027e-09 5.41580616e-09 5.18876811e-09
 5.00478244e-09 4.80049477e-09 4.61878041e-09 4.47380476e-09
 4.29281619e-09 4.12042579e-09 3.93805565e-09 3.79159368e-09
 3.63601539e-09 3.50347962e-09 3.35108824e-09 3.21831783e-09
 3.08184216e-09 2.95427765e-09 2.82927221e-09 2.69473274e-09
 2.58252189e-09 2.45441239e-09 2.35110557e-09 2.25154383e-09
 2.14585963e-09 2.04302717e-09 1.94886079e-09 1.85891128e-09
 1.76500109e-09 1.67443993e-09 1.59814332e-09 1.51873400e-09
 1.44056009e-09 1.36919082e-09 1.30025548e-09 1.22582740e-09
 1.16140116e-09 1.09839701e-09 1.04026052e-09 9.83449360e-10
 9.26111862e-10 8.72172069e-10 8.23516932e-10 7.76251516e-10
 7.34064749e-10 6.89337385e-10 6.47643169e-10 6.09541516e-10
 5.69603012e-10 5.37560413e-10 5.03006723e-10 4.71759101e-10
 4.39958526e-10 4.12430421e-10 3.85259597e-10 3.59732202e-10
 3.37070297e-10 3.15838307e-10 2.93699504e-10 2.73428014e-10
 2.54320531e-10 2.37954371e-10 2.20953724e-10 2.05130564e-10
 1.91349553e-10 1.77632223e-10 1.65285899e-10 1.52527155e-10
 1.41925349e-10 1.30847704e-10 1.20800397e-10 1.12441816e-10
 1.03490960e-10 9.53780227e-11 8.81600108e-11 8.12360824e-11
 7.45673444e-11 6.84778609e-11 6.29402639e-11 5.77179405e-11
 5.28783048e-11 4.85469750e-11 4.43806943e-11 4.05590258e-11
 3.71551263e-11 3.37997733e-11 3.09229718e-11 2.82693846e-11
 2.57729051e-11 2.34487142e-11 2.13644657e-11 1.95181550e-11
 1.78885603e-11 1.62939979e-11 1.49099649e-11 1.35883310e-11
 1.24251308e-11 1.13447065e-11 1.03698268e-11 9.50539121e-12
 8.68843938e-12 7.97738986e-12 7.31935437e-12 6.69317343e-12
 6.13389504e-12 5.62782929e-12 5.18046599e-12 4.75454300e-12
 4.36914008e-12 4.02035764e-12 3.70078097e-12 3.41292968e-12
 3.13825149e-12 2.89553913e-12 2.67094747e-12 2.46835637e-12
 2.27635614e-12 2.09503025e-12 1.94397134e-12 1.79899827e-12
 1.66094207e-12 1.54249999e-12 1.42733355e-12 1.32647073e-12
 1.22489715e-12 1.14103349e-12 1.05908309e-12 9.83581565e-13
 9.14943672e-13 8.49476006e-13 7.89454946e-13 7.32939636e-13
 6.84271022e-13 6.38706381e-13 5.93031807e-13 5.52720171e-13
 5.14635254e-13 4.77215567e-13 4.47606067e-13 4.15906076e-13
 3.90065741e-13 3.62710816e-13 3.39784749e-13 3.15505195e-13
 2.95777532e-13 2.75905078e-13 2.57496058e-13 2.40516055e-13
 2.24971099e-13 2.09945721e-13 1.95855953e-13 1.83732442e-13
 1.72036812e-13 1.60997380e-13 1.50266697e-13 1.41161076e-13
 1.32135734e-13 1.23470178e-13 1.16032593e-13 1.08972709e-13
 1.02645265e-13 9.60843127e-14 8.98726960e-14 8.37867980e-14
 7.82131482e-14 7.31686267e-14 6.84754671e-14 6.38962259e-14
 5.95046381e-14 5.56798241e-14 5.18752603e-14 4.85734048e-14
 4.54146625e-14 4.22920029e-14 3.94273125e-14 3.67824148e-14
 3.42533396e-14 3.20248783e-14 2.98472962e-14 2.78872581e-14
 2.60111378e-14 2.41720337e-14 2.25597274e-14 2.09669536e-14
 1.95695470e-14 1.81969472e-14 1.69320291e-14 1.57745352e-14
 1.46795769e-14 1.36440875e-14 1.26793385e-14 1.18261429e-14
 1.09960688e-14 1.02104675e-14 9.52949277e-15 8.85334097e-15
 8.20297133e-15 7.60594457e-15 7.10546555e-15
t=4.652186: 0.00000000e+00 9.97256056e-09 5.71356260e-08 1.24858714e-07
 1.92072667e-07 2.93789445e-07 3.09531712e-07 3.19032320e-07
 3.61044376e-07 3.67694000e-07 3.79077463e-07 3.94772839e-07
 3.79803496e-07 3.90610439e-07 3.75594817e-07 3.84248302e-07
 3.72414996e-07 3.43895099e-07 3.30234732e-07 3.10678942e-07
 2.84540403e-07 2.64876656e-07 2.44902619e-07 2.20015268e-07
 2.04309445e-07 1.90638120e-07 1.73632098e-07 1.62508793e-07
 1.45517133e-07 1.36375417e-07 1.27841552e-07 1.15342795e-07
 1.08287634e-07 1.00847444e-07 9.20844969e-08 8.63762537e-08
 8.00740623e-08 7.47977859e-08 6.94960745e-08 6.44967182e-08
 5.98569742e-08 5.64363802e-08 5.34223283e-08 4.89961356e-08
 4.71285138e-08 4.40659826e-08 4.15823448e-08 3.92601692e-08
 3.70204311e-08 3.51881500e-08 3.30058421e-08 3.13625313e-08
 2.99609822e-08 2.86266893e-08 2.70381905e-08 2.59471139e-08
 2.43267450e-08 2.33255679e-08 2.23193727e-08 2.13826862e-08
 2.04305131e-08 1.96503981e-08 1.88658495e-08 1.82325570e-08
 1.73118949e-08 1.67732301e-08 1.59981925e-08 1.54031067e-08
 1.48385635e-08 1.42999271e-08 1.37219651e-08 1.33327111e-08
 1.28427919e-08 1.23186594e-08 1.18854599e-08 1.14740133e-08
 1.10566958e-08 1.06402597e-08 1.02834845e-08 9.92216122e-09
 9.58549279e-09 9.28287761e-09 8.94130371e-09 8.60977791e-09
 8.32823088e-09 7.97319438e-09 7.74438921e-09 7.44695753e-09
 7.21169774e-09 6.97432933e-09 6.69830729e-09 6.48756072e-09
 6.26931121e-09 6.03521900e-09 5.79838998e-09 5.59918156e-09
 5.38815368e-09 5.19386678e-09 4.99320781e-09 4.80143443e-09
 4.61509973e-09 4.42964430e-09 4.28186176e-09 4.11820844e-09
 3.95194434e-09 3.80887836e-09 3.64819804e-09 3.50063989e-09
 3.34305754e-09 3.21618053e-09 3.08671826e-09 2.95310412e-09
 2.83980030e-09 2.71724472e-09 2.59865072e-09 2.48212116e-09
 2.36531086e-09 2.25318201e-09 2.15840815e-09 2.05923610e-09
 1.96319095e-09 1.87418511e-09 1.77523114e-09 1.69049653e-09
 1.61468466e-09 1.52708119e-09 1.45043494e-09 1.37762375e-09
 1.30738409e-09 1.24297012e-09 1.17279733e-09 1.11243588e-09
 1.05166504e-09 9.93609812e-10 9.42091309e-10 8.87806464e-10
 8.34518939e-10 7.90399931e-10 7.43975514e-10 6.99789065e-10
 6.57863051e-10 6.18740720e-10 5.81510666e-10 5.44926239e-10
 5.12853454e-10 4.79448795e-10 4.50013128e-10 4.22328046e-10
 3.94313659e-10 3.68187068e-10 3.43489820e-10 3.21275651e-10
 2.99886589e-10 2.79899520e-10 2.60913814e-10 2.43196283e-10
 2.25488173e-10 2.10103840e-10 1.95390953e-10 1.81120245e-10
 1.68782261e-10 1.56512842e-10 1.44636233e-10 1.34106453e-10
 1.24307322e-10 1.15137069e-10 1.05931385e-10 9.81730099e-11
 9.06427062e-11 8.37008799e-11 7.69733332e-11 7.06729209e-11
 6.51097132e-11 5.98407052e-11 5.47553720e-11 5.03461165e-11
 4.60307825e-11 4.20375963e-11 3.85312329e-11 3.52561009e-11
 3.21336784e-11 2.92217948e-11 2.67295027e-11 2.44224889e-11
 2.22040125e-11 2.03095779e-11 1.84497768e-11 1.68718087e-11
 1.53933789e-11 1.40337070e-11 1.28172436e-11 1.17491190e-11
 1.06983557e-11 9.78783007e-12 8.94801017e-12 8.19286516e-12
 7.48174000e-12 6.85359013e-12 6.27395746e-12 5.75176995e-12
 5.26384134e-12 4.82821507e-12 4.44640112e-12 4.08552003e-12
 3.75730877e-12 3.46016409e-12 3.17702171e-12 2.92455229e-12
 2.69679564e-12 2.48441023e-12 2.28207676e-12 2.11108069e-12
 1.95272697e-12 1.80111483e-12 1.66610383e-12 1.53959950e-12
 1.42835902e-12 1.31928045e-12 1.22423207e-12 1.13575516e-12
 1.05320105e-12 9.76273089e-13 9.04522240e-13 8.40510650e-13
 7.81659040e-13 7.28182349e-13 6.75829293e-13 6.27661515e-13
 5.85103410e-13 5.44852064e-13 5.06035031e-13 4.73377630e-13
 4.39759701e-13 4.10654244e-13 3.82399695e-13 3.55845433e-13
 3.32203673e-13 3.09368882e-13 2.89607943e-13 2.70055047e-13
 2.52140521e-13 2.34830108e-13 2.19517315e-13 2.05523001e-13
 1.91204042e-13 1.78618939e-13 1.67245322e-13 1.55712244e-13
 1.46269950e-13 1.36642745e-13 1.28096204e-13 1.19593254e-13
 1.11953325e-13 1.05067716e-13 9.85534696e-14 9.24347046e-14
 8.68701110e-14 8.14241657e-14 7.59498924e-14 7.06904745e-14
 6.61261243e-14 6.17293848e-14 5.76104098e-14 5.38088089e-14
 5.01776202e-14 4.68621934e-14 4.38228176e-14 4.07695915e-14
 3.81172256e-14 3.54060998e-14 3.31107220e-14 3.08397123e-14
 2.87079287e-14 2.68116139e-14 2.50111415e-14 2.32504297e-14
 2.16095524e-14 2.02371099e-14 1.88215553e-14 1.74858630e-14
 1.63172879e-14 1.51949875e-14 1.41639468e-14 1.31356392e-14
 1.22363006e-14 1.13671722e-14 1.05884652e-14 9.85155532e-15
 9.13545735e-15 8.50419704e-15 7.90818995e-15 7.35539757e-15
 6.81033742e-15 6.35216379e-15 5.86611755e-15
t=4.851799: 0.00000000e+00 9.94647567e-09 5.69086094e-08 1.23830759e-07
 1.89329401e-07 2.88010659e-07 3.02027127e-07 3.10134509e-07
 3.49865233e-07 3.56475072e-07 3.69174085e-07 3.83213128e-07
 3.67643117e-07 3.77067856e-07 3.60670946e-07 3.69308880e-07
 3.55536610e-07 3.27375308e-07 3.13204587e-07 2.94000942e-07
 2.69365277e-07 2.49393834e-07 2.29350832e-07 2.06694772e-07
 1.92121019e-07 1.78017963e-07 1.61557764e-07 1.50958850e-07
 1.36188434e-07 1.27269316e-07 1.18839455e-07 1.07350876e-07
 1.00708028e-07 9.44150315e-08 8.57254907e-08 7.97807405e-08
 7.40747711e-08 6.94809791e-08 6.47243579e-08 5.99488830e-08
 5.54936517e-08 5.24054487e-08 4.94460177e-08 4.52146815e-08
 4.37136065e-08 4.07243043e-08 3.84655189e-08 3.64616893e-08
 3.43917684e-08 3.26309965e-08 3.06117913e-08 2.92244160e-08
 2.78224505e-08 2.64648718e-08 2.52002694e-08 2.41390268e-08
 2.26305365e-08 2.18272870e-08 2.06536920e-08 1.98569257e-08
 1.90262399e-08 1.82530499e-08 1.75235542e-08 1.69527179e-08
 1.61690463e-08 1.55897073e-08 1.49338689e-08 1.43892803e-08
 1.37769158e-08 1.32120447e-08 1.27207719e-08 1.23159967e-08
 1.19408048e-08 1.14830355e-08 1.10414463e-08 1.06617781e-08
 1.02462270e-08 9.91756621e-09 9.59442496e-09 9.21170010e-09
 8.93472353e-09 8.63790024e-09 8.26152225e-09 8.01642754e-09
 7.75527856e-09 7.43573890e-09 7.21901263e-09 6.92583385e-09
 6.71314794e-09 6.49278288e-09 6.23366612e-09 6.03981917e-09
 5.81349684e-09 5.57440910e-09 5.37102045e-09 5.20102801e-09
 5.01071440e-09 4.83316564e-09 4.61758020e-09 4.46693207e-09
 4.28274532e-09 4.12770818e-09 3.95813950e-09 3.81277574e-09
 3.66061209e-09 3.51549253e-09 3.37550583e-09 3.24184332e-09
 3.09996513e-09 2.96955102e-09 2.84576681e-09 2.73196838e-09
 2.62193495e-09 2.49403149e-09 2.38834486e-09 2.29121566e-09
 2.18749329e-09 2.08410479e-09 1.99632845e-09 1.89271909e-09
 1.80322206e-09 1.71916557e-09 1.64189257e-09 1.55157014e-09
 1.48170701e-09 1.40072580e-09 1.33427452e-09 1.26292367e-09
 1.20104293e-09 1.13986440e-09 1.07243487e-09 1.01507907e-09
 9.57187032e-10 9.06732181e-10 8.57014923e-10 8.09099128e-10
 7.60875090e-10 7.16450467e-10 6.73167422e-10 6.34403918e-10
 5.94910836e-10 5.59052750e-10 5.24259512e-10 4.90009963e-10
 4.62055095e-10 4.32457109e-10 4.04478444e-10 3.77450574e-10
 3.53560810e-10 3.30362718e-10 3.09334242e-10 2.87154147e-10
 2.68474934e-10 2.49523880e-10 2.32927547e-10 2.16881810e-10
 2.01236205e-10 1.87096084e-10 1.73657805e-10 1.61704921e-10
 1.49321355e-10 1.38681206e-10 1.28391494e-10 1.18895409e-10
 1.10158653e-10 1.01741262e-10 9.39171334e-11 8.69228523e-11
 8.01197084e-11 7.37198190e-11 6.76924847e-11 6.22227422e-11
 5.74240248e-11 5.25091413e-11 4.81944703e-11 4.40572390e-11
 4.02395288e-11 3.68634865e-11 3.37531598e-11 3.07108807e-11
 2.81399963e-11 2.54905724e-11 2.32677461e-11 2.12850810e-11
 1.93564119e-11 1.76889348e-11 1.60888149e-11 1.46906015e-11
 1.33683184e-11 1.22281357e-11 1.11408794e-11 1.02152155e-11
 9.31059211e-12 8.50608984e-12 7.74522674e-12 7.12259711e-12
 6.49434776e-12 5.95200017e-12 5.44299213e-12 4.99331475e-12
 4.59201413e-12 4.21583745e-12 3.86915553e-12 3.53746641e-12
 3.25084865e-12 2.99987030e-12 2.75659880e-12 2.54032995e-12
 2.34178025e-12 2.15462388e-12 1.99081454e-12 1.83262938e-12
 1.69489960e-12 1.56306578e-12 1.45133752e-12 1.33943754e-12
 1.23928536e-12 1.14821737e-12 1.06205624e-12 9.84318445e-13
 9.11810446e-13 8.44131275e-13 7.82894023e-13 7.28740680e-13
 6.77211077e-13 6.29104370e-13 5.85406310e-13 5.44104010e-13
 5.05222142e-13 4.68150729e-13 4.36965416e-13 4.08379667e-13
 3.79522306e-13 3.54392014e-13 3.29525433e-13 3.07113378e-13
 2.86879007e-13 2.67536130e-13 2.49039777e-13 2.32195914e-13
 2.17494735e-13 2.02868209e-13 1.88941483e-13 1.75952276e-13
 1.64510850e-13 1.53745752e-13 1.43336943e-13 1.33992326e-13
 1.25322485e-13 1.17203192e-13 1.09519674e-13 1.02550569e-13
 9.59887649e-14 8.97755053e-14 8.40673176e-14 7.91064982e-14
 7.40483978e-14 6.93698156e-14 6.48419831e-14 6.04909607e-14
 5.64903713e-14 5.26607154e-14 4.90922474e-14 4.57819934e-14
 4.27382570e-14 3.98663315e-14 3.71172115e-14 3.47116061e-14
 3.22499266e-14 3.01525215e-14 2.80315481e-14 2.61283087e-14
 2.43548267e-14 2.27510424e-14 2.11210877e-14 1.96618558e-14
 1.82871143e-14 1.70481394e-14 1.58901707e-14 1.47540047e-14
 1.37384669e-14 1.27674894e-14 1.19094495e-14 1.10596828e-14
 1.02582769e-14 9.53127258e-15 8.87600350e-15 8.24109091e-15
 7.63127099e-15 7.10646618e-15 6.59298050e-15 6.13961555e-15
 5.71337197e-15 5.29381182e-15 4.90935568e-15
t=5.051543: 0.00000000e+00 9.92152514e-09 5.66656777e-08 1.22857477e-07
 1.86688187e-07 2.82543873e-07 2.94915474e-07 3.01992578e-07
 3.39279446e-07 3.45911117e-07 3.59693692e-07 3.72328810e-07
 3.56241944e-07 3.64243363e-07 3.46588842e-07 3.55156771e-07
 3.39703140e-07 3.11926265e-07 2.97098851e-07 2.78551052e-07
 2.55153665e-07 2.34941792e-07 2.15446017e-07 1.94281134e-07
 1.81209582e-07 1.66806438e-07 1.50387267e-07 1.40384592e-07
 1.27611143e-07 1.19037767e-07 1.10659428e-07 1.00280036e-07
 9.36505220e-08 8.82657020e-08 7.99416469e-08 7.40530134e-08
 6.90668748e-08 6.46308646e-08 5.99954526e-08 5.59359747e-08
 5.16602331e-08 4.87596824e-08 4.58454284e-08 4.20698027e-08
 4.05006959e-08 3.78433745e-08 3.56151212e-08 3.37461873e-08
 3.19885579e-08 3.03061982e-08 2.84163935e-08 2.71855473e-08
 2.58920575e-08 2.46508450e-08 2.34636418e-08 2.25622736e-08
 2.11786488e-08 2.03587525e-08 1.93192745e-08 1.85499647e-08
 1.77805759e-08 1.70565500e-08 1.63753932e-08 1.57623544e-08
 1.50733059e-08 1.46278193e-08 1.39744265e-08 1.35132448e-08
 1.28862548e-08 1.23181987e-08 1.19374876e-08 1.14921308e-08
 1.11349400e-08 1.07507219e-08 1.02866961e-08 9.95582633e-09
 9.61119543e-09 9.22457040e-09 8.95728288e-09 8.58720371e-09
 8.34795889e-09 8.06616902e-09 7.73614306e-09 7.48793734e-09
 7.20556703e-09 6.97869485e-09 6.75334096e-09 6.50587819e-09
 6.27761194e-09 6.05308807e-09 5.82634401e-09 5.63129763e-09
 5.39670585e-09 5.17999043e-09 5.01392732e-09 4.85739361e-09
 4.66255364e-09 4.48075847e-09 4.30748453e-09 4.16740028e-09
 3.99162986e-09 3.83365438e-09 3.67964585e-09 3.54175594e-09
 3.39867821e-09 3.27281102e-09 3.12063378e-09 3.00298550e-09
 2.87317085e-09 2.76910103e-09 2.64334555e-09 2.53549608e-09
 2.42352540e-09 2.30656025e-09 2.20682891e-09 2.11267820e-09
 2.01667307e-09 1.92431883e-09 1.83537575e-09 1.74002835e-09
 1.66248933e-09 1.58529514e-09 1.51019299e-09 1.42692723e-09
 1.36262119e-09 1.29226595e-09 1.22247751e-09 1.15604511e-09
 1.09923021e-09 1.04002653e-09 9.79645844e-10 9.30897055e-10
 8.77708850e-10 8.28039467e-10 7.79494660e-10 7.36896657e-10
 6.94411744e-10 6.50965438e-10 6.11632219e-10 5.74298000e-10
 5.41977140e-10 5.07931893e-10 4.75736334e-10 4.46020048e-10
 4.19353059e-10 3.89730611e-10 3.66510555e-10 3.41977964e-10
 3.18399536e-10 2.97592923e-10 2.77159869e-10 2.58645410e-10
 2.40445022e-10 2.24354247e-10 2.08874716e-10 1.94079332e-10
 1.80257104e-10 1.67477757e-10 1.55504635e-10 1.43662031e-10
 1.33533798e-10 1.23688649e-10 1.14344451e-10 1.06207678e-10
 9.80778755e-11 9.04673126e-11 8.34234573e-11 7.73523374e-11
 7.08944251e-11 6.53627175e-11 6.00874847e-11 5.51372656e-11
 5.05824916e-11 4.64270880e-11 4.25503159e-11 3.88853296e-11
 3.55731607e-11 3.24555573e-11 2.96750440e-11 2.69953652e-11
 2.46755162e-11 2.24223591e-11 2.04742817e-11 1.86184330e-11
 1.69589198e-11 1.54480410e-11 1.40747354e-11 1.28203656e-11
 1.17007771e-11 1.06667140e-11 9.75937510e-12 8.90101868e-12
 8.13599579e-12 7.41739807e-12 6.77789719e-12 6.20376915e-12
 5.66380897e-12 5.18665781e-12 4.75132678e-12 4.36078638e-12
 3.98556413e-12 3.66639253e-12 3.35833388e-12 3.08951783e-12
 2.83150935e-12 2.61769755e-12 2.40222115e-12 2.21550676e-12
 2.03522053e-12 1.87221920e-12 1.73568593e-12 1.59600629e-12
 1.47661665e-12 1.35854060e-12 1.25922475e-12 1.16573360e-12
 1.07713874e-12 9.95806277e-13 9.25337756e-13 8.57677254e-13
 7.95224208e-13 7.37433349e-13 6.82776461e-13 6.34571260e-13
 5.90023002e-13 5.47647410e-13 5.08588788e-13 4.73643267e-13
 4.40760910e-13 4.09532856e-13 3.80503695e-13 3.53904579e-13
 3.29532347e-13 3.07815570e-13 2.86679846e-13 2.66492810e-13
 2.48307659e-13 2.31407733e-13 2.16349257e-13 2.01767363e-13
 1.88125308e-13 1.75404544e-13 1.63761130e-13 1.52572065e-13
 1.42382521e-13 1.33234020e-13 1.24147783e-13 1.16091305e-13
 1.08486393e-13 1.01360499e-13 9.46233691e-14 8.87110668e-14
 8.25874118e-14 7.75427444e-14 7.25993142e-14 6.81776101e-14
 6.38527066e-14 5.98757133e-14 5.58585216e-14 5.21434031e-14
 4.87029018e-14 4.52487618e-14 4.22711742e-14 3.93913716e-14
 3.66787801e-14 3.42566665e-14 3.18774084e-14 2.97288006e-14
 2.76363142e-14 2.57785610e-14 2.40053098e-14 2.23886483e-14
 2.08370323e-14 1.94015908e-14 1.80368289e-14 1.67972336e-14
 1.56246721e-14 1.45519183e-14 1.35444096e-14 1.25672428e-14
 1.17302958e-14 1.08953724e-14 1.01357907e-14 9.38905446e-15
 8.75591070e-15 8.12590734e-15 7.54498099e-15 6.99842615e-15
 6.50294299e-15 6.03564749e-15 5.60795034e-15 5.18944286e-15
 4.81825362e-15 4.47277606e-15 4.14023188e-15
t=5.252198: 0.00000000e+00 9.89776552e-09 5.64178960e-08 1.21922469e-07
 1.84124107e-07 2.77328579e-07 2.88155014e-07 2.94462274e-07
 3.29345498e-07 3.35950822e-07 3.50598565e-07 3.61983536e-07
 3.45449117e-07 3.51856079e-07 3.33096869e-07 3.41645693e-07
 3.24819942e-07 2.97429852e-07 2.81931851e-07 2.64078164e-07
 2.41811627e-07 2.21481148e-07 2.02875474e-07 1.82809878e-07
 1.71194018e-07 1.56827217e-07 1.40294784e-07 1.30749906e-07
 1.19588658e-07 1.11234323e-07 1.03236259e-07 9.40502577e-08
 8.71859242e-08 8.22404634e-08 7.46942775e-08 6.90754272e-08
 6.46717786e-08 6.01792647e-08 5.55384801e-08 5.22626507e-08
 4.83024753e-08 4.55093037e-08 4.26846002e-08 3.93987705e-08
 3.75832385e-08 3.54267046e-08 3.31221339e-08 3.13470055e-08
 2.98506190e-08 2.82324446e-08 2.63835308e-08 2.54077030e-08
 2.42145451e-08 2.30991583e-08 2.19025355e-08 2.10298673e-08
 1.98791716e-08 1.89568048e-08 1.81717021e-08 1.73667819e-08
 1.66657006e-08 1.59616849e-08 1.53416670e-08 1.46802077e-08
 1.40878892e-08 1.37995523e-08 1.30771653e-08 1.26467636e-08
 1.21043268e-08 1.15671804e-08 1.12479469e-08 1.08404508e-08
 1.04711927e-08 1.01305978e-08 9.64224746e-09 9.32906295e-09
 9.01039704e-09 8.63881838e-09 8.36955471e-09 8.03615941e-09
 7.78936818e-09 7.52739060e-09 7.26250938e-09 7.02316675e-09
 6.75172931e-09 6.54755349e-09 6.29239758e-09 6.08318274e-09
 5.88942957e-09 5.65952525e-09 5.43884041e-09 5.26072656e-09
 5.05818747e-09 4.86027645e-09 4.70034855e-09 4.51553299e-09
 4.37406338e-09 4.18663187e-09 4.03571944e-09 3.89296852e-09
 3.71850583e-09 3.58112139e-09 3.43465409e-09 3.31876500e-09
 3.16615384e-09 3.04340974e-09 2.90670449e-09 2.80130161e-09
 2.67882645e-09 2.57127236e-09 2.44712900e-09 2.35146117e-09
 2.24612640e-09 2.15651810e-09 2.05416995e-09 1.95781668e-09
 1.86683064e-09 1.77724368e-09 1.69702013e-09 1.61354948e-09
 1.53799987e-09 1.45758960e-09 1.39257700e-09 1.31803406e-09
 1.25545981e-09 1.18884944e-09 1.12214917e-09 1.06338380e-09
 1.01160365e-09 9.53713494e-10 8.99941084e-10 8.53304901e-10
 8.08308653e-10 7.58828874e-10 7.14122420e-10 6.72869316e-10
 6.33715106e-10 5.95180336e-10 5.58467232e-10 5.24096924e-10
 4.93638778e-10 4.62784833e-10 4.32943338e-10 4.06422682e-10
 3.80051808e-10 3.54769803e-10 3.32524746e-10 3.08961040e-10
 2.88547117e-10 2.69673544e-10 2.50290712e-10 2.33277825e-10
 2.16989178e-10 2.02717175e-10 1.87687868e-10 1.73641204e-10
 1.62419571e-10 1.50668001e-10 1.39314148e-10 1.29447666e-10
 1.19843108e-10 1.10874265e-10 1.02292576e-10 9.46531677e-11
 8.76190410e-11 8.08259135e-11 7.44470125e-11 6.87342500e-11
 6.32216466e-11 5.79513322e-11 5.32920843e-11 4.88816931e-11
 4.49174782e-11 4.11018543e-11 3.76750298e-11 3.44503734e-11
 3.14030642e-11 2.87029139e-11 2.62107879e-11 2.38988882e-11
 2.17789788e-11 1.97893045e-11 1.80320648e-11 1.64689061e-11
 1.49266101e-11 1.35996384e-11 1.23685578e-11 1.12818232e-11
 1.02852141e-11 9.37332490e-12 8.56251188e-12 7.81222829e-12
 7.13482988e-12 6.51146078e-12 5.95700097e-12 5.44873104e-12
 4.97291715e-12 4.55061927e-12 4.17009844e-12 3.81447573e-12
 3.49823591e-12 3.20549355e-12 2.94449317e-12 2.71296497e-12
 2.47827283e-12 2.28699453e-12 2.09885159e-12 1.93299573e-12
 1.78308297e-12 1.64100742e-12 1.51423442e-12 1.39795989e-12
 1.29155561e-12 1.19110659e-12 1.10338834e-12 1.01900337e-12
 9.43599864e-13 8.74344982e-13 8.08777476e-13 7.49084928e-13
 6.95894656e-13 6.42712598e-13 5.99324187e-13 5.54465931e-13
 5.16860834e-13 4.79824832e-13 4.45371248e-13 4.14919080e-13
 3.84977570e-13 3.58439136e-13 3.33700963e-13 3.10322363e-13
 2.90357575e-13 2.69192326e-13 2.51140249e-13 2.33134380e-13
 2.17469289e-13 2.02291507e-13 1.89112327e-13 1.75877294e-13
 1.63912257e-13 1.52987712e-13 1.42698442e-13 1.33314747e-13
 1.24079745e-13 1.15605101e-13 1.07821257e-13 1.01104805e-13
 9.42170948e-14 8.81927403e-14 8.25839590e-14 7.70445561e-14
 7.18793718e-14 6.72307236e-14 6.29687924e-14 5.90527196e-14
 5.54488867e-14 5.18403819e-14 4.84638893e-14 4.50433625e-14
 4.21390040e-14 3.91755529e-14 3.65712137e-14 3.39637930e-14
 3.17025342e-14 2.95014086e-14 2.75588086e-14 2.56462078e-14
 2.38356712e-14 2.22793126e-14 2.07336280e-14 1.92713058e-14
 1.79540743e-14 1.67134410e-14 1.55205825e-14 1.44623515e-14
 1.34492708e-14 1.24828950e-14 1.16238403e-14 1.08117632e-14
 1.00763749e-14 9.34664031e-15 8.67178615e-15 8.03855751e-15
 7.48753717e-15 6.92598632e-15 6.43057420e-15 5.97910229e-15
 5.54312065e-15 5.15282499e-15 4.78459323e-15 4.43570439e-15
 4.10949952e-15 3.80942836e-15 3.52973780e-15
t=5.45024: 0.00000000e+00 9.87657475e-09 5.61775930e-08 1.21028604e-07
 1.81666690e-07 2.72402346e-07 2.81838514e-07 2.87565025e-07
 3.20238336e-07 3.26715658e-07 3.42075275e-07 3.52281257e-07
 3.35423861e-07 3.39993818e-07 3.20530382e-07 3.28998728e-07
 3.11113882e-07 2.84139642e-07 2.67940102e-07 2.50535574e-07
 2.29580353e-07 2.09276891e-07 1.91481219e-07 1.72569099e-07
 1.61910427e-07 1.47941733e-07 1.31455619e-07 1.22214089e-07
 1.12192165e-07 1.03788568e-07 9.65803833e-08 8.85771806e-08
 8.15069321e-08 7.65996586e-08 7.00452892e-08 6.46246529e-08
 6.06377337e-08 5.61764490e-08 5.17386253e-08 4.88617634e-08
 4.53187685e-08 4.25575903e-08 3.99326651e-08 3.70195537e-08
 3.50927459e-08 3.32567826e-08 3.09628923e-08 2.93630504e-08
 2.79701364e-08 2.64741685e-08 2.46939413e-08 2.37989012e-08
 2.26720213e-08 2.16426652e-08 2.06117821e-08 1.96262077e-08
 1.86850465e-08 1.77880087e-08 1.71565285e-08 1.63474206e-08
 1.57270992e-08 1.50137686e-08 1.44334607e-08 1.37662010e-08
 1.32239057e-08 1.29511258e-08 1.22935334e-08 1.18349610e-08
 1.13796545e-08 1.08815920e-08 1.05554620e-08 1.02124881e-08
 9.83121449e-09 9.53998553e-09 9.09883405e-09 8.76965681e-09
 8.44277723e-09 8.14814873e-09 7.85927974e-09 7.56071893e-09
 7.30468813e-09 7.04271021e-09 6.81471325e-09 6.58469284e-09
 6.30634533e-09 6.13763079e-09 5.88711734e-09 5.69815065e-09
 5.51730137e-09 5.31814670e-09 5.11957316e-09 4.91647270e-09
 4.76197841e-09 4.56822458e-09 4.40653780e-09 4.23665867e-09
 4.09895175e-09 3.94441136e-09 3.79779555e-09 3.65458053e-09
 3.48901976e-09 3.35237573e-09 3.23304291e-09 3.10501439e-09
 2.97931886e-09 2.85966746e-09 2.72998520e-09 2.62411782e-09
 2.51740474e-09 2.40328771e-09 2.29855442e-09 2.19733951e-09
 2.09878872e-09 2.00639958e-09 1.91751229e-09 1.82591193e-09
 1.74404450e-09 1.65241825e-09 1.57790208e-09 1.50234944e-09
 1.42970771e-09 1.35628691e-09 1.29118300e-09 1.22372471e-09
 1.16268388e-09 1.10237994e-09 1.04387891e-09 9.83811125e-10
 9.35393270e-10 8.81766287e-10 8.32358756e-10 7.89626300e-10
 7.43314096e-10 6.98889567e-10 6.57340101e-10 6.19783377e-10
 5.83440645e-10 5.46650858e-10 5.12938241e-10 4.81970206e-10
 4.52732774e-10 4.22611123e-10 3.96301387e-10 3.71167133e-10
 3.46631848e-10 3.24689727e-10 3.01927554e-10 2.82123336e-10
 2.63882983e-10 2.44767972e-10 2.27582519e-10 2.11768061e-10
 1.97618521e-10 1.83591505e-10 1.69498451e-10 1.57231854e-10
 1.46433544e-10 1.35980136e-10 1.25709513e-10 1.16752195e-10
 1.08018058e-10 9.98048311e-11 9.23846765e-11 8.52366026e-11
 7.84959366e-11 7.25052044e-11 6.68413609e-11 6.14120408e-11
 5.64982062e-11 5.18403877e-11 4.76876095e-11 4.38751579e-11
 4.01747355e-11 3.66420816e-11 3.35978264e-11 3.07434756e-11
 2.80267443e-11 2.55563381e-11 2.32773241e-11 2.12580184e-11
 1.92945109e-11 1.75612697e-11 1.60082391e-11 1.45792163e-11
 1.32207757e-11 1.20660946e-11 1.09652395e-11 1.00000731e-11
 9.10581068e-12 8.31182639e-12 7.59821319e-12 6.90701197e-12
 6.30050434e-12 5.76559510e-12 5.24930439e-12 4.80154182e-12
 4.40059907e-12 4.01630223e-12 3.67902144e-12 3.37217921e-12
 3.09433403e-12 2.82635121e-12 2.59940820e-12 2.37710466e-12
 2.18830953e-12 2.01078088e-12 1.85006401e-12 1.70681991e-12
 1.56746072e-12 1.45019841e-12 1.33490485e-12 1.22966165e-12
 1.13877235e-12 1.05113487e-12 9.66821140e-13 9.00227427e-13
 8.30996999e-13 7.68071562e-13 7.11039384e-13 6.60709076e-13
 6.10714675e-13 5.66610975e-13 5.28251881e-13 4.87447585e-13
 4.53475739e-13 4.21347624e-13 3.91868748e-13 3.63460937e-13
 3.38300725e-13 3.14998841e-13 2.92747956e-13 2.72725726e-13
 2.53908014e-13 2.35135823e-13 2.19731206e-13 2.04812952e-13
 1.90923351e-13 1.77607812e-13 1.65360734e-13 1.54189566e-13
 1.43447435e-13 1.34438232e-13 1.24665764e-13 1.16645297e-13
 1.08563740e-13 1.01177615e-13 9.46689116e-14 8.82996504e-14
 8.23695757e-14 7.69997915e-14 7.19711774e-14 6.71868179e-14
 6.28662025e-14 5.87711672e-14 5.50243696e-14 5.16820219e-14
 4.83475663e-14 4.53255867e-14 4.19644080e-14 3.92595808e-14
 3.65676544e-14 3.40367625e-14 3.17080259e-14 2.95394310e-14
 2.74712229e-14 2.55670971e-14 2.39230141e-14 2.21983891e-14
 2.06419390e-14 1.92336558e-14 1.78624573e-14 1.66925362e-14
 1.54870091e-14 1.43782555e-14 1.33572926e-14 1.24175994e-14
 1.15746187e-14 1.07527526e-14 9.99096692e-15 9.27905404e-15
 8.61923420e-15 8.01257988e-15 7.44596941e-15 6.90276532e-15
 6.41602760e-15 5.95080169e-15 5.51330241e-15 5.10675342e-15
 4.74397351e-15 4.39665356e-15 4.08711895e-15 3.76733121e-15
 3.50291357e-15 3.24786648e-15 3.00321378e-15
t=5.65267: 0.00000000e+00 9.85599539e-09 5.59454005e-08 1.20135442e-07
 1.79241617e-07 2.67541521e-07 2.75731304e-07 2.81045763e-07
 3.11571623e-07 3.17820599e-07 3.33774735e-07 3.42914191e-07
 3.25841765e-07 3.28237557e-07 3.08611459e-07 3.16789001e-07
 2.98060452e-07 2.71596674e-07 2.54607657e-07 2.37341807e-07
 2.18010276e-07 1.97859124e-07 1.80611038e-07 1.63118476e-07
 1.52898791e-07 1.39594086e-07 1.23446606e-07 1.14504787e-07
 1.05242500e-07 9.66120967e-08 9.04724937e-08 8.33813939e-08
 7.63335863e-08 7.14023247e-08 6.57280065e-08 6.04297864e-08
 5.67793771e-08 5.24605903e-08 4.84074711e-08 4.55230003e-08
 4.24058227e-08 3.97143888e-08 3.74059214e-08 3.47536353e-08
 3.28369502e-08 3.11476212e-08 2.89729886e-08 2.75577718e-08
 2.62712714e-08 2.48709162e-08 2.32952604e-08 2.22438115e-08
 2.12216333e-08 2.02272233e-08 1.93732973e-08 1.83611455e-08
 1.75478959e-08 1.66941903e-08 1.61489497e-08 1.54271845e-08
 1.47922165e-08 1.41611988e-08 1.35648723e-08 1.29456471e-08
 1.24468167e-08 1.21018467e-08 1.15541284e-08 1.10910595e-08
 1.07062737e-08 1.02428278e-08 9.91731324e-09 9.57528602e-09
 9.22960349e-09 8.94270558e-09 8.56466833e-09 8.26571460e-09
 7.94529570e-09 7.68644759e-09 7.39557401e-09 7.12608770e-09
 6.90212480e-09 6.61695527e-09 6.41058678e-09 6.18708643e-09
 5.91372625e-09 5.77157003e-09 5.55494414e-09 5.35594317e-09
 5.17466684e-09 4.99056614e-09 4.82364050e-09 4.62428081e-09
 4.47642005e-09 4.28729649e-09 4.14280104e-09 3.97220561e-09
 3.84303569e-09 3.67918586e-09 3.56049394e-09 3.42936498e-09
 3.27469184e-09 3.14173880e-09 3.02182485e-09 2.90160739e-09
 2.79762237e-09 2.67610434e-09 2.55627516e-09 2.45186706e-09
 2.35292147e-09 2.25209023e-09 2.15614848e-09 2.05341318e-09
 1.95722689e-09 1.86324531e-09 1.78298420e-09 1.70598768e-09
 1.62600380e-09 1.54483593e-09 1.46891254e-09 1.39679070e-09
 1.33702203e-09 1.26144764e-09 1.19827052e-09 1.13782144e-09
 1.07775491e-09 1.01806163e-09 9.68064590e-10 9.12909342e-10
 8.62574657e-10 8.14984265e-10 7.69994737e-10 7.27218831e-10
 6.83487137e-10 6.43651634e-10 6.06271881e-10 5.69128192e-10
 5.35032029e-10 5.03015814e-10 4.71708243e-10 4.42870782e-10
 4.14153122e-10 3.86968665e-10 3.61607203e-10 3.39281315e-10
 3.16238697e-10 2.95066763e-10 2.74664848e-10 2.57014321e-10
 2.39819275e-10 2.22870519e-10 2.07227283e-10 1.92451786e-10
 1.79200346e-10 1.66675213e-10 1.54123616e-10 1.43029473e-10
 1.32401236e-10 1.23061811e-10 1.13867146e-10 1.05466247e-10
 9.74420240e-11 8.98698543e-11 8.31229806e-11 7.66951153e-11
 7.07980891e-11 6.51483189e-11 5.99203928e-11 5.52223454e-11
 5.06609252e-11 4.65881873e-11 4.27249218e-11 3.91422662e-11
 3.58785177e-11 3.28687652e-11 2.99859762e-11 2.73651535e-11
 2.49999667e-11 2.27354302e-11 2.07362726e-11 1.88727199e-11
 1.71817480e-11 1.55988380e-11 1.42060805e-11 1.29337989e-11
 1.17395259e-11 1.07052393e-11 9.72906452e-12 8.86543796e-12
 8.08825402e-12 7.35320931e-12 6.71579321e-12 6.13635125e-12
 5.58611361e-12 5.10439094e-12 4.65056321e-12 4.24896382e-12
 3.88675965e-12 3.53905159e-12 3.24393600e-12 2.97842468e-12
 2.72017446e-12 2.49664213e-12 2.29547895e-12 2.10295425e-12
 1.93424190e-12 1.77811652e-12 1.63183328e-12 1.50259015e-12
 1.38745353e-12 1.27599902e-12 1.17528941e-12 1.08412256e-12
 9.99350703e-13 9.24875294e-13 8.55682816e-13 7.88902409e-13
 7.31992275e-13 6.78517162e-13 6.26409912e-13 5.81681258e-13
 5.37255364e-13 4.98495458e-13 4.61916139e-13 4.30768336e-13
 3.99623698e-13 3.70241824e-13 3.42977599e-13 3.19254735e-13
 2.96743677e-13 2.75872332e-13 2.57519715e-13 2.39010335e-13
 2.22512564e-13 2.06835802e-13 1.92875432e-13 1.79150109e-13
 1.67342210e-13 1.55155025e-13 1.44992036e-13 1.35242001e-13
 1.25923668e-13 1.17110231e-13 1.08923508e-13 1.01844583e-13
 9.50109056e-14 8.86590699e-14 8.27608596e-14 7.71489531e-14
 7.18715327e-14 6.71641651e-14 6.27890017e-14 5.87090830e-14
 5.48107701e-14 5.11406749e-14 4.78788287e-14 4.49679185e-14
 4.19954188e-14 3.92349702e-14 3.65880379e-14 3.40903339e-14
 3.18306398e-14 2.95569755e-14 2.74707161e-14 2.55936407e-14
 2.38280017e-14 2.21411056e-14 2.06244462e-14 1.91926040e-14
 1.78677664e-14 1.66293603e-14 1.54480122e-14 1.43877010e-14
 1.33663591e-14 1.24146034e-14 1.15524983e-14 1.06846597e-14
 9.94989050e-15 9.27206010e-15 8.59239040e-15 7.98984672e-15
 7.41904726e-15 6.88108554e-15 6.37980166e-15 5.90775869e-15
 5.49993025e-15 5.08625773e-15 4.71125070e-15 4.37487708e-15
 4.06558815e-15 3.76406001e-15 3.49777728e-15 3.22607536e-15
 2.99041447e-15 2.76717212e-15 2.55775958e-15
t=5.851835: 0.00000000e+00 9.83466155e-09 5.57346319e-08 1.19265942e-07
 1.76965862e-07 2.62887393e-07 2.70035325e-07 2.75103074e-07
 3.03571771e-07 3.09561587e-07 3.25872258e-07 3.34250941e-07
 3.16988395e-07 3.17081671e-07 2.97819557e-07 3.05445696e-07
 2.86074131e-07 2.60202231e-07 2.42479785e-07 2.25139977e-07
 2.07410247e-07 1.87496895e-07 1.70560970e-07 1.54615093e-07
 1.44493370e-07 1.31898429e-07 1.16405950e-07 1.07866353e-07
 9.90557211e-08 9.03507775e-08 8.51254425e-08 7.84040238e-08
 7.17732239e-08 6.68756229e-08 6.18548760e-08 5.66611699e-08
 5.33251640e-08 4.90883731e-08 4.54852402e-08 4.24974658e-08
 3.97034437e-08 3.71876686e-08 3.51763479e-08 3.26595389e-08
 3.07747936e-08 2.92404355e-08 2.72686758e-08 2.59411713e-08
 2.48259027e-08 2.33423285e-08 2.20393171e-08 2.08488810e-08
 1.99728265e-08 1.90382206e-08 1.81781420e-08 1.72524331e-08
 1.65641143e-08 1.57440849e-08 1.52059503e-08 1.45813229e-08
 1.39059616e-08 1.33817447e-08 1.27745456e-08 1.21978517e-08
 1.17429440e-08 1.13533496e-08 1.08327597e-08 1.04380671e-08
 1.00570778e-08 9.67767418e-09 9.36611046e-09 8.99615026e-09
 8.69274496e-09 8.40519443e-09 8.07522007e-09 7.80386177e-09
 7.50844467e-09 7.22733603e-09 6.97492761e-09 6.73010307e-09
 6.50596573e-09 6.26548838e-09 6.04949212e-09 5.86017330e-09
 5.59483640e-09 5.45442004e-09 5.24059083e-09 5.05757433e-09
 4.87559526e-09 4.69237435e-09 4.52978315e-09 4.36961554e-09
 4.21467008e-09 4.04519612e-09 3.90803994e-09 3.74136601e-09
 3.63727189e-09 3.46685293e-09 3.34694958e-09 3.22089582e-09
 3.07477106e-09 2.95071173e-09 2.83429028e-09 2.72163520e-09
 2.61428594e-09 2.50714124e-09 2.39570476e-09 2.28382286e-09
 2.20116535e-09 2.10719198e-09 2.01317590e-09 1.92387648e-09
 1.82898794e-09 1.73929508e-09 1.67083154e-09 1.59351551e-09
 1.51203325e-09 1.43829753e-09 1.36791938e-09 1.30084174e-09
 1.23844894e-09 1.17328230e-09 1.11513940e-09 1.05692688e-09
 1.00035516e-09 9.43242245e-10 8.96006482e-10 8.45591339e-10
 7.97483932e-10 7.57003107e-10 7.11126056e-10 6.71406744e-10
 6.30606534e-10 5.95007499e-10 5.57392635e-10 5.24333339e-10
 4.93254760e-10 4.62320376e-10 4.33451239e-10 4.05902350e-10
 3.79501931e-10 3.56284615e-10 3.33627297e-10 3.10629134e-10
 2.89406872e-10 2.70316513e-10 2.51786423e-10 2.34610308e-10
 2.18881035e-10 2.03010602e-10 1.88791520e-10 1.75420824e-10
 1.62472653e-10 1.51748878e-10 1.39551526e-10 1.29987157e-10
 1.20337567e-10 1.11667153e-10 1.03072220e-10 9.54373503e-11
 8.82501181e-11 8.12900474e-11 7.53294064e-11 6.91270531e-11
 6.38209993e-11 5.86484620e-11 5.39510715e-11 4.98016110e-11
 4.56139230e-11 4.19615079e-11 3.84631929e-11 3.51345403e-11
 3.21551860e-11 2.93911005e-11 2.69135101e-11 2.45046504e-11
 2.23444970e-11 2.03881180e-11 1.84889525e-11 1.68663277e-11
 1.53415392e-11 1.39453758e-11 1.26458668e-11 1.15105822e-11
 1.04961594e-11 9.50048828e-12 8.67350695e-12 7.89820902e-12
 7.17395143e-12 6.53263615e-12 5.95680731e-12 5.44115730e-12
 4.94853456e-12 4.53704282e-12 4.13923943e-12 3.78529410e-12
 3.44576098e-12 3.15002743e-12 2.88382038e-12 2.63597225e-12
 2.42020937e-12 2.21455855e-12 2.03125824e-12 1.86584967e-12
 1.71015030e-12 1.57302374e-12 1.44442404e-12 1.33258797e-12
 1.22413491e-12 1.13116306e-12 1.04057401e-12 9.56385262e-13
 8.89541297e-13 8.17334890e-13 7.55546359e-13 6.97203018e-13
 6.46161242e-13 5.97346950e-13 5.53879589e-13 5.14435339e-13
 4.76752055e-13 4.41401699e-13 4.08362317e-13 3.79614099e-13
 3.51648799e-13 3.26771488e-13 3.02883545e-13 2.82003506e-13
 2.61891221e-13 2.43343824e-13 2.26146746e-13 2.11363016e-13
 1.96225326e-13 1.82212791e-13 1.69789302e-13 1.57823801e-13
 1.46865608e-13 1.37038489e-13 1.27567237e-13 1.19065208e-13
 1.10405167e-13 1.02936168e-13 9.57847636e-14 8.93926750e-14
 8.33386965e-14 7.74859195e-14 7.23770881e-14 6.75043475e-14
 6.27933157e-14 5.88775192e-14 5.48115124e-14 5.12534030e-14
 4.76514683e-14 4.47011509e-14 4.19245895e-14 3.91761046e-14
 3.66928380e-14 3.41745233e-14 3.18716094e-14 2.96456291e-14
 2.75899234e-14 2.57820799e-14 2.39866064e-14 2.22343767e-14
 2.06312694e-14 1.92276353e-14 1.79044504e-14 1.66370703e-14
 1.54741756e-14 1.44165344e-14 1.33282616e-14 1.24276627e-14
 1.15419728e-14 1.07319824e-14 1.00015638e-14 9.25935355e-15
 8.59323264e-15 7.99979109e-15 7.39908129e-15 6.87474010e-15
 6.39797025e-15 5.91951800e-15 5.49692614e-15 5.08636342e-15
 4.73016651e-15 4.37394263e-15 4.05194020e-15 3.75270782e-15
 3.48161383e-15 3.22781064e-15 2.99394403e-15 2.76414263e-15
 2.55738284e-15 2.37347669e-15 2.19763271e-15
t=6.050465: 0.00000000e+00 9.81168491e-09 5.55437453e-08 1.18393892e-07
 1.74810146e-07 2.58331169e-07 2.64618951e-07 2.69543206e-07
 2.95992302e-07 3.01770629e-07 3.18205040e-07 3.26072672e-07
 3.08573184e-07 3.06416884e-07 2.87916138e-07 2.94724562e-07
 2.74853947e-07 2.49638548e-07 2.31323341e-07 2.13956945e-07
 1.97508856e-07 1.77885842e-07 1.61188807e-07 1.46700091e-07
 1.36631373e-07 1.24648721e-07 1.09982485e-07 1.01990945e-07
 9.34972257e-08 8.49591514e-08 8.03002960e-08 7.35595925e-08
 6.76701600e-08 6.27942088e-08 5.82514376e-08 5.32392285e-08
 5.01663192e-08 4.59999054e-08 4.28062149e-08 3.98604218e-08
 3.72929075e-08 3.49733603e-08 3.31055223e-08 3.07694285e-08
 2.88468731e-08 2.75098260e-08 2.57855298e-08 2.44726753e-08
 2.35001154e-08 2.18995514e-08 2.07766013e-08 1.96231334e-08
 1.88153490e-08 1.80223642e-08 1.71331644e-08 1.62575586e-08
 1.57100701e-08 1.49048782e-08 1.43474057e-08 1.37159461e-08
 1.31392421e-08 1.26271587e-08 1.20765427e-08 1.15151541e-08
 1.11063023e-08 1.07166643e-08 1.02056790e-08 9.84914828e-09
 9.48966390e-09 9.16557310e-09 8.81763507e-09 8.51140166e-09
 8.19578066e-09 7.88149449e-09 7.62171034e-09 7.35144515e-09
 7.06486297e-09 6.81232639e-09 6.60394697e-09 6.32413239e-09
 6.09511442e-09 5.90917044e-09 5.69476212e-09 5.52060056e-09
 5.29371321e-09 5.13999805e-09 4.94402072e-09 4.77192544e-09
 4.59157396e-09 4.42695035e-09 4.25639464e-09 4.12333839e-09
 3.97601122e-09 3.81118416e-09 3.68491659e-09 3.53139795e-09
 3.42578759e-09 3.27403072e-09 3.16557884e-09 3.02227503e-09
 2.90664078e-09 2.77930815e-09 2.66564596e-09 2.55760022e-09
 2.45105677e-09 2.36071747e-09 2.25377450e-09 2.15421546e-09
 2.06364846e-09 1.97297525e-09 1.88966876e-09 1.80048089e-09
 1.71397711e-09 1.63279497e-09 1.56225463e-09 1.48813384e-09
 1.41102487e-09 1.34117180e-09 1.27505466e-09 1.21332244e-09
 1.14946567e-09 1.09650378e-09 1.03644930e-09 9.82108259e-10
 9.28045937e-10 8.79161743e-10 8.31447747e-10 7.83525380e-10
 7.37196915e-10 6.99201322e-10 6.58375164e-10 6.20984086e-10
 5.81989443e-10 5.51274673e-10 5.15375811e-10 4.85489575e-10
 4.53543816e-10 4.27898553e-10 3.98686586e-10 3.72750301e-10
 3.49254971e-10 3.25874411e-10 3.06366873e-10 2.83912194e-10
 2.65905215e-10 2.48371026e-10 2.30884564e-10 2.15134870e-10
 1.99794012e-10 1.86037523e-10 1.72495080e-10 1.60218408e-10
 1.48626599e-10 1.37916937e-10 1.27856698e-10 1.18523406e-10
 1.09377772e-10 1.01158482e-10 9.36275945e-11 8.65519637e-11
 8.01865888e-11 7.37376020e-11 6.80030425e-11 6.26105019e-11
 5.76879444e-11 5.30308230e-11 4.89424866e-11 4.48805332e-11
 4.11725514e-11 3.78018435e-11 3.46217760e-11 3.17016330e-11
 2.89401373e-11 2.65009092e-11 2.41623131e-11 2.20891596e-11
 2.00468859e-11 1.83433190e-11 1.66049204e-11 1.51457893e-11
 1.37384991e-11 1.24804758e-11 1.13296209e-11 1.02989370e-11
 9.35128333e-12 8.51956832e-12 7.74405405e-12 7.03706088e-12
 6.41078244e-12 5.83094841e-12 5.31047531e-12 4.85319615e-12
 4.42193565e-12 4.03190023e-12 3.68276186e-12 3.36166195e-12
 3.06385694e-12 2.81334577e-12 2.56358343e-12 2.34603392e-12
 2.15155714e-12 1.97669287e-12 1.80706397e-12 1.65981255e-12
 1.52269222e-12 1.39674222e-12 1.28941911e-12 1.18778120e-12
 1.08919045e-12 1.00456383e-12 9.25175123e-13 8.53678131e-13
 7.88380417e-13 7.25858445e-13 6.72761946e-13 6.21706898e-13
 5.73464752e-13 5.33391736e-13 4.91912583e-13 4.57447625e-13
 4.22835554e-13 3.91800708e-13 3.63779684e-13 3.35717022e-13
 3.12864363e-13 2.90110610e-13 2.68880382e-13 2.50377471e-13
 2.32741062e-13 2.17008434e-13 2.00751486e-13 1.87089103e-13
 1.73975169e-13 1.61508606e-13 1.50443789e-13 1.40015444e-13
 1.30338046e-13 1.21472547e-13 1.12981265e-13 1.05198518e-13
 9.79724780e-14 9.13173274e-14 8.45887863e-14 7.93479620e-14
 7.36794620e-14 6.85854949e-14 6.38644741e-14 5.96279952e-14
 5.55090212e-14 5.16935892e-14 4.82995956e-14 4.51290313e-14
 4.21533250e-14 3.94206911e-14 3.67066243e-14 3.43905106e-14
 3.21780021e-14 3.00629615e-14 2.79470661e-14 2.60881793e-14
 2.41645808e-14 2.25691799e-14 2.09766990e-14 1.94895780e-14
 1.80965009e-14 1.68205862e-14 1.56825635e-14 1.45833637e-14
 1.35287054e-14 1.26083267e-14 1.16814095e-14 1.08988217e-14
 1.00981001e-14 9.39575491e-15 8.70956005e-15 8.07662826e-15
 7.48513650e-15 6.96982435e-15 6.46989128e-15 5.98523635e-15
 5.57925971e-15 5.16542381e-15 4.79603040e-15 4.43449044e-15
 4.12927063e-15 3.80907131e-15 3.53097283e-15 3.26427440e-15
 3.02263283e-15 2.80609346e-15 2.59327801e-15 2.40610677e-15
 2.21646851e-15 2.06275153e-15 1.90913460e-15
t=6.252205: 0.00000000e+00 9.78792191e-09 5.53683867e-08 1.17494967e-07
 1.72720456e-07 2.53748890e-07 2.59325248e-07 2.64175612e-07
 2.88615146e-07 2.94272248e-07 3.10642414e-07 3.18110854e-07
 3.00365312e-07 2.96114421e-07 2.78590784e-07 2.84326179e-07
 2.64098689e-07 2.39514939e-07 2.20818414e-07 2.03639825e-07
 1.88054608e-07 1.68756482e-07 1.52340500e-07 1.39080251e-07
 1.29278440e-07 1.17721264e-07 1.03948214e-07 9.66021194e-08
 8.83739638e-08 8.01405821e-08 7.57837966e-08 6.89480149e-08
 6.38314757e-08 5.89770936e-08 5.48173385e-08 5.01344786e-08
 4.71739956e-08 4.31585591e-08 4.03338272e-08 3.75923683e-08
 3.51479755e-08 3.29976689e-08 3.11545582e-08 2.90813132e-08
 2.70507314e-08 2.58993100e-08 2.43288786e-08 2.30876014e-08
 2.21219752e-08 2.05591773e-08 1.95522994e-08 1.84931462e-08
 1.77320666e-08 1.70901615e-08 1.62179062e-08 1.53756526e-08
 1.48832380e-08 1.40947969e-08 1.35385090e-08 1.29145070e-08
 1.24225090e-08 1.19377167e-08 1.14450651e-08 1.09245629e-08
 1.04810768e-08 1.01718290e-08 9.66166599e-09 9.29524954e-09
 9.00165046e-09 8.70311946e-09 8.30731326e-09 8.05416795e-09
 7.74611049e-09 7.41225732e-09 7.21886288e-09 6.93635015e-09
 6.66272477e-09 6.44357350e-09 6.26630964e-09 5.97575326e-09
 5.76137489e-09 5.55764151e-09 5.38444479e-09 5.21215825e-09
 4.98406727e-09 4.85523900e-09 4.66386869e-09 4.51173047e-09
 4.32403267e-09 4.16925719e-09 4.00475191e-09 3.87920939e-09
 3.74779116e-09 3.59601891e-09 3.46457249e-09 3.33084420e-09
 3.19839546e-09 3.09177652e-09 2.97222014e-09 2.83818931e-09
 2.72667157e-09 2.62085452e-09 2.51820970e-09 2.39898494e-09
 2.29933161e-09 2.21231985e-09 2.12043404e-09 2.02816095e-09
 1.93912844e-09 1.85060664e-09 1.76610991e-09 1.68055664e-09
 1.61006657e-09 1.53326815e-09 1.45573851e-09 1.38679076e-09
 1.32141687e-09 1.25475319e-09 1.19290004e-09 1.12987046e-09
 1.07604637e-09 1.02230917e-09 9.62744183e-10 9.17837592e-10
 8.65240125e-10 8.15795082e-10 7.70223437e-10 7.28897517e-10
 6.87204369e-10 6.46968652e-10 6.10724953e-10 5.73422654e-10
 5.40986508e-10 5.08384491e-10 4.75679867e-10 4.47988789e-10
 4.19105983e-10 3.94424250e-10 3.68190915e-10 3.44552026e-10
 3.20896178e-10 3.01171490e-10 2.81893732e-10 2.61352860e-10
 2.43415286e-10 2.27314595e-10 2.11327363e-10 1.96912889e-10
 1.82943968e-10 1.69707913e-10 1.57512571e-10 1.45979615e-10
 1.35120327e-10 1.25495315e-10 1.16428541e-10 1.07932770e-10
 9.91288619e-11 9.17875487e-11 8.50517280e-11 7.86040313e-11
 7.24998883e-11 6.68221052e-11 6.15215726e-11 5.66129857e-11
 5.22224387e-11 4.79863372e-11 4.41489087e-11 4.04823262e-11
 3.70728822e-11 3.40543363e-11 3.12184435e-11 2.84461858e-11
 2.59902171e-11 2.37670726e-11 2.16897010e-11 1.97961891e-11
 1.80394178e-11 1.63937623e-11 1.49028742e-11 1.35201821e-11
 1.23109603e-11 1.11895659e-11 1.01465852e-11 9.21394988e-12
 8.36847592e-12 7.60755621e-12 6.91698291e-12 6.28808290e-12
 5.71026690e-12 5.18761281e-12 4.73651704e-12 4.31361475e-12
 3.93192371e-12 3.58450836e-12 3.27846356e-12 2.98110954e-12
 2.72206931e-12 2.49455282e-12 2.27668888e-12 2.08323420e-12
 1.90880464e-12 1.74631499e-12 1.60782131e-12 1.47000430e-12
 1.35028155e-12 1.24111272e-12 1.14432035e-12 1.05071939e-12
 9.68593635e-13 8.92218528e-13 8.24433344e-13 7.57541789e-13
 6.99307173e-13 6.45020485e-13 5.95741506e-13 5.51175621e-13
 5.08880326e-13 4.73234832e-13 4.36681831e-13 4.05135224e-13
 3.75066240e-13 3.46099084e-13 3.22480596e-13 2.98085464e-13
 2.76412361e-13 2.57533693e-13 2.38701293e-13 2.21843014e-13
 2.05879416e-13 1.91413717e-13 1.77895101e-13 1.65429569e-13
 1.53497463e-13 1.42962930e-13 1.33184846e-13 1.23871869e-13
 1.14798892e-13 1.07061255e-13 9.97933104e-14 9.29074837e-14
 8.63298416e-14 8.02863369e-14 7.47974896e-14 6.99731856e-14
 6.48837854e-14 6.05144850e-14 5.62047195e-14 5.25851760e-14
 4.88408614e-14 4.55913825e-14 4.24639478e-14 3.97874133e-14
 3.71049954e-14 3.45719670e-14 3.23306890e-14 3.02981124e-14
 2.83359804e-14 2.63552131e-14 2.46051647e-14 2.28325824e-14
 2.11988529e-14 1.97668329e-14 1.83795090e-14 1.70866811e-14
 1.58809546e-14 1.47647883e-14 1.37205600e-14 1.27222336e-14
 1.17944951e-14 1.09759903e-14 1.01761503e-14 9.47465429e-15
 8.79984350e-15 8.17710717e-15 7.55774178e-15 7.02063925e-15
 6.52378498e-15 6.04322548e-15 5.61191534e-15 5.19520050e-15
 4.83209453e-15 4.45658465e-15 4.13745684e-15 3.82701580e-15
 3.54750981e-15 3.28005739e-15 3.03812599e-15 2.82027123e-15
 2.60581845e-15 2.41255385e-15 2.23364161e-15 2.06897070e-15
 1.90912961e-15 1.77015347e-15 1.63029040e-15
t=6.451317: 0.00000000e+00 9.76509461e-09 5.52074285e-08 1.16589652e-07
 1.70740420e-07 2.49259031e-07 2.54273046e-07 2.59118877e-07
 2.81601391e-07 2.87252436e-07 3.03409630e-07 3.10487231e-07
 2.92574302e-07 2.86502495e-07 2.69962786e-07 2.74456211e-07
 2.54030179e-07 2.29981823e-07 2.11201896e-07 1.94353284e-07
 1.79247697e-07 1.60322784e-07 1.44196614e-07 1.31943668e-07
 1.22642116e-07 1.11296043e-07 9.84843005e-08 9.17343795e-08
 8.37301948e-08 7.58679833e-08 7.16421140e-08 6.48463856e-08
 6.03109400e-08 5.55203539e-08 5.16985930e-08 4.74063467e-08
 4.44492168e-08 4.06187518e-08 3.81305691e-08 3.56716609e-08
 3.32322569e-08 3.12402083e-08 2.93932818e-08 2.75391095e-08
 2.54632687e-08 2.44571127e-08 2.29194916e-08 2.18420727e-08
 2.08304898e-08 1.94199068e-08 1.84565227e-08 1.74801982e-08
 1.68325979e-08 1.61964037e-08 1.53899914e-08 1.46368784e-08
 1.40719299e-08 1.33782348e-08 1.28154119e-08 1.22443064e-08
 1.17486981e-08 1.13173395e-08 1.08828838e-08 1.03869182e-08
 9.93643482e-09 9.64663691e-09 9.19278448e-09 8.80415599e-09
 8.56631240e-09 8.23259484e-09 7.89007259e-09 7.61002655e-09
 7.35923385e-09 7.04826571e-09 6.84807050e-09 6.59000240e-09
 6.32727775e-09 6.12473105e-09 5.93942886e-09 5.68645816e-09
 5.48491212e-09 5.26227078e-09 5.09160148e-09 4.94816523e-09
 4.72356247e-09 4.59582855e-09 4.42378812e-09 4.27858405e-09
 4.09406187e-09 3.94399928e-09 3.80787828e-09 3.65758000e-09
 3.55802842e-09 3.39851828e-09 3.26960878e-09 3.14878155e-09
 3.01505750e-09 2.91571922e-09 2.79242344e-09 2.68109570e-09
 2.56789436e-09 2.47270116e-09 2.37115566e-09 2.26536248e-09
 2.17012273e-09 2.07897851e-09 1.98939610e-09 1.91224154e-09
 1.82855381e-09 1.73794691e-09 1.66133760e-09 1.58030961e-09
 1.50876651e-09 1.44027759e-09 1.36800575e-09 1.29873844e-09
 1.23804274e-09 1.17973231e-09 1.12030258e-09 1.05716386e-09
 1.00891689e-09 9.54674930e-10 9.01316756e-10 8.57575513e-10
 8.07667348e-10 7.62697523e-10 7.18765027e-10 6.79368049e-10
 6.38547909e-10 6.03861278e-10 5.67374545e-10 5.32504008e-10
 5.01523775e-10 4.70075719e-10 4.42544589e-10 4.15129244e-10
 3.88943135e-10 3.64274668e-10 3.41093467e-10 3.19182847e-10
 2.95595718e-10 2.77426212e-10 2.59478646e-10 2.41761026e-10
 2.24158702e-10 2.09733051e-10 1.94710871e-10 1.81466970e-10
 1.67510993e-10 1.56107919e-10 1.44467421e-10 1.33711330e-10
 1.23643959e-10 1.14567541e-10 1.06358047e-10 9.83481999e-11
 9.10547727e-11 8.38105436e-11 7.74161732e-11 7.15058876e-11
 6.61973159e-11 6.07336642e-11 5.59278804e-11 5.15136674e-11
 4.72961096e-11 4.35494531e-11 4.00416814e-11 3.66950051e-11
 3.36094804e-11 3.07251238e-11 2.82295702e-11 2.57281257e-11
 2.35359177e-11 2.15604873e-11 1.95389923e-11 1.78577620e-11
 1.62691051e-11 1.47643689e-11 1.34575696e-11 1.21814439e-11
 1.10574891e-11 1.00535311e-11 9.11769897e-12 8.29621070e-12
 7.50562393e-12 6.82769075e-12 6.20373027e-12 5.64121521e-12
 5.12907217e-12 4.65686654e-12 4.24929540e-12 3.86367739e-12
 3.52741971e-12 3.21385090e-12 2.93114789e-12 2.67883312e-12
 2.43369893e-12 2.23501707e-12 2.04061421e-12 1.86252398e-12
 1.70974411e-12 1.56330507e-12 1.43547864e-12 1.31470648e-12
 1.20529157e-12 1.10853219e-12 1.02143700e-12 9.41027870e-13
 8.64096520e-13 7.96468248e-13 7.33938975e-13 6.74947257e-13
 6.24363133e-13 5.75873580e-13 5.31354226e-13 4.92514741e-13
 4.55023170e-13 4.20874370e-13 3.89015112e-13 3.61108327e-13
 3.33018581e-13 3.09114295e-13 2.87683687e-13 2.66249774e-13
 2.46707434e-13 2.29138656e-13 2.12698206e-13 1.97414857e-13
 1.83555816e-13 1.70484587e-13 1.58163169e-13 1.47039000e-13
 1.36390704e-13 1.26744541e-13 1.17899081e-13 1.10058648e-13
 1.02038425e-13 9.48769494e-14 8.83310491e-14 8.19579644e-14
 7.64377307e-14 7.11914861e-14 6.63427887e-14 6.15747998e-14
 5.74353734e-14 5.34275480e-14 4.97025686e-14 4.64043412e-14
 4.32520811e-14 4.02760223e-14 3.74866276e-14 3.49088517e-14
 3.26483214e-14 3.04967969e-14 2.84787971e-14 2.66154573e-14
 2.48876758e-14 2.32293332e-14 2.15777604e-14 2.01371414e-14
 1.87263312e-14 1.73239948e-14 1.61461012e-14 1.49829030e-14
 1.39221281e-14 1.29524180e-14 1.20428147e-14 1.11491813e-14
 1.03810191e-14 9.67416749e-15 8.94714400e-15 8.30287433e-15
 7.69825422e-15 7.15963153e-15 6.61085409e-15 6.14145158e-15
 5.71197394e-15 5.28516277e-15 4.88750919e-15 4.53770302e-15
 4.21836526e-15 3.89775771e-15 3.60433789e-15 3.34063867e-15
 3.08753260e-15 2.85725388e-15 2.64779101e-15 2.45248218e-15
 2.26844634e-15 2.09450463e-15 1.94461112e-15 1.79840823e-15
 1.65533783e-15 1.53220592e-15 1.41205195e-15
t=6.650863: 0.00000000e+00 9.74295508e-09 5.50526040e-08 1.15657492e-07
 1.68820968e-07 2.44815298e-07 2.49367770e-07 2.54310793e-07
 2.74831592e-07 2.80564318e-07 2.96414232e-07 3.03003625e-07
 2.85042986e-07 2.77414375e-07 2.61786531e-07 2.64924291e-07
 2.44439807e-07 2.20870500e-07 2.02262691e-07 1.85787010e-07
 1.70920994e-07 1.52424230e-07 1.36560917e-07 1.25257499e-07
 1.16496159e-07 1.05229306e-07 9.34567149e-08 8.72008241e-08
 7.94739042e-08 7.20504373e-08 6.77333073e-08 6.12212791e-08
 5.70780075e-08 5.23708917e-08 4.88890034e-08 4.49859610e-08
 4.19731800e-08 3.83249175e-08 3.60861287e-08 3.38637255e-08
 3.14240728e-08 2.96206519e-08 2.77344073e-08 2.60633501e-08
 2.40701216e-08 2.31498710e-08 2.16104388e-08 2.06783779e-08
 1.97152809e-08 1.84604816e-08 1.74741238e-08 1.65754593e-08
 1.60220461e-08 1.53089241e-08 1.46008489e-08 1.39476872e-08
 1.33333340e-08 1.26923490e-08 1.21699375e-08 1.16202119e-08
 1.11243582e-08 1.07442829e-08 1.03520484e-08 9.87951265e-09
 9.44953804e-09 9.12731921e-09 8.73897827e-09 8.36662333e-09
 8.14004996e-09 7.78278302e-09 7.52520192e-09 7.21910908e-09
 6.99547493e-09 6.71696713e-09 6.50495942e-09 6.28463081e-09
 6.01910028e-09 5.83558330e-09 5.63524421e-09 5.39762840e-09
 5.20909156e-09 5.00622734e-09 4.82664120e-09 4.69719575e-09
 4.50258384e-09 4.36966679e-09 4.19375047e-09 4.06469023e-09
 3.88281662e-09 3.75403647e-09 3.62298081e-09 3.48301223e-09
 3.37537577e-09 3.22178440e-09 3.09408987e-09 2.98011407e-09
 2.86162995e-09 2.76438910e-09 2.64698882e-09 2.53673662e-09
 2.43100509e-09 2.34121864e-09 2.23520808e-09 2.14635472e-09
 2.05214179e-09 1.96029281e-09 1.87680167e-09 1.80321678e-09
 1.72006459e-09 1.63902651e-09 1.56856483e-09 1.49702743e-09
 1.42095055e-09 1.35676495e-09 1.28820775e-09 1.22431271e-09
 1.16988626e-09 1.10973529e-09 1.05070812e-09 9.93469849e-10
 9.49164070e-10 8.92396543e-10 8.44779312e-10 7.99004901e-10
 7.56632366e-10 7.13249074e-10 6.72623940e-10 6.33985309e-10
 5.95961781e-10 5.62365380e-10 5.28081713e-10 4.96912624e-10
 4.67884793e-10 4.37530597e-10 4.11872826e-10 3.85836919e-10
 3.61046497e-10 3.37867336e-10 3.15447355e-10 2.95066301e-10
 2.73822828e-10 2.56415275e-10 2.40131112e-10 2.23100096e-10
 2.07547730e-10 1.93636433e-10 1.80002350e-10 1.67029885e-10
 1.54585104e-10 1.43563016e-10 1.32567252e-10 1.23259103e-10
 1.13979547e-10 1.05721957e-10 9.75528286e-11 9.02732051e-11
 8.31976094e-11 7.69062567e-11 7.06754255e-11 6.54179820e-11
 6.03224062e-11 5.55750260e-11 5.10589916e-11 4.69243107e-11
 4.31457025e-11 3.96823715e-11 3.64563584e-11 3.34507267e-11
 3.06758507e-11 2.79354601e-11 2.56754791e-11 2.33489035e-11
 2.13858873e-11 1.95268975e-11 1.77219621e-11 1.61657928e-11
 1.46706332e-11 1.33449249e-11 1.21394073e-11 1.10229758e-11
 1.00148678e-11 9.07222825e-12 8.23387681e-12 7.48487458e-12
 6.76748036e-12 6.16147050e-12 5.59374375e-12 5.10010226e-12
 4.63160560e-12 4.20000965e-12 3.84280677e-12 3.48732247e-12
 3.17935762e-12 2.90510242e-12 2.64892545e-12 2.40794515e-12
 2.20167415e-12 2.01000991e-12 1.83940333e-12 1.68137544e-12
 1.54027938e-12 1.41060183e-12 1.29148413e-12 1.18729299e-12
 1.08621222e-12 9.98921590e-13 9.16396907e-13 8.46402306e-13
 7.76544820e-13 7.14853251e-13 6.60984091e-13 6.08273332e-13
 5.61020888e-13 5.18468979e-13 4.79075819e-13 4.42608916e-13
 4.08520562e-13 3.79691238e-13 3.49540893e-13 3.24868004e-13
 2.99108318e-13 2.78157233e-13 2.57413138e-13 2.38869923e-13
 2.21701878e-13 2.05240687e-13 1.90429370e-13 1.77198953e-13
 1.64559262e-13 1.52804923e-13 1.41896300e-13 1.31948630e-13
 1.22346776e-13 1.13601471e-13 1.05579806e-13 9.81209598e-14
 9.16357377e-14 8.50760184e-14 7.91344182e-14 7.36315245e-14
 6.85137107e-14 6.36034279e-14 5.92866249e-14 5.51953492e-14
 5.13478311e-14 4.78170995e-14 4.44284620e-14 4.14167128e-14
 3.85532501e-14 3.60128658e-14 3.34416255e-14 3.11831834e-14
 2.90888250e-14 2.71878803e-14 2.53725155e-14 2.36992997e-14
 2.22149145e-14 2.06492956e-14 1.91955185e-14 1.78515672e-14
 1.66029562e-14 1.54256433e-14 1.43031001e-14 1.32778098e-14
 1.23458096e-14 1.14764632e-14 1.06054522e-14 9.88607331e-15
 9.17776720e-15 8.50738557e-15 7.88666666e-15 7.31482615e-15
 6.78741882e-15 6.32022750e-15 5.83300515e-15 5.42961616e-15
 5.03014253e-15 4.64574467e-15 4.32026672e-15 3.99097265e-15
 3.70001618e-15 3.43022924e-15 3.17098500e-15 2.93278884e-15
 2.71399519e-15 2.51706394e-15 2.31860232e-15 2.15199148e-15
 1.98715756e-15 1.83877992e-15 1.70029504e-15 1.57472378e-15
 1.45292870e-15 1.34286300e-15 1.23893366e-15
t=6.850703: 0.00000000e+00 9.72090255e-09 5.48998581e-08 1.14699260e-07
 1.66929557e-07 2.40458549e-07 2.44612604e-07 2.49757910e-07
 2.68343695e-07 2.74183581e-07 2.89669468e-07 2.95634983e-07
 2.77729288e-07 2.68839789e-07 2.54002928e-07 2.55707392e-07
 2.35310360e-07 2.12208315e-07 1.93913483e-07 1.77838390e-07
 1.63028073e-07 1.45054642e-07 1.29439785e-07 1.19107277e-07
 1.10785779e-07 9.95092004e-08 8.87994842e-08 8.29764312e-08
 7.55299539e-08 6.86211848e-08 6.40149528e-08 5.79975832e-08
 5.41040838e-08 4.95546895e-08 4.63635084e-08 4.28357907e-08
 3.97008502e-08 3.62554951e-08 3.41501870e-08 3.20512699e-08
 2.97153887e-08 2.81286654e-08 2.62065445e-08 2.46555961e-08
 2.28682784e-08 2.19359043e-08 2.04205937e-08 1.95991423e-08
 1.87263806e-08 1.75768431e-08 1.66053291e-08 1.57408585e-08
 1.52254087e-08 1.44355908e-08 1.38896723e-08 1.32360443e-08
 1.26575691e-08 1.20378848e-08 1.15670494e-08 1.10342935e-08
 1.05539355e-08 1.02146381e-08 9.82763964e-09 9.41073629e-09
 8.99094911e-09 8.67371434e-09 8.28658410e-09 7.97636996e-09
 7.70468178e-09 7.41289731e-09 7.18312948e-09 6.85061174e-09
 6.62901817e-09 6.39739386e-09 6.15924663e-09 5.99219151e-09
 5.73138736e-09 5.54368494e-09 5.36088691e-09 5.14651753e-09
 4.94965221e-09 4.76536432e-09 4.60637136e-09 4.44442146e-09
 4.29118318e-09 4.15223423e-09 3.98614991e-09 3.85330297e-09
 3.70028402e-09 3.57081483e-09 3.44319710e-09 3.31393448e-09
 3.20332109e-09 3.06531972e-09 2.93699363e-09 2.82805977e-09
 2.72102271e-09 2.63032654e-09 2.51009592e-09 2.41467934e-09
 2.29763133e-09 2.21723871e-09 2.12407983e-09 2.03606610e-09
 1.94319145e-09 1.85496291e-09 1.77819226e-09 1.70702969e-09
 1.62653232e-09 1.55012084e-09 1.47953766e-09 1.41588239e-09
 1.34176507e-09 1.28145361e-09 1.21166860e-09 1.15260266e-09
 1.10719351e-09 1.04415758e-09 9.90038135e-10 9.38488807e-10
 8.89435337e-10 8.39626620e-10 7.95603904e-10 7.48911129e-10
 7.08997358e-10 6.67341909e-10 6.31068177e-10 5.94405571e-10
 5.59657369e-10 5.26041587e-10 4.93740164e-10 4.65053590e-10
 4.36966357e-10 4.08693750e-10 3.84145421e-10 3.59704614e-10
 3.35822494e-10 3.14873270e-10 2.93904417e-10 2.73678789e-10
 2.55131091e-10 2.38123996e-10 2.22070635e-10 2.06989465e-10
 1.92525667e-10 1.78853364e-10 1.65952747e-10 1.54210683e-10
 1.42748863e-10 1.32844095e-10 1.22642477e-10 1.13869324e-10
 1.05122262e-10 9.77080381e-11 9.00886484e-11 8.28082530e-11
 7.65796430e-11 7.06821108e-11 6.50888483e-11 6.01874813e-11
 5.54107801e-11 5.08381873e-11 4.70473667e-11 4.28910664e-11
 3.95603190e-11 3.65203189e-11 3.33504344e-11 3.05392114e-11
 2.79581294e-11 2.55693483e-11 2.34036564e-11 2.13674294e-11
 1.94920575e-11 1.77411193e-11 1.62049994e-11 1.47515419e-11
 1.33925579e-11 1.21175790e-11 1.10541487e-11 1.00282046e-11
 9.10389633e-12 8.24528829e-12 7.47374451e-12 6.79483861e-12
 6.13886075e-12 5.58256005e-12 5.06860555e-12 4.60939334e-12
 4.19519088e-12 3.81503453e-12 3.47190605e-12 3.15113347e-12
 2.86856265e-12 2.62594035e-12 2.38969436e-12 2.17864666e-12
 1.98940838e-12 1.81880701e-12 1.66165651e-12 1.52044818e-12
 1.39448490e-12 1.27713074e-12 1.16852859e-12 1.07242660e-12
 9.83359442e-13 9.05468099e-13 8.29967340e-13 7.62952178e-13
 7.01754088e-13 6.48335534e-13 5.96430219e-13 5.48322171e-13
 5.07796668e-13 4.67798964e-13 4.33289435e-13 3.98490947e-13
 3.70165373e-13 3.41284660e-13 3.16564574e-13 2.92669032e-13
 2.70346227e-13 2.50544580e-13 2.32518870e-13 2.15654805e-13
 1.99701699e-13 1.85574472e-13 1.71995673e-13 1.59002586e-13
 1.47832070e-13 1.37345177e-13 1.27587626e-13 1.18851013e-13
 1.10316134e-13 1.02137713e-13 9.50872813e-14 8.83416631e-14
 8.22540971e-14 7.63540195e-14 7.09382690e-14 6.59946425e-14
 6.15030480e-14 5.73063686e-14 5.31318004e-14 4.94487654e-14
 4.60227979e-14 4.28168975e-14 3.98785424e-14 3.70954041e-14
 3.45554062e-14 3.21606996e-14 2.99294740e-14 2.78372708e-14
 2.59504781e-14 2.43017775e-14 2.26156294e-14 2.11498444e-14
 1.97740292e-14 1.83949391e-14 1.71008140e-14 1.59104649e-14
 1.48118964e-14 1.37507597e-14 1.27268670e-14 1.18756783e-14
 1.09951654e-14 1.02033847e-14 9.47115929e-15 8.75819273e-15
 8.17990970e-15 7.54894942e-15 7.01920342e-15 6.46497269e-15
 6.04586303e-15 5.58729604e-15 5.16833366e-15 4.79707879e-15
 4.43791640e-15 4.10737737e-15 3.80908661e-15 3.53555819e-15
 3.26513803e-15 3.02768890e-15 2.81023307e-15 2.59247379e-15
 2.39381151e-15 2.22101095e-15 2.04751404e-15 1.89763130e-15
 1.75528476e-15 1.62327142e-15 1.50109482e-15 1.38530872e-15
 1.27919239e-15 1.18207900e-15 1.09167696e-15
t=7.052147: 0.00000000e+00 9.69799406e-09 5.47477914e-08 1.13715938e-07
 1.65025841e-07 2.36196546e-07 2.39990644e-07 2.45389695e-07
 2.62144425e-07 2.68059896e-07 2.83131568e-07 2.88353767e-07
 2.70551374e-07 2.60702431e-07 2.46534650e-07 2.46713374e-07
 2.26545831e-07 2.03977679e-07 1.86022514e-07 1.70345748e-07
 1.55494277e-07 1.38163965e-07 1.22850835e-07 1.13441574e-07
 1.05443779e-07 9.40946164e-08 8.44852447e-08 7.90347389e-08
 7.17268219e-08 6.54034957e-08 6.04990767e-08 5.50284700e-08
 5.13473082e-08 4.70342583e-08 4.40330738e-08 4.08035350e-08
 3.75406832e-08 3.43519785e-08 3.23319767e-08 3.02724798e-08
 2.81402149e-08 2.67224331e-08 2.48561101e-08 2.32870820e-08
 2.18077699e-08 2.07946747e-08 1.93441786e-08 1.86453189e-08
 1.77736659e-08 1.66900943e-08 1.58133337e-08 1.49724569e-08
 1.44631338e-08 1.36174203e-08 1.32290821e-08 1.25023244e-08
 1.20154950e-08 1.14234028e-08 1.09906715e-08 1.05098585e-08
 1.00678383e-08 9.72414718e-09 9.34185507e-09 8.95096787e-09
 8.59465226e-09 8.25736708e-09 7.91090247e-09 7.62083268e-09
 7.31761727e-09 7.08186376e-09 6.84928320e-09 6.53803704e-09
 6.29431876e-09 6.10101086e-09 5.83384249e-09 5.68807153e-09
 5.45113953e-09 5.26137029e-09 5.10255908e-09 4.91233909e-09
 4.72429565e-09 4.54482918e-09 4.40980230e-09 4.21422382e-09
 4.06923835e-09 3.93381773e-09 3.80013720e-09 3.65559063e-09
 3.52658639e-09 3.38972841e-09 3.28207040e-09 3.14123062e-09
 3.03523650e-09 2.90868784e-09 2.79848916e-09 2.68818147e-09
 2.57216003e-09 2.48987315e-09 2.37856732e-09 2.29081671e-09
 2.18331711e-09 2.09990923e-09 2.01269707e-09 1.93032473e-09
 1.83805201e-09 1.75825049e-09 1.68478986e-09 1.61861729e-09
 1.54259802e-09 1.46835602e-09 1.39960584e-09 1.33267869e-09
 1.26973066e-09 1.20067917e-09 1.14228975e-09 1.09089865e-09
 1.03802096e-09 9.80178728e-10 9.31431647e-10 8.83397593e-10
 8.36257376e-10 7.87862639e-10 7.47396465e-10 7.04365153e-10
 6.69368013e-10 6.27253590e-10 5.92246372e-10 5.56898798e-10
 5.24677168e-10 4.92622147e-10 4.62941163e-10 4.34818695e-10
 4.08722178e-10 3.81152510e-10 3.58184750e-10 3.34497344e-10
 3.13506893e-10 2.93551625e-10 2.73686088e-10 2.55009931e-10
 2.36937993e-10 2.21658527e-10 2.05392026e-10 1.91181170e-10
 1.78437466e-10 1.66039399e-10 1.53435895e-10 1.42795160e-10
 1.32140170e-10 1.22981971e-10 1.13231151e-10 1.05174946e-10
 9.71372288e-11 8.98136211e-11 8.30001797e-11 7.64454555e-11
 7.04712324e-11 6.51656034e-11 5.98554098e-11 5.51913767e-11
 5.09167535e-11 4.67308953e-11 4.29588157e-11 3.93586012e-11
 3.62911177e-11 3.33175823e-11 3.05524421e-11 2.79765281e-11
 2.55042337e-11 2.33811636e-11 2.13650412e-11 1.94611259e-11
 1.77875044e-11 1.61631571e-11 1.47419758e-11 1.34283287e-11
 1.21839018e-11 1.10551538e-11 1.00490833e-11 9.09444545e-12
 8.25618066e-12 7.48465263e-12 6.79484551e-12 6.15649003e-12
 5.59043936e-12 5.08882929e-12 4.59554858e-12 4.17358044e-12
 3.79905309e-12 3.46219403e-12 3.13751904e-12 2.85027159e-12
 2.60864392e-12 2.38209289e-12 2.15996646e-12 1.97238034e-12
 1.79511501e-12 1.64866706e-12 1.50402879e-12 1.38085168e-12
 1.25970918e-12 1.15562218e-12 1.05930950e-12 9.69481708e-13
 8.91281647e-13 8.19469704e-13 7.49978770e-13 6.90317332e-13
 6.36077007e-13 5.85165537e-13 5.39603573e-13 4.96876571e-13
 4.58333322e-13 4.22781948e-13 3.90549033e-13 3.60020006e-13
 3.33460141e-13 3.08835902e-13 2.86019757e-13 2.64131669e-13
 2.44093107e-13 2.26906829e-13 2.09447835e-13 1.94234524e-13
 1.80040045e-13 1.66836559e-13 1.55405241e-13 1.44144784e-13
 1.33719766e-13 1.24831838e-13 1.15138195e-13 1.06899256e-13
 9.93970989e-14 9.23104111e-14 8.59700650e-14 7.99136589e-14
 7.41982676e-14 6.89316222e-14 6.40223929e-14 5.96430496e-14
 5.53196423e-14 5.14330308e-14 4.78162239e-14 4.45048364e-14
 4.13858781e-14 3.84732626e-14 3.58763686e-14 3.33131999e-14
 3.10373232e-14 2.88931130e-14 2.68232267e-14 2.51034709e-14
 2.33299797e-14 2.17274838e-14 2.03576475e-14 1.89809410e-14
 1.77524967e-14 1.64863172e-14 1.53123250e-14 1.42604465e-14
 1.32426031e-14 1.22689412e-14 1.14118998e-14 1.05600529e-14
 9.79897979e-15 9.09952851e-15 8.44374333e-15 7.82473471e-15
 7.25155559e-15 6.72869864e-15 6.25230522e-15 5.76422472e-15
 5.35294551e-15 4.96887922e-15 4.61009471e-15 4.26110736e-15
 3.93398042e-15 3.65085974e-15 3.37541512e-15 3.12753711e-15
 2.89657779e-15 2.67782939e-15 2.47813988e-15 2.29165522e-15
 2.11912141e-15 1.95237554e-15 1.80883111e-15 1.67172970e-15
 1.54661538e-15 1.42468734e-15 1.31676209e-15 1.21629567e-15
 1.12090176e-15 1.03358804e-15 9.54914214e-16
t=7.252828: 0.00000000e+00 9.67425812e-09 5.45998478e-08 1.12730970e-07
 1.63127999e-07 2.32094308e-07 2.35554468e-07 2.41205246e-07
 2.56341172e-07 2.62256951e-07 2.76887670e-07 2.81279731e-07
 2.63599597e-07 2.53074567e-07 2.39452052e-07 2.38056412e-07
 2.18183809e-07 1.96270776e-07 1.78625156e-07 1.63287082e-07
 1.48424622e-07 1.31793683e-07 1.16916761e-07 1.08240662e-07
 1.00487830e-07 8.90530344e-08 8.05681523e-08 7.53773060e-08
 6.81055632e-08 6.23138251e-08 5.72809003e-08 5.22835677e-08
 4.87996948e-08 4.46891015e-08 4.18752666e-08 3.88218697e-08
 3.54825162e-08 3.26206935e-08 3.06703102e-08 2.86396279e-08
 2.67105212e-08 2.54050293e-08 2.36611534e-08 2.20118113e-08
 2.08149640e-08 1.97665730e-08 1.84156731e-08 1.77747987e-08
 1.68662340e-08 1.58544442e-08 1.50738805e-08 1.42961788e-08
 1.37440085e-08 1.29346410e-08 1.26006709e-08 1.18413988e-08
 1.14222113e-08 1.08667818e-08 1.04529031e-08 1.00651662e-08
 9.62000409e-09 9.24582119e-09 8.90053324e-09 8.50564639e-09
 8.23057755e-09 7.86809341e-09 7.60159520e-09 7.29477385e-09
 7.00560055e-09 6.76646376e-09 6.54526943e-09 6.27582467e-09
 6.01148864e-09 5.82162629e-09 5.56541514e-09 5.40674728e-09
 5.20284228e-09 5.00330541e-09 4.84710101e-09 4.67620282e-09
 4.53323263e-09 4.34348745e-09 4.20579425e-09 4.02114682e-09
 3.88672766e-09 3.73339697e-09 3.61635669e-09 3.48067951e-09
 3.36252563e-09 3.22412950e-09 3.11918912e-09 2.97954181e-09
 2.86483603e-09 2.76860461e-09 2.65916418e-09 2.54901309e-09
 2.44853154e-09 2.35908281e-09 2.25466411e-09 2.16271743e-09
 2.07882910e-09 1.99287674e-09 1.90982289e-09 1.82509165e-09
 1.73866511e-09 1.66911836e-09 1.59463910e-09 1.52744760e-09
 1.46117629e-09 1.38912302e-09 1.32560495e-09 1.25730524e-09
 1.19922337e-09 1.13084196e-09 1.08178886e-09 1.02822229e-09
 9.74023165e-10 9.22660496e-10 8.76417571e-10 8.31874971e-10
 7.85777824e-10 7.42655062e-10 7.01636405e-10 6.61237972e-10
 6.28105993e-10 5.89550659e-10 5.56900256e-10 5.24531079e-10
 4.92876449e-10 4.61223354e-10 4.33940329e-10 4.06193077e-10
 3.83063920e-10 3.57525281e-10 3.34373124e-10 3.12838621e-10
 2.93433676e-10 2.73901728e-10 2.55092197e-10 2.37780040e-10
 2.21396720e-10 2.06432804e-10 1.91552691e-10 1.78140251e-10
 1.65152235e-10 1.54084433e-10 1.42422517e-10 1.32450540e-10
 1.22537543e-10 1.13473231e-10 1.04534182e-10 9.68359687e-11
 8.97149777e-11 8.30325147e-11 7.63145808e-11 7.03591647e-11
 6.49884548e-11 6.00580945e-11 5.49292760e-11 5.07049909e-11
 4.67502948e-11 4.29380109e-11 3.94040160e-11 3.61003504e-11
 3.32135574e-11 3.04223581e-11 2.80419135e-11 2.55096344e-11
 2.33108018e-11 2.13199264e-11 1.95405321e-11 1.77865135e-11
 1.62359847e-11 1.47658500e-11 1.34610102e-11 1.22205883e-11
 1.11068380e-11 1.00903871e-11 9.14765624e-12 8.29171387e-12
 7.50342644e-12 6.83152673e-12 6.16329212e-12 5.60547624e-12
 5.08238214e-12 4.62069969e-12 4.17408974e-12 3.80353906e-12
 3.45001693e-12 3.14257921e-12 2.85632934e-12 2.58726409e-12
 2.37250054e-12 2.15906472e-12 1.96400874e-12 1.79008114e-12
 1.63200972e-12 1.49504025e-12 1.36340705e-12 1.24583104e-12
 1.14120306e-12 1.04580072e-12 9.58313551e-13 8.77080759e-13
 8.03394623e-13 7.41116138e-13 6.82158221e-13 6.26534514e-13
 5.76676900e-13 5.30967406e-13 4.88453054e-13 4.50305347e-13
 4.14634396e-13 3.82567261e-13 3.53839377e-13 3.26314945e-13
 3.02284728e-13 2.79920610e-13 2.58563600e-13 2.38869078e-13
 2.21022926e-13 2.04843036e-13 1.89501958e-13 1.75745024e-13
 1.63021564e-13 1.50982108e-13 1.40339113e-13 1.30101037e-13
 1.20772261e-13 1.12493271e-13 1.04148585e-13 9.66228668e-14
 8.96821076e-14 8.32506453e-14 7.76073395e-14 7.20418664e-14
 6.70193293e-14 6.18909345e-14 5.78371699e-14 5.36060955e-14
 4.98182566e-14 4.62207351e-14 4.30833031e-14 3.99986099e-14
 3.70974090e-14 3.45006621e-14 3.20871927e-14 2.98953260e-14
 2.77884366e-14 2.59271178e-14 2.40568328e-14 2.24676969e-14
 2.08814630e-14 1.94772362e-14 1.81515152e-14 1.69937737e-14
 1.58411189e-14 1.47713913e-14 1.37408177e-14 1.27026062e-14
 1.18234893e-14 1.09706280e-14 1.01715319e-14 9.43285391e-15
 8.76313372e-15 8.11128174e-15 7.51019508e-15 6.97302891e-15
 6.45683425e-15 5.98122381e-15 5.55195290e-15 5.14637560e-15
 4.75592927e-15 4.41595338e-15 4.06850177e-15 3.78158430e-15
 3.50412325e-15 3.23083136e-15 2.99354271e-15 2.76764541e-15
 2.56366986e-15 2.36924727e-15 2.18873246e-15 2.02548791e-15
 1.87188585e-15 1.72824951e-15 1.60090106e-15 1.47831001e-15
 1.36225520e-15 1.25525888e-15 1.15803013e-15 1.07093787e-15
 9.87045008e-16 9.09103591e-16 8.39902443e-16
t=7.451678: 0.00000000e+00 9.64995717e-09 5.44560954e-08 1.11760624e-07
 1.61256428e-07 2.28157360e-07 2.31305886e-07 2.37187684e-07
 2.50952931e-07 2.56776320e-07 2.70965936e-07 2.74465308e-07
 2.56930964e-07 2.45983181e-07 2.32743659e-07 2.29821518e-07
 2.10197242e-07 1.89086622e-07 1.71686342e-07 1.56636423e-07
 1.41877733e-07 1.25954467e-07 1.11633391e-07 1.03440390e-07
 9.59259446e-08 8.44309633e-08 7.70200006e-08 7.19489945e-08
 6.47614840e-08 5.93498270e-08 5.43733109e-08 4.97304882e-08
 4.64112262e-08 4.24558845e-08 3.98540074e-08 3.68641569e-08
 3.35549731e-08 3.10516317e-08 2.91514033e-08 2.71861963e-08
 2.54007015e-08 2.41552502e-08 2.25796022e-08 2.08918058e-08
 1.98598920e-08 1.88382588e-08 1.76120029e-08 1.69215419e-08
 1.60368812e-08 1.51174033e-08 1.43786623e-08 1.36695546e-08
 1.30608870e-08 1.23536967e-08 1.20219711e-08 1.12960502e-08
 1.08777091e-08 1.03608320e-08 9.96765879e-09 9.66517129e-09
 9.18788696e-09 8.79117239e-09 8.49925551e-09 8.12657660e-09
 7.83653978e-09 7.53813297e-09 7.29802804e-09 6.98504385e-09
 6.70729311e-09 6.46922174e-09 6.27557989e-09 6.01159130e-09
 5.76492509e-09 5.57435815e-09 5.33966349e-09 5.17294608e-09
 4.98163421e-09 4.78353195e-09 4.64303557e-09 4.47380015e-09
 4.35096997e-09 4.16310682e-09 4.00926884e-09 3.85237175e-09
 3.72962421e-09 3.55898735e-09 3.44397925e-09 3.31782067e-09
 3.19851860e-09 3.07394168e-09 2.96754418e-09 2.84054260e-09
 2.72454702e-09 2.63891123e-09 2.52696111e-09 2.41402113e-09
 2.33231464e-09 2.24830317e-09 2.13647382e-09 2.05358814e-09
 1.97933912e-09 1.88920014e-09 1.81273809e-09 1.72737374e-09
 1.65906101e-09 1.58480459e-09 1.51152784e-09 1.44441189e-09
 1.38392758e-09 1.31815722e-09 1.25389771e-09 1.18663632e-09
 1.13343442e-09 1.07490500e-09 1.02189893e-09 9.70441650e-10
 9.22370164e-10 8.72843869e-10 8.24874860e-10 7.83530577e-10
 7.40452167e-10 7.02057174e-10 6.61972759e-10 6.23310183e-10
 5.90262837e-10 5.55410320e-10 5.24346389e-10 4.93425221e-10
 4.63148478e-10 4.31522163e-10 4.07222411e-10 3.80676042e-10
 3.59485355e-10 3.34961830e-10 3.12762590e-10 2.92429609e-10
 2.73777114e-10 2.55353576e-10 2.37760865e-10 2.21605664e-10
 2.06687573e-10 1.91621765e-10 1.78415499e-10 1.65415477e-10
 1.53728236e-10 1.43224301e-10 1.32698544e-10 1.22795058e-10
 1.13579935e-10 1.05016536e-10 9.67843345e-11 8.97329948e-11
 8.29534702e-11 7.66836385e-11 7.02581337e-11 6.49684805e-11
 5.99266627e-11 5.52205856e-11 5.08021463e-11 4.68036234e-11
 4.30005993e-11 3.93971666e-11 3.62301678e-11 3.31989765e-11
 3.05047108e-11 2.79150465e-11 2.56049575e-11 2.33710051e-11
 2.13833722e-11 1.95216305e-11 1.78013296e-11 1.62356170e-11
 1.48249431e-11 1.34815248e-11 1.22642305e-11 1.11519618e-11
 1.01263204e-11 9.18518391e-12 8.31241475e-12 7.53727845e-12
 6.83728744e-12 6.21320283e-12 5.61728945e-12 5.10160201e-12
 4.61988836e-12 4.19010824e-12 3.79770014e-12 3.45885825e-12
 3.13341008e-12 2.84392265e-12 2.59666641e-12 2.35799130e-12
 2.15083899e-12 1.95750844e-12 1.78716048e-12 1.62503834e-12
 1.48126710e-12 1.35566116e-12 1.24333925e-12 1.13120059e-12
 1.03595137e-12 9.48682505e-13 8.69937485e-13 7.97187085e-13
 7.32543989e-13 6.70668023e-13 6.16610759e-13 5.68130679e-13
 5.22290318e-13 4.80110835e-13 4.43295545e-13 4.07654260e-13
 3.75199751e-13 3.47503366e-13 3.20663059e-13 2.95289735e-13
 2.72651532e-13 2.53349048e-13 2.33967000e-13 2.16859337e-13
 2.00163334e-13 1.85605145e-13 1.72217561e-13 1.58766670e-13
 1.47711981e-13 1.36480475e-13 1.27024754e-13 1.17678986e-13
 1.09224873e-13 1.01319466e-13 9.38305833e-14 8.69835350e-14
 8.10216489e-14 7.50475053e-14 6.98413230e-14 6.47080928e-14
 6.03836471e-14 5.58834441e-14 5.19828033e-14 4.82252425e-14
 4.47361802e-14 4.16326511e-14 3.86268904e-14 3.60017673e-14
 3.33823096e-14 3.10363327e-14 2.88570888e-14 2.68743486e-14
 2.49764002e-14 2.32703113e-14 2.16405304e-14 2.01273516e-14
 1.87527132e-14 1.74316128e-14 1.62678242e-14 1.52095316e-14
 1.41450038e-14 1.32052212e-14 1.22670970e-14 1.13661503e-14
 1.05607107e-14 9.76521078e-15 9.06749908e-15 8.43139393e-15
 7.81488888e-15 7.25260188e-15 6.70855500e-15 6.20975190e-15
 5.75183370e-15 5.33496341e-15 4.92745362e-15 4.56064745e-15
 4.22601261e-15 3.91147714e-15 3.62489643e-15 3.34274841e-15
 3.10103691e-15 2.86665341e-15 2.65472634e-15 2.44430050e-15
 2.26236469e-15 2.08830564e-15 1.93203901e-15 1.78540871e-15
 1.64981297e-15 1.52177021e-15 1.40377176e-15 1.29771780e-15
 1.20186398e-15 1.10744095e-15 1.01477186e-15 9.39621198e-16
 8.67724781e-16 7.97868520e-16 7.36612556e-16
t=7.651737: 0.00000000e+00 9.62519079e-09 5.43095715e-08 1.10796827e-07
 1.59395924e-07 2.24306408e-07 2.27162286e-07 2.33247676e-07
 2.45862748e-07 2.51499802e-07 2.65248488e-07 2.67805622e-07
 2.50475220e-07 2.39313511e-07 2.26246202e-07 2.21927075e-07
 2.02459437e-07 1.82286029e-07 1.65028405e-07 1.50283838e-07
 1.35768826e-07 1.20553002e-07 1.06841299e-07 9.88861065e-08
 9.16637977e-08 8.01961906e-08 7.37288742e-08 6.86654242e-08
 6.16674732e-08 5.65188544e-08 5.17122769e-08 4.72894700e-08
 4.41337958e-08 4.03493860e-08 3.78835112e-08 3.49031692e-08
 3.17864730e-08 2.95595524e-08 2.77243675e-08 2.58327555e-08
 2.41669318e-08 2.29533016e-08 2.15441027e-08 1.99068421e-08
 1.89480469e-08 1.79868168e-08 1.68488329e-08 1.60781489e-08
 1.52745934e-08 1.44496972e-08 1.37077758e-08 1.30534896e-08
 1.24470181e-08 1.18114687e-08 1.14792282e-08 1.08297944e-08
 1.03764500e-08 9.87646941e-09 9.51813268e-09 9.23985257e-09
 8.78608193e-09 8.40223277e-09 8.13810674e-09 7.77257950e-09
 7.48109354e-09 7.22118415e-09 6.97699553e-09 6.67387923e-09
 6.40033358e-09 6.18090492e-09 5.98811133e-09 5.73816384e-09
 5.52907720e-09 5.33864474e-09 5.12363125e-09 4.96867402e-09
 4.76664043e-09 4.56979029e-09 4.46540797e-09 4.29142924e-09
 4.15729312e-09 3.99977080e-09 3.84366792e-09 3.69516941e-09
 3.56626047e-09 3.41083534e-09 3.28873618e-09 3.16343545e-09
 3.05376235e-09 2.94035057e-09 2.82965448e-09 2.71348821e-09
 2.60434393e-09 2.51727737e-09 2.40976911e-09 2.29918067e-09
 2.22059391e-09 2.13863856e-09 2.03681978e-09 1.95355909e-09
 1.88240833e-09 1.79736026e-09 1.72287044e-09 1.64390081e-09
 1.58392877e-09 1.50999294e-09 1.43481032e-09 1.37208868e-09
 1.30886111e-09 1.24987065e-09 1.18459608e-09 1.12674449e-09
 1.07191607e-09 1.02071940e-09 9.68470745e-10 9.16559321e-10
 8.71507225e-10 8.26013353e-10 7.79439280e-10 7.40724628e-10
 6.99583256e-10 6.61645057e-10 6.24298971e-10 5.88515642e-10
 5.57237250e-10 5.24198740e-10 4.94573535e-10 4.65217417e-10
 4.35561321e-10 4.08441693e-10 3.82112324e-10 3.58418434e-10
 3.36002429e-10 3.13295706e-10 2.93543658e-10 2.74374870e-10
 2.56615359e-10 2.38772645e-10 2.22067116e-10 2.07110159e-10
 1.92512233e-10 1.79032759e-10 1.66174046e-10 1.55270407e-10
 1.43191258e-10 1.33093392e-10 1.23188860e-10 1.14033171e-10
 1.05498992e-10 9.73932875e-11 9.01501904e-11 8.31892477e-11
 7.69108724e-11 7.08635556e-11 6.51219805e-11 6.01115460e-11
 5.53062670e-11 5.09250437e-11 4.68761111e-11 4.31131422e-11
 3.95126974e-11 3.62315955e-11 3.33424719e-11 3.06051817e-11
 2.81399635e-11 2.56207831e-11 2.35388826e-11 2.14852452e-11
 1.96321740e-11 1.79720611e-11 1.63794178e-11 1.48753405e-11
 1.35914918e-11 1.23205748e-11 1.12601951e-11 1.01988243e-11
 9.23315902e-12 8.39272736e-12 7.60024276e-12 6.85727583e-12
 6.24612783e-12 5.65480857e-12 5.12426902e-12 4.64203441e-12
 4.21407033e-12 3.81220653e-12 3.46263675e-12 3.14318842e-12
 2.86163794e-12 2.59433827e-12 2.36475305e-12 2.14476606e-12
 1.95617676e-12 1.78195682e-12 1.62667262e-12 1.47687091e-12
 1.35009006e-12 1.23678748e-12 1.12881950e-12 1.03064075e-12
 9.44896222e-13 8.64609321e-13 7.88464702e-13 7.25834196e-13
 6.67326600e-13 6.11104897e-13 5.59927320e-13 5.14184956e-13
 4.73236213e-13 4.37269099e-13 4.02295525e-13 3.70576030e-13
 3.41627732e-13 3.14167037e-13 2.91666884e-13 2.68515328e-13
 2.48055505e-13 2.29638309e-13 2.12040775e-13 1.96434721e-13
 1.81780951e-13 1.68537646e-13 1.55861632e-13 1.43983779e-13
 1.33438177e-13 1.23702149e-13 1.15035363e-13 1.06746162e-13
 9.87726024e-14 9.16069034e-14 8.49039694e-14 7.90926679e-14
 7.31782458e-14 6.80416554e-14 6.31014956e-14 5.85605494e-14
 5.44535638e-14 5.06283735e-14 4.69682716e-14 4.34345028e-14
 4.04507673e-14 3.76413081e-14 3.49273198e-14 3.24681035e-14
 3.01446965e-14 2.80416523e-14 2.59882954e-14 2.41702504e-14
 2.24431460e-14 2.08902839e-14 1.93630005e-14 1.80863270e-14
 1.68327952e-14 1.56967214e-14 1.45956891e-14 1.35948602e-14
 1.26637501e-14 1.18230931e-14 1.09676779e-14 1.01966604e-14
 9.41051505e-15 8.73263703e-15 8.10814180e-15 7.50078204e-15
 6.96908735e-15 6.46673312e-15 5.98877991e-15 5.54608780e-15
 5.12725612e-15 4.75908660e-15 4.39325621e-15 4.07578699e-15
 3.76481388e-15 3.47528334e-15 3.22908655e-15 2.97594131e-15
 2.76037977e-15 2.55235853e-15 2.35252523e-15 2.17646536e-15
 2.01439341e-15 1.85751446e-15 1.71370881e-15 1.57857888e-15
 1.45713376e-15 1.34379085e-15 1.24271849e-15 1.15124459e-15
 1.05791794e-15 9.76717198e-16 9.00241157e-16 8.29547788e-16
 7.65851909e-16 7.05912922e-16 6.51540824e-16
