# Supplementary material for: Cosmic-void observations reconciled with primordial magnetogenesis
Source: Nat Commun. 2023 Nov 18;14:7523. doi: 10.1038/s41467-023-43258-3 (PMC10657398; doi:10.1038/s41467-023-43258-3)
Supplement: Supplementary file 3 — Source Data [file 41467_2023_43258_MOESM3_ESM.zip › source-files/supfig2e.txt]

r: 0.03141593 0.06283185 0.09424778 0.1256637  0.1570796  0.1884956
 0.2199115  0.2513274  0.2827433  0.3141593  0.3455752  0.3769911
 0.408407   0.439823   0.4712389  0.5026548  0.5340708  0.5654867
 0.5969026  0.6283185  0.6597345  0.6911504  0.7225663  0.7539822
 0.7853982  0.8168141  0.84823    0.8796459  0.9110619  0.9424778
 0.9738937  1.00531    1.036726   1.068142   1.099557   1.130973
 1.162389   1.193805   1.225221   1.256637   1.288053   1.319469
 1.350885   1.382301   1.413717   1.445133   1.476549   1.507964
 1.53938    1.570796   1.602212   1.633628   1.665044   1.69646
 1.727876   1.759292   1.790708   1.822124   1.85354    1.884956
 1.916372   1.947787   1.979203   2.010619   2.042035   2.073451
 2.104867   2.136283   2.167699   2.199115   2.230531   2.261947
 2.293363   2.324779   2.356194   2.38761    2.419026   2.450442
 2.481858   2.513274   2.54469    2.576106   2.607522   2.638938
 2.670354   2.70177    2.733186   2.764602   2.796017   2.827433
 2.858849   2.890265   2.921681   2.953097   2.984513   3.015929
 3.047345   3.078761   3.110177   3.141593  
t=0.2502152: 4.11818836e-10 1.03758027e-09 1.02959838e-09 8.56188463e-10
 7.42149414e-10 7.29588918e-10 7.55088970e-10 7.23524887e-10
 6.98409997e-10 6.73935013e-10 6.32438903e-10 6.04277109e-10
 5.56501203e-10 5.76571136e-10 5.91832969e-10 5.68336241e-10
 5.12609734e-10 5.08871877e-10 4.92527738e-10 4.61988449e-10
 5.01316866e-10 5.24393357e-10 5.25521410e-10 5.17972721e-10
 5.00773330e-10 4.72867519e-10 4.72483670e-10 4.49542021e-10
 4.42208295e-10 4.70971607e-10 4.91179861e-10 4.61387267e-10
 4.29694571e-10 4.04606829e-10 3.95415939e-10 3.92860797e-10
 4.04935800e-10 4.02304271e-10 3.91488532e-10 3.79918435e-10
 3.82666231e-10 3.99958019e-10 3.88184185e-10 3.84421726e-10
 3.75946877e-10 3.70499409e-10 3.84969549e-10 3.74667684e-10
 3.79379959e-10 3.88453610e-10 3.83909113e-10 3.85665409e-10
 3.83891149e-10 4.05795554e-10 4.19249026e-10 4.06929042e-10
 3.88489893e-10 3.80306027e-10 3.85937025e-10 4.05389436e-10
 3.88171029e-10 3.86184393e-10 4.04350441e-10 4.06210630e-10
 3.89761362e-10 3.79606718e-10 3.68536043e-10 3.70766764e-10
 3.73728753e-10 3.85966530e-10 3.80310155e-10 3.63206337e-10
 3.75928743e-10 3.77290642e-10 3.85383344e-10 3.98498177e-10
 4.05590831e-10 3.91143743e-10 3.75031247e-10 3.75431480e-10
 3.85681573e-10 3.72257934e-10 3.51168591e-10 3.22318802e-10
 3.22737200e-10 3.34017060e-10 3.27828399e-10 3.12651044e-10
 3.00510516e-10 2.92599855e-10 2.88117068e-10 2.77461164e-10
 2.60873148e-10 2.54106266e-10 2.42935454e-10 2.38219687e-10
 2.34922419e-10 2.38249373e-10 2.24724540e-10 2.22609731e-10
t=1.250656: 2.71628613e-11 7.43880356e-11 1.00093091e-10 1.16245333e-10
 1.24545745e-10 1.36535507e-10 1.42047856e-10 1.40139973e-10
 1.38771589e-10 1.44706240e-10 1.58211205e-10 1.65610828e-10
 1.61831508e-10 1.56933290e-10 1.49495107e-10 1.40493010e-10
 1.30245275e-10 1.21465936e-10 1.18293902e-10 1.17394121e-10
 1.17239609e-10 1.18035232e-10 1.17826824e-10 1.17988263e-10
 1.19696817e-10 1.24717769e-10 1.28870143e-10 1.27489148e-10
 1.27293941e-10 1.31677257e-10 1.33739511e-10 1.33436963e-10
 1.32897295e-10 1.31480362e-10 1.27985304e-10 1.25026346e-10
 1.21669673e-10 1.20869383e-10 1.21369679e-10 1.22788830e-10
 1.22583783e-10 1.20167548e-10 1.18032581e-10 1.17991933e-10
 1.15957899e-10 1.13423812e-10 1.11367683e-10 1.08289019e-10
 1.06535843e-10 1.07433848e-10 1.06824077e-10 1.04551883e-10
 1.02191729e-10 1.00826938e-10 9.88436088e-11 9.72309320e-11
 9.74658402e-11 9.71001417e-11 9.60781830e-11 9.37989188e-11
 9.11553760e-11 9.02647122e-11 9.04424839e-11 9.27860900e-11
 9.69037109e-11 9.95302824e-11 1.00194334e-10 1.01170751e-10
 1.02093408e-10 1.01290189e-10 9.97405676e-11 9.83118460e-11
 9.67787761e-11 9.59096479e-11 9.57876363e-11 9.45055605e-11
 9.15917169e-11 8.89624912e-11 8.72878279e-11 8.33904285e-11
 8.09219665e-11 8.03380441e-11 7.99632220e-11 7.84865888e-11
 7.53111189e-11 7.15494050e-11 7.06193836e-11 7.22258828e-11
 7.32114220e-11 7.12649133e-11 6.87273450e-11 6.67137107e-11
 6.34964237e-11 5.97686531e-11 5.62535582e-11 5.27753003e-11
 5.21856964e-11 5.40418933e-11 5.45803227e-11 5.34726601e-11
t=2.252018: 6.26980047e-12 2.12978702e-11 3.64329138e-11 5.37680628e-11
 6.96339379e-11 7.97535524e-11 8.47945622e-11 8.71341020e-11
 8.88424475e-11 9.30299885e-11 9.65981743e-11 9.64665296e-11
 9.41019063e-11 9.18140666e-11 8.68991926e-11 8.21889915e-11
 8.17990114e-11 8.27653887e-11 8.44603651e-11 8.52301097e-11
 8.41445526e-11 8.41147648e-11 8.41400337e-11 8.23779395e-11
 8.20326963e-11 8.27299865e-11 8.31903485e-11 8.44935533e-11
 8.55405932e-11 8.59526872e-11 8.51096587e-11 8.32221057e-11
 8.11575282e-11 7.81177821e-11 7.59519623e-11 7.61518181e-11
 7.69968370e-11 7.81052321e-11 7.89718617e-11 8.00630258e-11
 8.08814036e-11 8.17816520e-11 8.30282247e-11 8.42791588e-11
 8.34602843e-11 8.04740275e-11 7.74856151e-11 7.36529166e-11
 7.03623444e-11 6.77946061e-11 6.52136895e-11 6.26513265e-11
 6.00423986e-11 5.88675048e-11 5.92696177e-11 6.04040420e-11
 6.11094406e-11 6.03864674e-11 5.85607772e-11 5.64674186e-11
 5.49776437e-11 5.38708375e-11 5.32754198e-11 5.31085497e-11
 5.44913266e-11 5.62594099e-11 5.84834568e-11 5.95548224e-11
 5.92658270e-11 5.91410341e-11 5.90365876e-11 5.83740894e-11
 5.72481048e-11 5.54163860e-11 5.30869728e-11 5.11699686e-11
 5.03992833e-11 4.95202633e-11 4.79796911e-11 4.60082761e-11
 4.38989477e-11 4.26890760e-11 4.24335269e-11 4.13567213e-11
 3.98278701e-11 3.86074672e-11 3.77672575e-11 3.75070351e-11
 3.77065565e-11 3.79665510e-11 3.75405243e-11 3.63479810e-11
 3.51776758e-11 3.43979851e-11 3.30463725e-11 3.16163456e-11
 3.07023389e-11 2.99949252e-11 2.97649737e-11 2.95105206e-11
t=3.252515: 7.93025729e-12 2.31448362e-11 3.67084162e-11 4.81503358e-11
 5.67083174e-11 6.46157063e-11 6.72293281e-11 6.62128187e-11
 6.63296306e-11 6.72055999e-11 6.92773362e-11 7.02957058e-11
 6.79573714e-11 6.54577121e-11 6.54354108e-11 6.82226926e-11
 7.08962947e-11 7.15640051e-11 7.09231887e-11 7.06877015e-11
 7.07589212e-11 6.93978429e-11 6.81755139e-11 6.83426788e-11
 6.97941184e-11 7.11474327e-11 7.20735839e-11 7.22568102e-11
 7.17905909e-11 7.00262369e-11 6.72708492e-11 6.43610506e-11
 6.22088734e-11 6.17490950e-11 6.25533621e-11 6.37160312e-11
 6.44177484e-11 6.51792408e-11 6.64097258e-11 6.73640426e-11
 6.77494960e-11 6.71973517e-11 6.63684185e-11 6.55867754e-11
 6.45167878e-11 6.33491157e-11 6.19391503e-11 6.01298485e-11
 5.79047619e-11 5.62663892e-11 5.46900974e-11 5.35693403e-11
 5.30708569e-11 5.29482556e-11 5.26404254e-11 5.22281446e-11
 5.13335908e-11 4.94703022e-11 4.75531819e-11 4.63027033e-11
 4.55956809e-11 4.53801999e-11 4.51391775e-11 4.51370870e-11
 4.56274541e-11 4.64407852e-11 4.68011859e-11 4.60817562e-11
 4.51656425e-11 4.45808513e-11 4.46885051e-11 4.48927155e-11
 4.51073580e-11 4.42274787e-11 4.19494536e-11 3.94428692e-11
 3.74827198e-11 3.64239261e-11 3.57008834e-11 3.50209686e-11
 3.44086750e-11 3.37203099e-11 3.29970622e-11 3.30591574e-11
 3.35140363e-11 3.38272780e-11 3.37207227e-11 3.30090272e-11
 3.24200215e-11 3.18891976e-11 3.11998142e-11 3.00873048e-11
 2.91640100e-11 2.90301234e-11 2.89197856e-11 2.84082598e-11
 2.75991514e-11 2.67666132e-11 2.61404019e-11 2.60498316e-11
t=4.251825: 5.98377070e-12 2.51460125e-11 4.35578020e-11 5.52554744e-11
 5.97668247e-11 5.88099500e-11 5.62861580e-11 5.39146524e-11
 5.10652675e-11 5.02240162e-11 5.11848464e-11 5.33939572e-11
 5.65365290e-11 5.90764156e-11 6.19515220e-11 6.48861454e-11
 6.78853597e-11 6.92174328e-11 6.85256439e-11 6.69822664e-11
 6.53832601e-11 6.34526765e-11 6.29876343e-11 6.38931106e-11
 6.50461030e-11 6.58431612e-11 6.59244175e-11 6.58591304e-11
 6.57904085e-11 6.50371518e-11 6.26226726e-11 5.94443579e-11
 5.69613597e-11 5.61547078e-11 5.65324616e-11 5.75964427e-11
 5.88483689e-11 5.98760045e-11 6.08750521e-11 6.14840507e-11
 6.06625340e-11 5.95024951e-11 5.90614981e-11 5.89277545e-11
 5.78644958e-11 5.64210974e-11 5.54553269e-11 5.46220865e-11
 5.36008197e-11 5.25082680e-11 5.15877114e-11 5.06721529e-11
 4.98310377e-11 4.95911739e-11 4.96358974e-11 4.91562054e-11
 4.77962894e-11 4.58614838e-11 4.42495595e-11 4.34533595e-11
 4.33137750e-11 4.33299361e-11 4.30943418e-11 4.24877228e-11
 4.16011437e-11 4.09683866e-11 4.02242243e-11 3.93715854e-11
 3.87810244e-11 3.86773836e-11 3.87923563e-11 3.91025621e-11
 3.94856733e-11 3.88663976e-11 3.72927074e-11 3.57775401e-11
 3.44816839e-11 3.32322138e-11 3.22290633e-11 3.12687154e-11
 3.05791029e-11 3.05817290e-11 3.06994050e-11 3.07792000e-11
 3.09157129e-11 3.06149960e-11 3.02858699e-11 2.99199323e-11
 2.95756216e-11 2.91051689e-11 2.82077874e-11 2.70955948e-11
 2.59133224e-11 2.50633054e-11 2.47217453e-11 2.47174587e-11
 2.47514554e-11 2.44572387e-11 2.40531468e-11 2.37055551e-11
t=5.250758: 5.26393255e-12 2.20956554e-11 3.39067760e-11 4.14070326e-11
 4.61449241e-11 4.76554193e-11 4.73648374e-11 4.64034021e-11
 4.56347255e-11 4.57278643e-11 4.68892758e-11 4.84848938e-11
 5.22366980e-11 5.70424072e-11 6.09321451e-11 6.43306307e-11
 6.61035318e-11 6.53331951e-11 6.38384872e-11 6.28493751e-11
 6.27213028e-11 6.31479169e-11 6.32396387e-11 6.32131033e-11
 6.32191942e-11 6.28338231e-11 6.17438117e-11 6.08936042e-11
 6.05536666e-11 6.03847630e-11 5.94414350e-11 5.76777463e-11
 5.53127500e-11 5.39081590e-11 5.38303461e-11 5.42718784e-11
 5.47416150e-11 5.49014299e-11 5.51620438e-11 5.56690092e-11
 5.56866317e-11 5.55022846e-11 5.52948272e-11 5.50354717e-11
 5.44272184e-11 5.35137375e-11 5.25147502e-11 5.17169275e-11
 5.09277537e-11 4.99460647e-11 4.88933775e-11 4.80228796e-11
 4.72395086e-11 4.69773064e-11 4.67432860e-11 4.63286982e-11
 4.57118040e-11 4.46893317e-11 4.38213474e-11 4.31900746e-11
 4.22311727e-11 4.10583416e-11 3.98909349e-11 3.89831235e-11
 3.83321095e-11 3.75121397e-11 3.66510111e-11 3.60982766e-11
 3.59301728e-11 3.60001075e-11 3.59719985e-11 3.57115847e-11
 3.54316832e-11 3.53025678e-11 3.51090082e-11 3.44802284e-11
 3.32906531e-11 3.18856542e-11 3.05223578e-11 2.95053700e-11
 2.91937945e-11 2.93998567e-11 2.94854726e-11 2.93548244e-11
 2.91174458e-11 2.89263561e-11 2.87519221e-11 2.84119581e-11
 2.79546406e-11 2.71757282e-11 2.62762229e-11 2.53168841e-11
 2.43684563e-11 2.35804852e-11 2.29452661e-11 2.25056288e-11
 2.23503978e-11 2.22575188e-11 2.20522594e-11 2.16244642e-11
t=6.25385: 2.10684826e-12 1.08250835e-11 2.13406101e-11 3.08729221e-11
 3.71559397e-11 4.04820861e-11 4.24731814e-11 4.40114454e-11
 4.57948792e-11 4.69705906e-11 4.80521617e-11 4.90278099e-11
 5.07475867e-11 5.40239169e-11 5.83642276e-11 6.17033823e-11
 6.32193220e-11 6.34773054e-11 6.28877336e-11 6.22494755e-11
 6.16825313e-11 6.13812992e-11 6.17923021e-11 6.21379342e-11
 6.15992533e-11 6.00325199e-11 5.80369607e-11 5.61993507e-11
 5.49583560e-11 5.45460315e-11 5.41704998e-11 5.35928233e-11
 5.29084354e-11 5.22587367e-11 5.19404511e-11 5.18496042e-11
 5.17015451e-11 5.13094524e-11 5.08696533e-11 5.03144839e-11
 5.04609828e-11 5.11652892e-11 5.12862872e-11 5.13529870e-11
 5.15117231e-11 5.13639441e-11 5.07714975e-11 4.97643967e-11
 4.83273282e-11 4.66954748e-11 4.50433850e-11 4.37318513e-11
 4.32554663e-11 4.33801542e-11 4.33310288e-11 4.30239220e-11
 4.28953836e-11 4.26162864e-11 4.20074157e-11 4.07330865e-11
 3.89923316e-11 3.73963072e-11 3.61933412e-11 3.54391503e-11
 3.47650258e-11 3.41382561e-11 3.37792512e-11 3.37702196e-11
 3.37010568e-11 3.35092405e-11 3.33114490e-11 3.30674118e-11
 3.29163096e-11 3.29161296e-11 3.27171850e-11 3.20872212e-11
 3.10525178e-11 3.00424146e-11 2.90570155e-11 2.82952944e-11
 2.78403815e-11 2.73995136e-11 2.70189094e-11 2.67181710e-11
 2.67226218e-11 2.69351650e-11 2.71859358e-11 2.72255789e-11
 2.69430232e-11 2.63948495e-11 2.54573096e-11 2.42945119e-11
 2.30911035e-11 2.20713518e-11 2.14048067e-11 2.09921971e-11
 2.05858254e-11 2.02040159e-11 1.98826382e-11 1.94924638e-11
t=7.253955: 1.49628491e-12 8.98934681e-12 2.00842564e-11 2.91316370e-11
 3.68172119e-11 4.16618421e-11 4.36428331e-11 4.54929331e-11
 4.71159861e-11 4.72821417e-11 4.72472772e-11 4.88166361e-11
 5.09545280e-11 5.34597435e-11 5.68581193e-11 6.02678843e-11
 6.24891102e-11 6.31926129e-11 6.27349787e-11 6.17850328e-11
 6.12313150e-11 6.08851027e-11 6.05263727e-11 6.00564259e-11
 5.87801163e-11 5.72798880e-11 5.55372469e-11 5.35422508e-11
 5.19055547e-11 5.11359416e-11 5.08108630e-11 5.06459507e-11
 5.03315197e-11 4.98500182e-11 4.95148537e-11 4.94314355e-11
 4.90152118e-11 4.83951344e-11 4.79397883e-11 4.76515159e-11
 4.77654962e-11 4.79471579e-11 4.82512511e-11 4.89469769e-11
 4.95801826e-11 4.95593237e-11 4.89408803e-11 4.81245485e-11
 4.68361292e-11 4.51738019e-11 4.33216698e-11 4.15213221e-11
 4.05614925e-11 4.04682183e-11 4.05984468e-11 4.04407406e-11
 4.03310969e-11 4.01173087e-11 3.95964825e-11 3.83017872e-11
 3.64433838e-11 3.47739111e-11 3.34859411e-11 3.27466617e-11
 3.24385292e-11 3.22443920e-11 3.21198545e-11 3.21001438e-11
 3.21917453e-11 3.22983468e-11 3.24173152e-11 3.24175482e-11
 3.23135473e-11 3.21275452e-11 3.15832523e-11 3.07424315e-11
 2.99346403e-11 2.93224687e-11 2.87291861e-11 2.78707212e-11
 2.70649524e-11 2.64977575e-11 2.60898066e-11 2.58594916e-11
 2.57678954e-11 2.58715758e-11 2.59915179e-11 2.60270515e-11
 2.59450975e-11 2.55767551e-11 2.47450867e-11 2.35654598e-11
 2.22629661e-11 2.11189390e-11 2.03026394e-11 1.97962048e-11
 1.93754452e-11 1.88738406e-11 1.82459153e-11 1.77015088e-11
t=8.251595: 2.15647807e-12 1.23353601e-11 2.50692516e-11 3.43018263e-11
 4.00857916e-11 4.34286044e-11 4.43876070e-11 4.50653851e-11
 4.57134781e-11 4.62074946e-11 4.65636736e-11 4.79645553e-11
 5.07066096e-11 5.40435526e-11 5.71192671e-11 5.97923760e-11
 6.15646361e-11 6.19565020e-11 6.10560771e-11 5.95359819e-11
 5.87953572e-11 5.88830540e-11 5.86936202e-11 5.73726433e-11
 5.55926989e-11 5.38180213e-11 5.24559663e-11 5.14024291e-11
 5.05465160e-11 5.00371732e-11 4.94230452e-11 4.86846108e-11
 4.79697597e-11 4.74750265e-11 4.73019824e-11 4.73539907e-11
 4.72144570e-11 4.64590514e-11 4.56386741e-11 4.54323618e-11
 4.57142135e-11 4.63409563e-11 4.71577516e-11 4.81791305e-11
 4.90508449e-11 4.88998925e-11 4.80185775e-11 4.67970300e-11
 4.53765887e-11 4.39641789e-11 4.23340818e-11 4.06509119e-11
 3.93061962e-11 3.86412716e-11 3.84200575e-11 3.83731245e-11
 3.82632268e-11 3.80242814e-11 3.72067835e-11 3.58561512e-11
 3.42738108e-11 3.29450276e-11 3.18942069e-11 3.12202246e-11
 3.08804276e-11 3.07265691e-11 3.08071551e-11 3.10362012e-11
 3.12925858e-11 3.15820369e-11 3.18618379e-11 3.20664337e-11
 3.21422997e-11 3.19924855e-11 3.14649464e-11 3.06552163e-11
 2.98186942e-11 2.90690307e-11 2.83743359e-11 2.76199069e-11
 2.68985500e-11 2.62820221e-11 2.58491895e-11 2.56295427e-11
 2.55261478e-11 2.54792293e-11 2.53419637e-11 2.50895837e-11
 2.47938040e-11 2.44533545e-11 2.38747634e-11 2.30032079e-11
 2.18746168e-11 2.06528105e-11 1.95585930e-11 1.88702490e-11
 1.83834912e-11 1.78979277e-11 1.73751316e-11 1.68072556e-11
t=9.253886: 2.43004917e-12 1.28757676e-11 2.53800354e-11 3.51157774e-11
 4.05713717e-11 4.26417904e-11 4.41950017e-11 4.51067094e-11
 4.49206501e-11 4.51563570e-11 4.59309238e-11 4.70723488e-11
 4.95165566e-11 5.28970601e-11 5.60598725e-11 5.84945176e-11
 5.98529678e-11 5.97453996e-11 5.87577002e-11 5.75800588e-11
 5.68171374e-11 5.64942119e-11 5.58857599e-11 5.45372495e-11
 5.27836267e-11 5.13277242e-11 5.05374814e-11 4.99222935e-11
 4.91987079e-11 4.84429696e-11 4.76937622e-11 4.69673559e-11
 4.63102658e-11 4.60305692e-11 4.59591677e-11 4.59320777e-11
 4.55991648e-11 4.50416831e-11 4.46011011e-11 4.45407416e-11
 4.48586282e-11 4.55687310e-11 4.67421690e-11 4.79548760e-11
 4.86417732e-11 4.84564277e-11 4.73969634e-11 4.60185735e-11
 4.45700977e-11 4.33812584e-11 4.21509750e-11 4.06749401e-11
 3.91364849e-11 3.80651333e-11 3.73581843e-11 3.69491778e-11
 3.66876706e-11 3.63461477e-11 3.56267239e-11 3.45782957e-11
 3.32633866e-11 3.20202593e-11 3.10821992e-11 3.04001439e-11
 3.00223968e-11 2.99876242e-11 3.00979769e-11 3.02691800e-11
 3.06344521e-11 3.11702819e-11 3.16335593e-11 3.19213311e-11
 3.20924337e-11 3.20502148e-11 3.15936280e-11 3.07655813e-11
 2.99216053e-11 2.92625248e-11 2.85300483e-11 2.76030817e-11
 2.68409012e-11 2.62594882e-11 2.58830665e-11 2.56901770e-11
 2.55362303e-11 2.52845533e-11 2.48747711e-11 2.45275501e-11
 2.42958833e-11 2.39970522e-11 2.35370591e-11 2.27783746e-11
 2.16964741e-11 2.04639723e-11 1.93659297e-11 1.85333243e-11
 1.79271392e-11 1.74396268e-11 1.69524935e-11 1.63776357e-11
t=10.25146: 1.85198779e-12 9.16178548e-12 1.90330221e-11 2.75798815e-11
 3.44172054e-11 3.95372321e-11 4.33113255e-11 4.53540508e-11
 4.56883576e-11 4.54204247e-11 4.55945215e-11 4.66737009e-11
 4.86816079e-11 5.09331481e-11 5.33697964e-11 5.59168284e-11
 5.75458487e-11 5.77064581e-11 5.70348553e-11 5.63807291e-11
 5.58549469e-11 5.47055607e-11 5.32164982e-11 5.17166499e-11
 5.02122099e-11 4.93567528e-11 4.90754618e-11 4.88015715e-11
 4.80079329e-11 4.69851229e-11 4.60831543e-11 4.56041393e-11
 4.53719534e-11 4.52005271e-11 4.49265241e-11 4.47018962e-11
 4.44286940e-11 4.41087122e-11 4.39696799e-11 4.43060266e-11
 4.49853534e-11 4.57323723e-11 4.65868698e-11 4.73933102e-11
 4.76436838e-11 4.72891561e-11 4.65652285e-11 4.56283586e-11
 4.46351814e-11 4.36661636e-11 4.24704747e-11 4.10202963e-11
 3.94162985e-11 3.79107037e-11 3.67192343e-11 3.59483669e-11
 3.55222049e-11 3.52041234e-11 3.46969411e-11 3.39376232e-11
 3.30298776e-11 3.18946996e-11 3.08264996e-11 3.00322445e-11
 2.95992933e-11 2.94566888e-11 2.95431864e-11 2.98400024e-11
 3.03982197e-11 3.10747862e-11 3.15661560e-11 3.18581190e-11
 3.20261551e-11 3.19668264e-11 3.15289726e-11 3.07439906e-11
 2.99353386e-11 2.91990336e-11 2.84903262e-11 2.77195201e-11
 2.69885603e-11 2.64359352e-11 2.60694993e-11 2.57361166e-11
 2.54485564e-11 2.50329078e-11 2.46044255e-11 2.42346878e-11
 2.39626834e-11 2.35706243e-11 2.30233938e-11 2.23620601e-11
 2.13932342e-11 2.02623842e-11 1.92015561e-11 1.83715364e-11
 1.77231838e-11 1.70631042e-11 1.64442181e-11 1.59252015e-11
t=11.25634: 1.16307922e-12 5.83646690e-12 1.28629103e-11 2.12609605e-11
 2.94198292e-11 3.60395899e-11 4.05746509e-11 4.34700558e-11
 4.48249211e-11 4.53862217e-11 4.60748316e-11 4.67431369e-11
 4.77913059e-11 4.92998342e-11 5.12571576e-11 5.34384122e-11
 5.50559735e-11 5.57862927e-11 5.58181427e-11 5.55420724e-11
 5.45693554e-11 5.27937467e-11 5.09142393e-11 4.94327051e-11
 4.84021272e-11 4.78534147e-11 4.76924804e-11 4.73938710e-11
 4.67233813e-11 4.57327743e-11 4.49056505e-11 4.45437899e-11
 4.44443817e-11 4.43358377e-11 4.40208794e-11 4.37367598e-11
 4.36759382e-11 4.36735018e-11 4.38741554e-11 4.43578655e-11
 4.51178385e-11 4.60079884e-11 4.65437920e-11 4.65016295e-11
 4.63309885e-11 4.61610822e-11 4.58204449e-11 4.53273643e-11
 4.47764771e-11 4.40306617e-11 4.29803442e-11 4.16271972e-11
 4.00937226e-11 3.82372341e-11 3.64459738e-11 3.53636690e-11
 3.48262367e-11 3.44463991e-11 3.40841892e-11 3.35726416e-11
 3.29009720e-11 3.19299659e-11 3.09465644e-11 3.01341165e-11
 2.96165106e-11 2.94383266e-11 2.94492914e-11 2.98038884e-11
 3.04409020e-11 3.12051312e-11 3.17244933e-11 3.19792627e-11
 3.20893448e-11 3.19892765e-11 3.14765840e-11 3.06866358e-11
 2.97679815e-11 2.89641588e-11 2.83502824e-11 2.77142683e-11
 2.71838453e-11 2.67582657e-11 2.63637201e-11 2.59405115e-11
 2.54749300e-11 2.50476157e-11 2.46424512e-11 2.42146631e-11
 2.37100486e-11 2.31553634e-11 2.25879893e-11 2.19900448e-11
 2.12109520e-11 2.02715508e-11 1.93103587e-11 1.84127349e-11
 1.75502705e-11 1.67199530e-11 1.60504712e-11 1.56064529e-11
t=12.25525: 1.18217550e-12 5.97995490e-12 1.28590020e-11 1.94867289e-11
 2.59444344e-11 3.22480150e-11 3.69289875e-11 3.99538653e-11
 4.23290347e-11 4.45302911e-11 4.59803868e-11 4.66536805e-11
 4.72059086e-11 4.81132462e-11 4.97052744e-11 5.15658506e-11
 5.32655291e-11 5.42114483e-11 5.45752806e-11 5.43166114e-11
 5.29491600e-11 5.09215876e-11 4.91229121e-11 4.78042726e-11
 4.69115198e-11 4.65637869e-11 4.63650817e-11 4.60725801e-11
 4.55476985e-11 4.47980930e-11 4.40509462e-11 4.34917580e-11
 4.31985319e-11 4.31779565e-11 4.31181622e-11 4.30590241e-11
 4.32144682e-11 4.34912733e-11 4.39763481e-11 4.46156833e-11
 4.52513031e-11 4.58979569e-11 4.61571771e-11 4.58084360e-11
 4.53036349e-11 4.51455297e-11 4.52091030e-11 4.50530023e-11
 4.45483985e-11 4.38443069e-11 4.30643174e-11 4.20578568e-11
 4.05670062e-11 3.87086944e-11 3.68740990e-11 3.54431204e-11
 3.45662808e-11 3.41306133e-11 3.37774137e-11 3.33301775e-11
 3.27539095e-11 3.20050384e-11 3.12567354e-11 3.06279537e-11
 3.01809906e-11 2.99152361e-11 2.98522523e-11 3.01125352e-11
 3.07508200e-11 3.14975570e-11 3.19912167e-11 3.22452396e-11
 3.23677701e-11 3.22213972e-11 3.16474230e-11 3.07637733e-11
 2.98682162e-11 2.91000688e-11 2.84441327e-11 2.78228845e-11
 2.74035988e-11 2.71145187e-11 2.68010966e-11 2.63784092e-11
 2.59264600e-11 2.54261746e-11 2.48547558e-11 2.43154515e-11
 2.38724968e-11 2.33802585e-11 2.27624850e-11 2.21047684e-11
 2.13866509e-11 2.05242880e-11 1.95939915e-11 1.85801742e-11
 1.75599690e-11 1.66404762e-11 1.59777599e-11 1.56000820e-11
t=13.25104: 1.39999209e-12 6.79779872e-12 1.29177993e-11 1.81682628e-11
 2.32692751e-11 2.86135957e-11 3.34646767e-11 3.72785852e-11
 4.02105675e-11 4.24754814e-11 4.44129454e-11 4.58971850e-11
 4.67972425e-11 4.75590587e-11 4.85848907e-11 4.99849334e-11
 5.15032901e-11 5.26025330e-11 5.29679934e-11 5.23522105e-11
 5.09962016e-11 4.94849310e-11 4.79733903e-11 4.65840238e-11
 4.57583011e-11 4.55829207e-11 4.55317553e-11 4.52258931e-11
 4.46129290e-11 4.37409243e-11 4.29389988e-11 4.23112593e-11
 4.20755133e-11 4.21988165e-11 4.22847654e-11 4.24249475e-11
 4.27888851e-11 4.33348680e-11 4.40909509e-11 4.48287916e-11
 4.53364477e-11 4.56250855e-11 4.55668401e-11 4.51983719e-11
 4.47737215e-11 4.46635716e-11 4.47270412e-11 4.46136510e-11
 4.42094801e-11 4.35635984e-11 4.27246195e-11 4.16957007e-11
 4.03451461e-11 3.88347957e-11 3.73359274e-11 3.58904697e-11
 3.48377201e-11 3.41240907e-11 3.35704744e-11 3.31881535e-11
 3.28522567e-11 3.23488265e-11 3.18009192e-11 3.13230932e-11
 3.10082423e-11 3.07019474e-11 3.05579265e-11 3.07120402e-11
 3.11944073e-11 3.17924434e-11 3.22932239e-11 3.25874715e-11
 3.25977827e-11 3.24014848e-11 3.18639293e-11 3.10647556e-11
 3.02382084e-11 2.95203075e-11 2.87777148e-11 2.81016296e-11
 2.77052290e-11 2.75129000e-11 2.73162148e-11 2.69260794e-11
 2.64324480e-11 2.59336373e-11 2.53640556e-11 2.48417749e-11
 2.44545807e-11 2.40228072e-11 2.33764534e-11 2.26154781e-11
 2.18444626e-11 2.09719926e-11 1.99989226e-11 1.89237776e-11
 1.78476601e-11 1.69464120e-11 1.63730642e-11 1.60541608e-11
t=14.25215: 1.12853068e-12 5.97405423e-12 1.16884489e-11 1.66105861e-11
 2.19979147e-11 2.71096311e-11 3.14050426e-11 3.50353664e-11
 3.77788526e-11 3.99326595e-11 4.22799695e-11 4.46385839e-11
 4.64069734e-11 4.71881168e-11 4.76231699e-11 4.84670790e-11
 4.97824129e-11 5.07697758e-11 5.07891780e-11 4.99953923e-11
 4.90638475e-11 4.83514949e-11 4.74863526e-11 4.63850332e-11
 4.54486119e-11 4.51179917e-11 4.50638819e-11 4.46311276e-11
 4.37099332e-11 4.26212467e-11 4.17734163e-11 4.12456028e-11
 4.12178258e-11 4.14815125e-11 4.16329409e-11 4.19435054e-11
 4.25607192e-11 4.32986993e-11 4.40753792e-11 4.46656480e-11
 4.49339399e-11 4.49767853e-11 4.47760209e-11 4.45627028e-11
 4.44527466e-11 4.44619292e-11 4.44365871e-11 4.42114463e-11
 4.37277073e-11 4.28802223e-11 4.18566874e-11 4.07462751e-11
 3.96219825e-11 3.84611869e-11 3.73731218e-11 3.62686289e-11
 3.52490719e-11 3.43593603e-11 3.36690457e-11 3.32695859e-11
 3.31201310e-11 3.29067932e-11 3.25785296e-11 3.22789811e-11
 3.19762731e-11 3.16444304e-11 3.14863091e-11 3.14884260e-11
 3.17189639e-11 3.20923713e-11 3.25184469e-11 3.27836469e-11
 3.27746478e-11 3.25112079e-11 3.19705808e-11 3.13450373e-11
 3.06776025e-11 2.99347998e-11 2.91905246e-11 2.85779753e-11
 2.82152342e-11 2.80194745e-11 2.77284056e-11 2.73362304e-11
 2.69509045e-11 2.65510264e-11 2.61300458e-11 2.57146715e-11
 2.53141386e-11 2.47696970e-11 2.40316688e-11 2.32700610e-11
 2.24709605e-11 2.14963808e-11 2.04710666e-11 1.94327736e-11
 1.84149943e-11 1.76205840e-11 1.70993838e-11 1.67570230e-11
t=15.25557: 7.58562610e-13 4.29879572e-12 9.64728085e-12 1.51120171e-11
 2.09247729e-11 2.60384071e-11 2.99694016e-11 3.31759754e-11
 3.55166905e-11 3.78001635e-11 4.04359682e-11 4.33871441e-11
 4.57247722e-11 4.67156291e-11 4.68856803e-11 4.71438649e-11
 4.77895231e-11 4.83489478e-11 4.83483001e-11 4.80561715e-11
 4.78852881e-11 4.77276853e-11 4.72733474e-11 4.65407325e-11
 4.57570739e-11 4.51604412e-11 4.46933070e-11 4.39684303e-11
 4.28292188e-11 4.16717475e-11 4.08500972e-11 4.04501511e-11
 4.05488533e-11 4.09000197e-11 4.13453381e-11 4.19078284e-11
 4.25440314e-11 4.31892389e-11 4.37733088e-11 4.41714118e-11
 4.42737823e-11 4.41311560e-11 4.39837049e-11 4.39994906e-11
 4.41703264e-11 4.43246691e-11 4.42278111e-11 4.38382818e-11
 4.31055706e-11 4.20221914e-11 4.08193720e-11 3.97208187e-11
 3.87058166e-11 3.78184366e-11 3.70733298e-11 3.63049817e-11
 3.55708636e-11 3.48580996e-11 3.42352002e-11 3.37708502e-11
 3.35732726e-11 3.34967371e-11 3.33966302e-11 3.32020296e-11
 3.28964044e-11 3.25947884e-11 3.24307979e-11 3.23150436e-11
 3.22744849e-11 3.24322826e-11 3.27390961e-11 3.29420781e-11
 3.28456989e-11 3.25376915e-11 3.20546357e-11 3.14581848e-11
 3.08184059e-11 3.02009277e-11 2.96595596e-11 2.91718247e-11
 2.87685849e-11 2.84371577e-11 2.80812427e-11 2.77299991e-11
 2.74630097e-11 2.72298880e-11 2.69408113e-11 2.65953425e-11
 2.61591564e-11 2.55198557e-11 2.47471585e-11 2.39204496e-11
 2.30193057e-11 2.20017218e-11 2.10183276e-11 2.00975011e-11
 1.92119801e-11 1.84844859e-11 1.79648255e-11 1.76171153e-11
t=16.25267: 5.57291207e-13 3.24694018e-12 7.90424459e-12 1.34940149e-11
 1.94330108e-11 2.45179380e-11 2.84574312e-11 3.16345048e-11
 3.42389300e-11 3.65259517e-11 3.92183519e-11 4.23037556e-11
 4.48684029e-11 4.60318846e-11 4.60787972e-11 4.58347289e-11
 4.58598509e-11 4.60832979e-11 4.62846931e-11 4.66910696e-11
 4.72209373e-11 4.74434770e-11 4.69960866e-11 4.64767385e-11
 4.60045475e-11 4.52672134e-11 4.43090793e-11 4.32273666e-11
 4.20762070e-11 4.10135169e-11 4.02339745e-11 3.98519982e-11
 3.99911324e-11 4.05950125e-11 4.13793614e-11 4.20415921e-11
 4.25372725e-11 4.29725783e-11 4.33488393e-11 4.35397964e-11
 4.35239684e-11 4.34547279e-11 4.34594954e-11 4.36006136e-11
 4.38060662e-11 4.39829609e-11 4.38984753e-11 4.33167296e-11
 4.23807336e-11 4.12643048e-11 4.00387077e-11 3.88537954e-11
 3.78484018e-11 3.71685293e-11 3.66861986e-11 3.62580258e-11
 3.59009839e-11 3.54607199e-11 3.49922918e-11 3.45258260e-11
 3.42267882e-11 3.41333987e-11 3.41122296e-11 3.40043094e-11
 3.37420898e-11 3.34328298e-11 3.31912163e-11 3.30169822e-11
 3.28871023e-11 3.28882371e-11 3.29986039e-11 3.30324501e-11
 3.28786936e-11 3.25946405e-11 3.20807867e-11 3.14747436e-11
 3.08896649e-11 3.04349580e-11 3.00894603e-11 2.96783270e-11
 2.91888372e-11 2.87301228e-11 2.84002828e-11 2.81950453e-11
 2.80727334e-11 2.79410639e-11 2.76833334e-11 2.73305245e-11
 2.68338826e-11 2.61689621e-11 2.53656116e-11 2.44539394e-11
 2.35086709e-11 2.25724313e-11 2.16881449e-11 2.08477348e-11
 2.00716786e-11 1.94334158e-11 1.89341102e-11 1.85700071e-11
t=17.25093: 4.82832985e-13 2.76425944e-12 6.68103197e-12 1.19533879e-11
 1.77950337e-11 2.30752915e-11 2.72237940e-11 3.04353523e-11
 3.31531063e-11 3.56305827e-11 3.84937292e-11 4.14886345e-11
 4.38042593e-11 4.51098037e-11 4.52037775e-11 4.46436821e-11
 4.43175729e-11 4.44647518e-11 4.49539671e-11 4.57124106e-11
 4.65044072e-11 4.68511146e-11 4.67245325e-11 4.63732043e-11
 4.58593809e-11 4.50296938e-11 4.38988080e-11 4.26122288e-11
 4.14697809e-11 4.04933400e-11 3.97955543e-11 3.95212835e-11
 3.97480244e-11 4.04943224e-11 4.14223753e-11 4.20609286e-11
 4.23608427e-11 4.26689519e-11 4.29345814e-11 4.29093609e-11
 4.28898857e-11 4.29637633e-11 4.30452668e-11 4.32123305e-11
 4.32945000e-11 4.33648084e-11 4.31876931e-11 4.25606266e-11
 4.16417790e-11 4.05259397e-11 3.93080490e-11 3.81603167e-11
 3.72351314e-11 3.66813407e-11 3.63867184e-11 3.62003888e-11
 3.61134011e-11 3.59227010e-11 3.55244177e-11 3.51682634e-11
 3.49239507e-11 3.47811609e-11 3.46878032e-11 3.45836993e-11
 3.43938347e-11 3.40978117e-11 3.37632932e-11 3.34615875e-11
 3.32469035e-11 3.31771807e-11 3.31523238e-11 3.30277930e-11
 3.27699142e-11 3.24246124e-11 3.19505094e-11 3.14180162e-11
 3.09630734e-11 3.06089968e-11 3.02570717e-11 2.98251482e-11
 2.93414042e-11 2.89216368e-11 2.86835374e-11 2.86239438e-11
 2.85970765e-11 2.84261955e-11 2.81497447e-11 2.77554193e-11
 2.72309295e-11 2.65474289e-11 2.56804472e-11 2.47015918e-11
 2.38089923e-11 2.29924753e-11 2.22184679e-11 2.14405149e-11
 2.07329181e-11 2.01593353e-11 1.96843663e-11 1.93259926e-11
t=18.25441: 4.98325861e-13 2.66538266e-12 6.22925525e-12 1.09488780e-11
 1.64739575e-11 2.19588933e-11 2.62847156e-11 2.94697312e-11
 3.22000756e-11 3.47505070e-11 3.76173804e-11 4.05006752e-11
 4.25708291e-11 4.38398298e-11 4.41374499e-11 4.37406588e-11
 4.34465487e-11 4.36368837e-11 4.40385895e-11 4.47705528e-11
 4.57128642e-11 4.63088131e-11 4.64477205e-11 4.62262493e-11
 4.55842681e-11 4.46062715e-11 4.34077548e-11 4.21708478e-11
 4.09977459e-11 4.00218806e-11 3.95193885e-11 3.93862916e-11
 3.97047262e-11 4.04839791e-11 4.13532453e-11 4.19262447e-11
 4.21186381e-11 4.22678839e-11 4.24321146e-11 4.24729684e-11
 4.25371398e-11 4.26235003e-11 4.26092056e-11 4.26418156e-11
 4.26470702e-11 4.25209854e-11 4.22334642e-11 4.16494154e-11
 4.07907350e-11 3.97704148e-11 3.87030869e-11 3.77040039e-11
 3.68789411e-11 3.63994672e-11 3.61724756e-11 3.61138912e-11
 3.61650203e-11 3.60843516e-11 3.58123489e-11 3.56073650e-11
 3.55093648e-11 3.53630231e-11 3.51789367e-11 3.49946337e-11
 3.47969853e-11 3.45025976e-11 3.41296181e-11 3.37162477e-11
 3.33444874e-11 3.31776751e-11 3.30842604e-11 3.28737820e-11
 3.25131452e-11 3.21076448e-11 3.17001416e-11 3.13544045e-11
 3.09778709e-11 3.06038341e-11 3.01971228e-11 2.97646478e-11
 2.93540455e-11 2.90531893e-11 2.89346671e-11 2.89646923e-11
 2.88774647e-11 2.86344513e-11 2.83317958e-11 2.79183535e-11
 2.73768956e-11 2.66295630e-11 2.57125869e-11 2.47764167e-11
 2.39438149e-11 2.31982274e-11 2.24764186e-11 2.17797324e-11
 2.11325850e-11 2.06113906e-11 2.01928950e-11 1.98107358e-11
t=19.25263: 5.01980866e-13 2.67475078e-12 6.22868463e-12 1.07700500e-11
 1.58981082e-11 2.10582234e-11 2.52262595e-11 2.84532317e-11
 3.12844122e-11 3.38915871e-11 3.65974683e-11 3.91997239e-11
 4.11754326e-11 4.24745888e-11 4.29838845e-11 4.29496046e-11
 4.28714037e-11 4.30367958e-11 4.33520283e-11 4.40105387e-11
 4.49355412e-11 4.58262298e-11 4.62258180e-11 4.61135758e-11
 4.53817943e-11 4.42345268e-11 4.30411934e-11 4.18587680e-11
 4.06700743e-11 3.97256985e-11 3.92700929e-11 3.92248234e-11
 3.96480890e-11 4.04639413e-11 4.12207851e-11 4.17033649e-11
 4.19095721e-11 4.19734091e-11 4.20169655e-11 4.20809638e-11
 4.22362256e-11 4.22885873e-11 4.21691239e-11 4.20132611e-11
 4.18418439e-11 4.15797256e-11 4.11838251e-11 4.06837255e-11
 3.99788452e-11 3.90820067e-11 3.81958363e-11 3.73856452e-11
 3.66820750e-11 3.61535769e-11 3.59800148e-11 3.60468013e-11
 3.60780131e-11 3.60021259e-11 3.59333015e-11 3.59422632e-11
 3.59174519e-11 3.58078832e-11 3.55985960e-11 3.53608972e-11
 3.50445335e-11 3.46755983e-11 3.42584388e-11 3.37855387e-11
 3.33181364e-11 3.30317821e-11 3.28437408e-11 3.26029457e-11
 3.22343440e-11 3.18176609e-11 3.14868035e-11 3.12165924e-11
 3.08874579e-11 3.04735758e-11 3.00483562e-11 2.96863198e-11
 2.93878343e-11 2.91896828e-11 2.91058697e-11 2.90970235e-11
 2.89562172e-11 2.86557968e-11 2.83091907e-11 2.78669234e-11
 2.72791473e-11 2.64924916e-11 2.56100409e-11 2.47362432e-11
 2.39525737e-11 2.32314111e-11 2.25325140e-11 2.18796324e-11
 2.12796893e-11 2.07993146e-11 2.04416264e-11 2.00733567e-11
t=20.25964: 5.30627673e-13 2.78419009e-12 6.54182072e-12 1.10582184e-11
 1.58454614e-11 2.04779926e-11 2.43154158e-11 2.72866815e-11
 3.01535348e-11 3.28441086e-11 3.54346555e-11 3.78526837e-11
 3.97621104e-11 4.10756249e-11 4.17963960e-11 4.19960535e-11
 4.21393801e-11 4.24367434e-11 4.27929183e-11 4.34455633e-11
 4.43059307e-11 4.52867144e-11 4.59995042e-11 4.60111265e-11
 4.52468188e-11 4.41293696e-11 4.29586757e-11 4.16840386e-11
 4.04626238e-11 3.94614921e-11 3.89717862e-11 3.89895537e-11
 3.95096144e-11 4.02942527e-11 4.09980087e-11 4.14858100e-11
 4.17595865e-11 4.18216128e-11 4.17635610e-11 4.17338980e-11
 4.18374026e-11 4.17817194e-11 4.15750814e-11 4.12942233e-11
 4.09882573e-11 4.06157669e-11 4.01670724e-11 3.97256324e-11
 3.91783990e-11 3.84442350e-11 3.77105713e-11 3.70432990e-11
 3.64472706e-11 3.59666523e-11 3.57967951e-11 3.58685026e-11
 3.58694343e-11 3.58523643e-11 3.59472124e-11 3.60855279e-11
 3.61507205e-11 3.60736243e-11 3.58907202e-11 3.56359603e-11
 3.52366240e-11 3.47205908e-11 3.41854529e-11 3.36692778e-11
 3.31598531e-11 3.27843590e-11 3.25181195e-11 3.22463515e-11
 3.19107026e-11 3.15344929e-11 3.12497950e-11 3.09862150e-11
 3.06268762e-11 3.02543077e-11 2.98727609e-11 2.95770320e-11
 2.93677575e-11 2.92162771e-11 2.91544352e-11 2.90709877e-11
 2.88242516e-11 2.84573867e-11 2.80536980e-11 2.75803699e-11
 2.69507268e-11 2.61798360e-11 2.53566570e-11 2.45305909e-11
 2.37748041e-11 2.30906383e-11 2.24057178e-11 2.17397031e-11
 2.11474140e-11 2.07078405e-11 2.03762257e-11 2.00661697e-11
t=21.25986: 6.08364845e-13 3.27641983e-12 7.37216836e-12 1.16428167e-11
 1.59711979e-11 2.01945933e-11 2.36623269e-11 2.63148496e-11
 2.89594757e-11 3.16723886e-11 3.42006435e-11 3.64975167e-11
 3.83833535e-11 3.98309070e-11 4.06574354e-11 4.09738609e-11
 4.12863256e-11 4.17737394e-11 4.22485108e-11 4.29448299e-11
 4.38726293e-11 4.48453468e-11 4.56215616e-11 4.57947308e-11
 4.52763134e-11 4.42973096e-11 4.30616339e-11 4.16156373e-11
 4.02057367e-11 3.91502849e-11 3.86808583e-11 3.87529073e-11
 3.92617531e-11 4.00176795e-11 4.07414317e-11 4.12077241e-11
 4.15516260e-11 4.17015203e-11 4.16100336e-11 4.14551211e-11
 4.13607199e-11 4.11123899e-11 4.07799992e-11 4.04852864e-11
 4.01437513e-11 3.96886630e-11 3.92212869e-11 3.87988109e-11
 3.83473337e-11 3.77767725e-11 3.71941699e-11 3.66879783e-11
 3.61831118e-11 3.57614814e-11 3.56099360e-11 3.56007995e-11
 3.55735601e-11 3.56446425e-11 3.57849194e-11 3.59700902e-11
 3.61239286e-11 3.61367913e-11 3.60118366e-11 3.57602837e-11
 3.52674961e-11 3.46089137e-11 3.39661173e-11 3.33581523e-11
 3.27916523e-11 3.24074742e-11 3.20972065e-11 3.17802081e-11
 3.14652750e-11 3.11676634e-11 3.08952035e-11 3.06117224e-11
 3.02665810e-11 2.99014212e-11 2.95649178e-11 2.93484495e-11
 2.91972191e-11 2.90720941e-11 2.89962010e-11 2.88096242e-11
 2.84427979e-11 2.80033279e-11 2.75332448e-11 2.70211026e-11
 2.64029324e-11 2.56565440e-11 2.48854326e-11 2.41161375e-11
 2.33870062e-11 2.27046264e-11 2.20303673e-11 2.13624858e-11
 2.07597030e-11 2.02898099e-11 1.99837119e-11 1.97229557e-11
t=22.25067: 6.41131678e-13 3.48714179e-12 7.85348577e-12 1.19689600e-11
 1.60312825e-11 1.99717693e-11 2.31324905e-11 2.55977552e-11
 2.79773485e-11 3.04912137e-11 3.29093004e-11 3.51773073e-11
 3.71937898e-11 3.86457520e-11 3.95490766e-11 4.00635843e-11
 4.04486254e-11 4.09710516e-11 4.16128588e-11 4.24691327e-11
 4.34629829e-11 4.44569087e-11 4.52149596e-11 4.56052125e-11
 4.53761781e-11 4.44774557e-11 4.31493817e-11 4.15622685e-11
 3.99872734e-11 3.88539779e-11 3.83884239e-11 3.84725447e-11
 3.89800348e-11 3.97121479e-11 4.03912365e-11 4.08907664e-11
 4.12810752e-11 4.15014881e-11 4.13996940e-11 4.11192957e-11
 4.08281861e-11 4.04345624e-11 3.99803737e-11 3.96217663e-11
 3.92916426e-11 3.88630323e-11 3.83905449e-11 3.79616721e-11
 3.75182729e-11 3.70910860e-11 3.66965639e-11 3.63379562e-11
 3.59399130e-11 3.55695732e-11 3.53533248e-11 3.52905415e-11
 3.53070463e-11 3.54021615e-11 3.55060930e-11 3.56759103e-11
 3.59223987e-11 3.60684436e-11 3.59857746e-11 3.56937467e-11
 3.51541185e-11 3.44173218e-11 3.36626205e-11 3.29380056e-11
 3.23430883e-11 3.19425166e-11 3.15993400e-11 3.12752613e-11
 3.09708921e-11 3.07306742e-11 3.04680326e-11 3.01960233e-11
 2.98744740e-11 2.95109128e-11 2.92134950e-11 2.90476721e-11
 2.89385519e-11 2.88346159e-11 2.86806962e-11 2.83900778e-11
 2.79283143e-11 2.74012224e-11 2.68810307e-11 2.63440746e-11
 2.57328076e-11 2.50451849e-11 2.43457973e-11 2.36153458e-11
 2.28803343e-11 2.22068864e-11 2.15507657e-11 2.08808736e-11
 2.02903869e-11 1.98020428e-11 1.94354741e-11 1.91773630e-11
t=23.25918: 6.18591079e-13 3.42511314e-12 7.61871797e-12 1.16617705e-11
 1.58263935e-11 1.96051193e-11 2.25936177e-11 2.49964911e-11
 2.72177177e-11 2.93790943e-11 3.16018044e-11 3.39486268e-11
 3.60951240e-11 3.75596248e-11 3.84578188e-11 3.91053210e-11
 3.96190540e-11 4.01555215e-11 4.08976142e-11 4.18756892e-11
 4.29940168e-11 4.41190661e-11 4.49082982e-11 4.53958283e-11
 4.53514285e-11 4.45310884e-11 4.31179803e-11 4.14753362e-11
 3.99139280e-11 3.87119632e-11 3.80958567e-11 3.80981119e-11
 3.86144901e-11 3.93200483e-11 3.99939269e-11 4.05402947e-11
 4.09654606e-11 4.11637566e-11 4.10416936e-11 4.06951896e-11
 4.02899926e-11 3.98010470e-11 3.92383958e-11 3.88130508e-11
 3.85037340e-11 3.81481137e-11 3.77138865e-11 3.72013324e-11
 3.67510523e-11 3.64536516e-11 3.62489250e-11 3.60168310e-11
 3.57052738e-11 3.53776158e-11 3.51125618e-11 3.49910956e-11
 3.50199336e-11 3.51028802e-11 3.52029565e-11 3.54107677e-11
 3.56912705e-11 3.58883197e-11 3.58155370e-11 3.55097266e-11
 3.49612645e-11 3.42080759e-11 3.33558584e-11 3.25462694e-11
 3.19093676e-11 3.14391151e-11 3.10651986e-11 3.07739932e-11
 3.05068170e-11 3.02966448e-11 3.00599324e-11 2.98072592e-11
 2.95048727e-11 2.91648366e-11 2.88759990e-11 2.87424580e-11
 2.86703024e-11 2.85320844e-11 2.82952529e-11 2.79002673e-11
 2.73655647e-11 2.67539068e-11 2.61919881e-11 2.56666181e-11
 2.50823431e-11 2.44576214e-11 2.37836377e-11 2.30727627e-11
 2.23653891e-11 2.16910670e-11 2.10290535e-11 2.03917577e-11
 1.98276122e-11 1.93006618e-11 1.88769305e-11 1.86109661e-11
t=24.25874: 5.56626510e-13 3.10892924e-12 6.99013532e-12 1.11079954e-11
 1.53218174e-11 1.91341812e-11 2.20465991e-11 2.44114420e-11
 2.64844835e-11 2.84040885e-11 3.05030774e-11 3.28502869e-11
 3.50497455e-11 3.65450750e-11 3.74374621e-11 3.81385445e-11
 3.87792193e-11 3.94181105e-11 4.01920908e-11 4.12091682e-11
 4.24940583e-11 4.37429055e-11 4.46100866e-11 4.51028702e-11
 4.51044709e-11 4.44156186e-11 4.30519607e-11 4.14108804e-11
 3.98766462e-11 3.86424192e-11 3.78706169e-11 3.77421714e-11
 3.81854153e-11 3.88452372e-11 3.95685401e-11 4.02045615e-11
 4.05716382e-11 4.07389283e-11 4.06197014e-11 4.02266362e-11
 3.97542724e-11 3.92059974e-11 3.86359732e-11 3.81892534e-11
 3.78903310e-11 3.75611494e-11 3.71324453e-11 3.65935122e-11
 3.61424689e-11 3.59103864e-11 3.58059813e-11 3.57148855e-11
 3.55039868e-11 3.51966953e-11 3.48991579e-11 3.47344295e-11
 3.46812467e-11 3.47361330e-11 3.49239399e-11 3.52331600e-11
 3.54983324e-11 3.56278401e-11 3.55513997e-11 3.52578128e-11
 3.47168352e-11 3.39796870e-11 3.31213291e-11 3.22513870e-11
 3.15285531e-11 3.09775060e-11 3.05693039e-11 3.03030635e-11
 3.00950959e-11 2.99343912e-11 2.97309505e-11 2.94841602e-11
 2.91869879e-11 2.88614538e-11 2.86004053e-11 2.84952198e-11
 2.84136280e-11 2.82232665e-11 2.78953402e-11 2.74041549e-11
 2.68011150e-11 2.61420992e-11 2.55786025e-11 2.50742042e-11
 2.45256866e-11 2.39129327e-11 2.32379635e-11 2.25415613e-11
 2.18554892e-11 2.11856486e-11 2.05225690e-11 1.99141202e-11
 1.93561673e-11 1.87976946e-11 1.83709297e-11 1.81050523e-11
t=25.25636: 5.04014079e-13 2.77842828e-12 6.33172831e-12 1.04414606e-11
 1.48278166e-11 1.87006348e-11 2.15304184e-11 2.37850130e-11
 2.56812018e-11 2.75010106e-11 2.96287386e-11 3.19110152e-11
 3.40183719e-11 3.54930916e-11 3.64333190e-11 3.72359803e-11
 3.80164100e-11 3.87368198e-11 3.95304839e-11 4.05865520e-11
 4.19349726e-11 4.32248827e-11 4.42008765e-11 4.47131328e-11
 4.47153334e-11 4.41801036e-11 4.29768472e-11 4.14160409e-11
 3.98398092e-11 3.85313991e-11 3.76551166e-11 3.74312986e-11
 3.78013039e-11 3.84447166e-11 3.91546106e-11 3.98044565e-11
 4.01787135e-11 4.02865949e-11 4.01142709e-11 3.96851380e-11
 3.92035251e-11 3.87140263e-11 3.81835391e-11 3.77221833e-11
 3.73881075e-11 3.70102371e-11 3.65899962e-11 3.61113483e-11
 3.56720786e-11 3.54497539e-11 3.54039837e-11 3.53951549e-11
 3.52862672e-11 3.50161792e-11 3.47223622e-11 3.45016146e-11
 3.43591425e-11 3.43839736e-11 3.46501651e-11 3.50393193e-11
 3.52808414e-11 3.53674484e-11 3.52946849e-11 3.49948706e-11
 3.44594253e-11 3.37654334e-11 3.29487838e-11 3.20533471e-11
 3.12280932e-11 3.06022906e-11 3.01646420e-11 2.99154382e-11
 2.97589295e-11 2.96344548e-11 2.94680188e-11 2.92305642e-11
 2.89231639e-11 2.86255870e-11 2.84389133e-11 2.83289772e-11
 2.81814409e-11 2.79385785e-11 2.75284808e-11 2.69632884e-11
 2.62934543e-11 2.56332740e-11 2.50940609e-11 2.45909325e-11
 2.40514229e-11 2.34386157e-11 2.27537557e-11 2.20682511e-11
 2.13933593e-11 2.07251831e-11 2.00858607e-11 1.94928595e-11
 1.89161748e-11 1.83631564e-11 1.79547033e-11 1.76881122e-11
t=26.25199: 4.14656059e-13 2.44299743e-12 5.83816631e-12 9.87193871e-12
 1.43143974e-11 1.83060211e-11 2.10947323e-11 2.31039328e-11
 2.48963692e-11 2.67309305e-11 2.88361634e-11 3.10352436e-11
 3.29952141e-11 3.44618453e-11 3.54981886e-11 3.64616320e-11
 3.74014938e-11 3.81562803e-11 3.89345390e-11 3.99889930e-11
 4.13512661e-11 4.26656132e-11 4.36311800e-11 4.42205615e-11
 4.43514363e-11 4.39275422e-11 4.28968478e-11 4.14336932e-11
 3.98380450e-11 3.84181534e-11 3.74367954e-11 3.71589633e-11
 3.75202513e-11 3.81655344e-11 3.88174766e-11 3.94080700e-11
 3.97622651e-11 3.98009003e-11 3.95586753e-11 3.91277795e-11
 3.86924610e-11 3.82925762e-11 3.78446245e-11 3.73786557e-11
 3.69288372e-11 3.64717019e-11 3.60760687e-11 3.56982596e-11
 3.53044937e-11 3.50762372e-11 3.50603988e-11 3.50946487e-11
 3.50426770e-11 3.48464746e-11 3.45716428e-11 3.42912509e-11
 3.40867012e-11 3.41097735e-11 3.43643876e-11 3.47489485e-11
 3.50115646e-11 3.51137064e-11 3.50450618e-11 3.47627345e-11
 3.42521444e-11 3.35974122e-11 3.27977934e-11 3.18951578e-11
 3.10271440e-11 3.03407142e-11 2.98530879e-11 2.96181285e-11
 2.95060280e-11 2.94084232e-11 2.92473302e-11 2.89984343e-11
 2.87139917e-11 2.84865566e-11 2.83478742e-11 2.81957668e-11
 2.79812489e-11 2.76686284e-11 2.71974994e-11 2.65760813e-11
 2.58947410e-11 2.52424817e-11 2.47114867e-11 2.41826646e-11
 2.36183720e-11 2.29989461e-11 2.23304583e-11 2.16593268e-11
 2.09799375e-11 2.03224824e-11 1.97139335e-11 1.91260904e-11
 1.85402627e-11 1.80030475e-11 1.75967490e-11 1.73286482e-11
t=27.26009: 3.64518855e-13 2.16961104e-12 5.41621202e-12 9.45430243e-12
 1.37842995e-11 1.77442164e-11 2.05977852e-11 2.25309561e-11
 2.42737859e-11 2.60786217e-11 2.80214570e-11 3.00975055e-11
 3.20076954e-11 3.35206786e-11 3.47021646e-11 3.58374222e-11
 3.68753332e-11 3.76614760e-11 3.84014797e-11 3.94599371e-11
 4.07905813e-11 4.20620406e-11 4.29917927e-11 4.36879141e-11
 4.40276064e-11 4.37381263e-11 4.28051836e-11 4.14088268e-11
 3.98244855e-11 3.83236085e-11 3.72666107e-11 3.69698887e-11
 3.73459461e-11 3.79579905e-11 3.85637551e-11 3.90587320e-11
 3.93147778e-11 3.92799377e-11 3.90001071e-11 3.86114650e-11
 3.82609068e-11 3.78973115e-11 3.75330737e-11 3.70912043e-11
 3.65411827e-11 3.59966019e-11 3.56040953e-11 3.52987405e-11
 3.50022868e-11 3.48032957e-11 3.48175919e-11 3.48470708e-11
 3.48124000e-11 3.46813166e-11 3.44250275e-11 3.41003495e-11
 3.38850996e-11 3.38985259e-11 3.40703149e-11 3.43997865e-11
 3.47028290e-11 3.48490029e-11 3.47930949e-11 3.45510848e-11
 3.40977436e-11 3.34680277e-11 3.26799479e-11 3.17765076e-11
 3.09018405e-11 3.01763409e-11 2.96442898e-11 2.93948969e-11
 2.93093130e-11 2.92288237e-11 2.90635909e-11 2.88017104e-11
 2.85614821e-11 2.84049965e-11 2.82605459e-11 2.80705356e-11
 2.78029041e-11 2.74107181e-11 2.68902189e-11 2.62551606e-11
 2.55662250e-11 2.49360891e-11 2.43831327e-11 2.38031468e-11
 2.32031865e-11 2.25803413e-11 2.19312700e-11 2.12743580e-11
 2.05954520e-11 1.99569203e-11 1.93725186e-11 1.87898319e-11
 1.82092942e-11 1.76813190e-11 1.72573182e-11 1.69632389e-11
t=28.26059: 3.61690312e-13 2.07894811e-12 5.15988503e-12 9.07346924e-12
 1.32189430e-11 1.70707220e-11 2.00477655e-11 2.21564440e-11
 2.38679552e-11 2.55040192e-11 2.72496528e-11 2.91895585e-11
 3.11095601e-11 3.27013179e-11 3.40448077e-11 3.52984925e-11
 3.63820223e-11 3.72185461e-11 3.79878562e-11 3.90051993e-11
 4.02636138e-11 4.14547695e-11 4.23992465e-11 4.32389157e-11
 4.37250140e-11 4.35508792e-11 4.26500707e-11 4.13120252e-11
 3.97685340e-11 3.82382115e-11 3.71721524e-11 3.69003454e-11
 3.72447641e-11 3.77989945e-11 3.83136133e-11 3.87248007e-11
 3.89127092e-11 3.88042259e-11 3.84887891e-11 3.81530386e-11
 3.78759509e-11 3.75539159e-11 3.72260694e-11 3.67979459e-11
 3.62392629e-11 3.56679992e-11 3.52240858e-11 3.49253842e-11
 3.47276727e-11 3.46509130e-11 3.47006574e-11 3.47007560e-11
 3.46384250e-11 3.45331744e-11 3.42651246e-11 3.39623722e-11
 3.37746575e-11 3.37521574e-11 3.38320236e-11 3.41005742e-11
 3.44103519e-11 3.45820901e-11 3.45586689e-11 3.43616547e-11
 3.39635407e-11 3.33767014e-11 3.26155309e-11 3.17272482e-11
 3.08413768e-11 3.00846167e-11 2.95384681e-11 2.92443829e-11
 2.91351305e-11 2.90845425e-11 2.89430900e-11 2.86883149e-11
 2.84773738e-11 2.83399452e-11 2.81868247e-11 2.79711936e-11
 2.76482739e-11 2.72040563e-11 2.66446607e-11 2.59953465e-11
 2.53180033e-11 2.46904687e-11 2.40963886e-11 2.34663163e-11
 2.28411131e-11 2.22225308e-11 2.15764246e-11 2.09214583e-11
 2.02632811e-11 1.96396272e-11 1.90709119e-11 1.84993470e-11
 1.79211084e-11 1.73933562e-11 1.69375386e-11 1.66151230e-11
t=29.25614: 3.70007564e-13 2.05142947e-12 5.01898472e-12 8.69157581e-12
 1.26240646e-11 1.64887757e-11 1.95807029e-11 2.18643212e-11
 2.35589619e-11 2.50336956e-11 2.66387428e-11 2.84471978e-11
 3.03016094e-11 3.19669087e-11 3.34332952e-11 3.47721808e-11
 3.59058274e-11 3.68006412e-11 3.76436163e-11 3.86318252e-11
 3.97522751e-11 4.08853447e-11 4.19329488e-11 4.28755737e-11
 4.34003643e-11 4.32785256e-11 4.24423651e-11 4.11462760e-11
 3.96677399e-11 3.81775474e-11 3.71532862e-11 3.69103696e-11
 3.71528049e-11 3.76297995e-11 3.80657202e-11 3.83961903e-11
 3.85291369e-11 3.83987235e-11 3.80691227e-11 3.77709195e-11
 3.75386189e-11 3.72437087e-11 3.69287008e-11 3.65064498e-11
 3.59991655e-11 3.54438906e-11 3.49466146e-11 3.46224417e-11
 3.45080472e-11 3.45761415e-11 3.46600705e-11 3.46363966e-11
 3.45425965e-11 3.44033408e-11 3.41413887e-11 3.38792561e-11
 3.37328945e-11 3.36810657e-11 3.37169328e-11 3.39196855e-11
 3.41791695e-11 3.43318937e-11 3.43459753e-11 3.41928979e-11
 3.38414572e-11 3.33145735e-11 3.25994073e-11 3.17190652e-11
 3.08378236e-11 3.00674659e-11 2.94768421e-11 2.91408966e-11
 2.90114087e-11 2.89786208e-11 2.88877229e-11 2.86726138e-11
 2.84706504e-11 2.83156511e-11 2.81412635e-11 2.78975063e-11
 2.75449119e-11 2.70669925e-11 2.64733430e-11 2.58050139e-11
 2.51353043e-11 2.44954719e-11 2.38487996e-11 2.31969101e-11
 2.25558999e-11 2.19285045e-11 2.12839723e-11 2.06322482e-11
 2.00022428e-11 1.93871101e-11 1.88208001e-11 1.82594372e-11
 1.76740921e-11 1.71307970e-11 1.66636839e-11 1.63236891e-11
t=30.25297: 3.65077120e-13 1.98588892e-12 4.83679061e-12 8.33432693e-12
 1.21473621e-11 1.59992725e-11 1.91826159e-11 2.15757632e-11
 2.32616648e-11 2.46755402e-11 2.62267062e-11 2.79173286e-11
 2.96327491e-11 3.13011677e-11 3.28438148e-11 3.42430421e-11
 3.54302788e-11 3.63834889e-11 3.73155867e-11 3.83189034e-11
 3.93331424e-11 4.04215920e-11 4.15487576e-11 4.25474877e-11
 4.30723561e-11 4.29519890e-11 4.21945566e-11 4.09574874e-11
 3.95177498e-11 3.81296517e-11 3.71707361e-11 3.69049282e-11
 3.70571055e-11 3.74320614e-11 3.78216249e-11 3.80794492e-11
 3.81651370e-11 3.80412491e-11 3.77286033e-11 3.74740646e-11
 3.72600749e-11 3.69640484e-11 3.66321237e-11 3.62385370e-11
 3.57882564e-11 3.52620941e-11 3.47360586e-11 3.44133305e-11
 3.43895462e-11 3.45397947e-11 3.46403411e-11 3.46053955e-11
 3.44940675e-11 3.43172665e-11 3.40606344e-11 3.38419147e-11
 3.37321152e-11 3.36959065e-11 3.37204817e-11 3.38512890e-11
 3.40091347e-11 3.41277711e-11 3.41606481e-11 3.40521092e-11
 3.37482870e-11 3.32610227e-11 3.25818373e-11 3.17337270e-11
 3.08640108e-11 3.00705842e-11 2.94335274e-11 2.90735752e-11
 2.89537258e-11 2.89338360e-11 2.88851068e-11 2.87213580e-11
 2.85171651e-11 2.83465391e-11 2.81400843e-11 2.78518226e-11
 2.74757952e-11 2.69761466e-11 2.63747754e-11 2.56909582e-11
 2.50015437e-11 2.43200116e-11 2.36400586e-11 2.29870786e-11
 2.23377800e-11 2.16917870e-11 2.10523394e-11 2.04099276e-11
 1.97913023e-11 1.91900722e-11 1.86111425e-11 1.80476752e-11
 1.74606131e-11 1.68957981e-11 1.64221293e-11 1.60878239e-11
t=31.25748: 3.66527473e-13 1.94465802e-12 4.65065085e-12 8.03763181e-12
 1.17741406e-11 1.55626219e-11 1.88208198e-11 2.12517253e-11
 2.29602237e-11 2.44043192e-11 2.59716953e-11 2.75774558e-11
 2.91152449e-11 3.07178171e-11 3.22704478e-11 3.37078007e-11
 3.49229055e-11 3.59487281e-11 3.69709698e-11 3.80580365e-11
 3.90622161e-11 4.00940223e-11 4.12152487e-11 4.22437868e-11
 4.27459168e-11 4.26406885e-11 4.19232714e-11 4.07427524e-11
 3.93395695e-11 3.80427502e-11 3.71606984e-11 3.68448503e-11
 3.69260788e-11 3.72276432e-11 3.75759895e-11 3.77880774e-11
 3.78294819e-11 3.77025504e-11 3.74578056e-11 3.72477556e-11
 3.70203658e-11 3.66991774e-11 3.63372380e-11 3.59859995e-11
 3.55986413e-11 3.50976101e-11 3.45818471e-11 3.43038543e-11
 3.43358263e-11 3.45179813e-11 3.46181804e-11 3.45782522e-11
 3.44475567e-11 3.42582454e-11 3.40129899e-11 3.38426217e-11
 3.37755169e-11 3.37580517e-11 3.37821044e-11 3.38332306e-11
 3.38981648e-11 3.39735701e-11 3.40211497e-11 3.39274581e-11
 3.36583281e-11 3.31924008e-11 3.25239280e-11 3.17287681e-11
 3.08706509e-11 3.00559079e-11 2.93942280e-11 2.90392927e-11
 2.89451769e-11 2.89555487e-11 2.89061571e-11 2.87667110e-11
 2.85810790e-11 2.83939574e-11 2.81639171e-11 2.78370526e-11
 2.74117982e-11 2.69054549e-11 2.63162949e-11 2.56241358e-11
 2.48847851e-11 2.41483328e-11 2.34561546e-11 2.27990521e-11
 2.21493390e-11 2.14967824e-11 2.08654112e-11 2.02215886e-11
 1.95961022e-11 1.90032217e-11 1.84259409e-11 1.78500189e-11
 1.72442941e-11 1.66708860e-11 1.61970084e-11 1.58692240e-11
t=32.26231: 3.67747424e-13 1.92511452e-12 4.56210045e-12 7.85639559e-12
 1.14784560e-11 1.51767027e-11 1.84315852e-11 2.09451950e-11
 2.26892813e-11 2.42213411e-11 2.58180430e-11 2.73543384e-11
 2.87519956e-11 3.01956197e-11 3.16963532e-11 3.31592029e-11
 3.43983935e-11 3.55071231e-11 3.66347204e-11 3.78336156e-11
 3.89031977e-11 3.99033722e-11 4.09593417e-11 4.19442192e-11
 4.24600176e-11 4.23344397e-11 4.16386851e-11 4.04976322e-11
 3.91579385e-11 3.79207899e-11 3.70916419e-11 3.67484789e-11
 3.67613949e-11 3.70110455e-11 3.73546682e-11 3.75447556e-11
 3.75210334e-11 3.73952674e-11 3.72416576e-11 3.70573705e-11
 3.67999533e-11 3.64522326e-11 3.60624164e-11 3.57576676e-11
 3.54259654e-11 3.49638483e-11 3.45129232e-11 3.42744411e-11
 3.43043359e-11 3.44790934e-11 3.45878984e-11 3.45505710e-11
 3.43936182e-11 3.42067116e-11 3.40063430e-11 3.38883542e-11
 3.38487648e-11 3.38476712e-11 3.38419651e-11 3.38348311e-11
 3.38446616e-11 3.38864839e-11 3.39171945e-11 3.38212818e-11
 3.35622652e-11 3.30927341e-11 3.24301869e-11 3.16737908e-11
 3.08364340e-11 3.00278543e-11 2.93813615e-11 2.90427677e-11
 2.89816762e-11 2.90107182e-11 2.89432221e-11 2.88050326e-11
 2.86320712e-11 2.84384151e-11 2.81875544e-11 2.78358939e-11
 2.73775004e-11 2.68665073e-11 2.62782636e-11 2.55664498e-11
 2.47812360e-11 2.40012915e-11 2.32945202e-11 2.26252638e-11
 2.19805575e-11 2.13404619e-11 2.07103447e-11 2.00593880e-11
 1.94239987e-11 1.88445822e-11 1.82757163e-11 1.76748861e-11
 1.70413005e-11 1.64704531e-11 1.60057539e-11 1.56740771e-11
t=33.26405: 3.56890788e-13 1.90964101e-12 4.56789006e-12 7.79236001e-12
 1.12786030e-11 1.48409594e-11 1.80267084e-11 2.06074869e-11
 2.24922538e-11 2.41271540e-11 2.57180960e-11 2.71743725e-11
 2.84603488e-11 2.97204685e-11 3.11378307e-11 3.25878524e-11
 3.38990879e-11 3.51095887e-11 3.63418102e-11 3.76238588e-11
 3.87829491e-11 3.98224286e-11 4.07787423e-11 4.16717631e-11
 4.21938730e-11 4.20462414e-11 4.13129059e-11 4.02176582e-11
 3.89861669e-11 3.78176931e-11 3.69912934e-11 3.66279410e-11
 3.66002356e-11 3.68154166e-11 3.71418394e-11 3.73205718e-11
 3.72729763e-11 3.71478952e-11 3.70388172e-11 3.68637818e-11
 3.65819212e-11 3.62401755e-11 3.58514415e-11 3.55667630e-11
 3.52685742e-11 3.48656640e-11 3.45015374e-11 3.42909690e-11
 3.42827941e-11 3.44192226e-11 3.45373201e-11 3.45153825e-11
 3.43581338e-11 3.41696951e-11 3.40268544e-11 3.39582470e-11
 3.39503277e-11 3.39429968e-11 3.38852303e-11 3.38561934e-11
 3.38406198e-11 3.38543813e-11 3.38531589e-11 3.37423488e-11
 3.34488616e-11 3.29637300e-11 3.23154091e-11 3.15800557e-11
 3.07699371e-11 2.99958291e-11 2.94080019e-11 2.91015123e-11
 2.90456557e-11 2.90679928e-11 2.90017841e-11 2.88617053e-11
 2.86822738e-11 2.84788606e-11 2.82036641e-11 2.78428720e-11
 2.73799466e-11 2.68646832e-11 2.62576412e-11 2.55165807e-11
 2.47017210e-11 2.38919114e-11 2.31594914e-11 2.24755765e-11
 2.18395251e-11 2.12149615e-11 2.05857184e-11 1.99328243e-11
 1.93103030e-11 1.87435877e-11 1.81719310e-11 1.75476257e-11
 1.68957722e-11 1.63181156e-11 1.58587309e-11 1.55335166e-11
t=34.26134: 3.57960841e-13 1.92413857e-12 4.58998125e-12 7.78793450e-12
 1.11634188e-11 1.45852055e-11 1.76609625e-11 2.02713565e-11
 2.23065001e-11 2.40652260e-11 2.56329829e-11 2.69791272e-11
 2.81441542e-11 2.92911352e-11 3.06252266e-11 3.20337380e-11
 3.34428811e-11 3.47812612e-11 3.61089966e-11 3.74206721e-11
 3.86645967e-11 3.97643447e-11 4.06655975e-11 4.14428522e-11
 4.19149090e-11 4.17602325e-11 4.09887594e-11 3.99269540e-11
 3.88043598e-11 3.77273225e-11 3.69168613e-11 3.65156913e-11
 3.64594090e-11 3.66449658e-11 3.69202450e-11 3.70974228e-11
 3.70752919e-11 3.69731791e-11 3.68489654e-11 3.66518807e-11
 3.63669587e-11 3.60492030e-11 3.57106555e-11 3.54331645e-11
 3.51407102e-11 3.47854133e-11 3.44850328e-11 3.43154162e-11
 3.42700485e-11 3.43592248e-11 3.44764876e-11 3.44803999e-11
 3.43361134e-11 3.41595062e-11 3.40600903e-11 3.40421923e-11
 3.40545050e-11 3.40234222e-11 3.39264770e-11 3.38907515e-11
 3.38837255e-11 3.38656012e-11 3.38286944e-11 3.36847961e-11
 3.33426110e-11 3.28232402e-11 3.21731047e-11 3.14578972e-11
 3.06958975e-11 2.99875874e-11 2.94641914e-11 2.91850575e-11
 2.91263340e-11 2.91377281e-11 2.90773394e-11 2.89372380e-11
 2.87570924e-11 2.85307570e-11 2.82238805e-11 2.78543506e-11
 2.73999393e-11 2.68823821e-11 2.62515470e-11 2.54806164e-11
 2.46487771e-11 2.38249543e-11 2.30510391e-11 2.23515197e-11
 2.17261915e-11 2.11096826e-11 2.04863070e-11 1.98560023e-11
 1.92577606e-11 1.86912090e-11 1.81125490e-11 1.74791252e-11
 1.68074822e-11 1.62171195e-11 1.57648580e-11 1.54533754e-11
t=35.25402: 3.46967286e-13 1.89644407e-12 4.59722934e-12 7.81115280e-12
 1.11192812e-11 1.44228198e-11 1.74125139e-11 1.99962491e-11
 2.21170177e-11 2.39642656e-11 2.54964290e-11 2.67093338e-11
 2.77922742e-11 2.88971133e-11 3.01738424e-11 3.15632795e-11
 3.30355672e-11 3.44997488e-11 3.59161749e-11 3.72205879e-11
 3.85155342e-11 3.96821702e-11 4.05739452e-11 4.12518174e-11
 4.16278318e-11 4.14651254e-11 4.07022152e-11 3.96707231e-11
 3.86225316e-11 3.76347050e-11 3.68768371e-11 3.64422556e-11
 3.63350235e-11 3.64787942e-11 3.66964384e-11 3.68654439e-11
 3.69158602e-11 3.68540285e-11 3.66761255e-11 3.64434049e-11
 3.61633571e-11 3.58692048e-11 3.55985598e-11 3.53473948e-11
 3.50503116e-11 3.47144098e-11 3.44501686e-11 3.43094470e-11
 3.42593328e-11 3.43248872e-11 3.44304266e-11 3.44420293e-11
 3.43272139e-11 3.41766691e-11 3.41079098e-11 3.41280353e-11
 3.41430929e-11 3.40809848e-11 3.39713406e-11 3.39563319e-11
 3.39549053e-11 3.39084837e-11 3.38295896e-11 3.36491524e-11
 3.32674341e-11 3.26894634e-11 3.20112403e-11 3.13183265e-11
 3.06407413e-11 3.00114615e-11 2.95269918e-11 2.92710251e-11
 2.92187281e-11 2.92249281e-11 2.91656546e-11 2.90352977e-11
 2.88554899e-11 2.86060905e-11 2.82629932e-11 2.78710497e-11
 2.74213680e-11 2.68935352e-11 2.62447703e-11 2.54622944e-11
 2.46296071e-11 2.37853182e-11 2.29744735e-11 2.22531004e-11
 2.16314018e-11 2.10217277e-11 2.04180392e-11 1.98188694e-11
 1.92377354e-11 1.86735067e-11 1.80800034e-11 1.74417561e-11
 1.67623360e-11 1.61724577e-11 1.57263172e-11 1.54173101e-11
t=36.25043: 3.25105860e-13 1.81615322e-12 4.55093575e-12 7.83772749e-12
 1.11383234e-11 1.43728606e-11 1.72889255e-11 1.98235447e-11
 2.19324311e-11 2.37687114e-11 2.52343301e-11 2.63526349e-11
 2.74218886e-11 2.85370940e-11 2.97838359e-11 3.11754626e-11
 3.26899558e-11 3.42416708e-11 3.57071799e-11 3.70199510e-11
 3.83211686e-11 3.95455192e-11 4.04616295e-11 4.10873292e-11
 4.13538273e-11 4.11535279e-11 4.04490788e-11 3.94746282e-11
 3.84785001e-11 3.75650710e-11 3.68372100e-11 3.63829651e-11
 3.62423213e-11 3.63153731e-11 3.64827475e-11 3.66567117e-11
 3.67686357e-11 3.67351877e-11 3.65219282e-11 3.62557636e-11
 3.59709622e-11 3.57048439e-11 3.54936192e-11 3.52684881e-11
 3.49795570e-11 3.46567492e-11 3.44184282e-11 3.42792390e-11
 3.42388956e-11 3.43122073e-11 3.43982070e-11 3.44085831e-11
 3.43259379e-11 3.42043403e-11 3.41726014e-11 3.42030097e-11
 3.42040953e-11 3.41218368e-11 3.40374158e-11 3.40393271e-11
 3.40233635e-11 3.39599142e-11 3.38479285e-11 3.36252690e-11
 3.31988380e-11 3.25719345e-11 3.18610543e-11 3.11900884e-11
 3.05935137e-11 3.00405295e-11 2.95895560e-11 2.93518238e-11
 2.93083636e-11 2.93112404e-11 2.92584978e-11 2.91476372e-11
 2.89625921e-11 2.86917655e-11 2.83190361e-11 2.78949999e-11
 2.74274223e-11 2.68803716e-11 2.62246827e-11 2.54540314e-11
 2.46264995e-11 2.37603453e-11 2.29153139e-11 2.21753025e-11
 2.15501753e-11 2.09517343e-11 2.03678764e-11 1.97911145e-11
 1.92276724e-11 1.86573877e-11 1.80484269e-11 1.74062004e-11
 1.67482102e-11 1.61733075e-11 1.57245382e-11 1.54039590e-11
t=37.25974: 3.19838828e-13 1.76743769e-12 4.46849359e-12 7.84511530e-12
 1.12155117e-11 1.44225662e-11 1.72699031e-11 1.97313835e-11
 2.17389966e-11 2.34368470e-11 2.48030890e-11 2.59254650e-11
 2.70402495e-11 2.82177645e-11 2.94562118e-11 3.08331030e-11
 3.23966063e-11 3.39948654e-11 3.54641843e-11 3.67988897e-11
 3.80959841e-11 3.93458513e-11 4.03187930e-11 4.09234441e-11
 4.10873511e-11 4.08402589e-11 4.02094596e-11 3.93359719e-11
 3.83978676e-11 3.75206150e-11 3.67843603e-11 3.63260279e-11
 3.61712324e-11 3.61889379e-11 3.63116041e-11 3.64899155e-11
 3.66205650e-11 3.65869391e-11 3.63691023e-11 3.60921547e-11
 3.57991793e-11 3.55560537e-11 3.53810337e-11 3.51812811e-11
 3.49142501e-11 3.46164263e-11 3.44042564e-11 3.42567384e-11
 3.42185431e-11 3.42922392e-11 3.43752295e-11 3.43873813e-11
 3.43295844e-11 3.42453653e-11 3.42315834e-11 3.42555746e-11
 3.42435387e-11 3.41684693e-11 3.41180819e-11 3.41114221e-11
 3.40697694e-11 3.40034611e-11 3.38654564e-11 3.35960735e-11
 3.31191651e-11 3.24717963e-11 3.17530811e-11 3.10955665e-11
 3.05415862e-11 3.00492401e-11 2.96507424e-11 2.94271552e-11
 2.93805726e-11 2.93792828e-11 2.93448813e-11 2.92524493e-11
 2.90608773e-11 2.87680393e-11 2.83791750e-11 2.79217973e-11
 2.74113276e-11 2.68435002e-11 2.61904001e-11 2.54400118e-11
 2.46131930e-11 2.37313002e-11 2.28666344e-11 2.21152823e-11
 2.14840958e-11 2.08935048e-11 2.03151351e-11 1.97520407e-11
 1.92025225e-11 1.86225429e-11 1.80017696e-11 1.73676441e-11
 1.67507038e-11 1.61955699e-11 1.57360722e-11 1.53977867e-11
t=38.2597: 3.17827464e-13 1.73586624e-12 4.42413525e-12 7.86367536e-12
 1.12978312e-11 1.45134992e-11 1.72965914e-11 1.96532600e-11
 2.15032988e-11 2.29933073e-11 2.42407763e-11 2.54393397e-11
 2.66814827e-11 2.79352948e-11 2.91965589e-11 3.05612859e-11
 3.21226102e-11 3.37338108e-11 3.52101734e-11 3.65540074e-11
 3.78557660e-11 3.91163243e-11 4.01421316e-11 4.07330862e-11
 4.08252497e-11 4.05440890e-11 3.99796094e-11 3.92256832e-11
 3.83625934e-11 3.74857491e-11 3.67416843e-11 3.62907016e-11
 3.61225920e-11 3.61153445e-11 3.62091942e-11 3.63666724e-11
 3.64784239e-11 3.64371305e-11 3.62121993e-11 3.59369320e-11
 3.56573718e-11 3.54238942e-11 3.52622488e-11 3.50846413e-11
 3.48626451e-11 3.46094335e-11 3.44126215e-11 3.42505327e-11
 3.42052841e-11 3.42758803e-11 3.43594045e-11 3.43763778e-11
 3.43466591e-11 3.43006634e-11 3.42755826e-11 3.42851657e-11
 3.42827836e-11 3.42310344e-11 3.41872566e-11 3.41603213e-11
 3.41048735e-11 3.40256786e-11 3.38688509e-11 3.35566452e-11
 3.30429722e-11 3.23971027e-11 3.16946254e-11 3.10432490e-11
 3.04984419e-11 3.00408372e-11 2.97011146e-11 2.94965136e-11
 2.94419705e-11 2.94330506e-11 2.94142009e-11 2.93384180e-11
 2.91360782e-11 2.88280870e-11 2.84317712e-11 2.79483143e-11
 2.73896496e-11 2.68008269e-11 2.61520342e-11 2.54183572e-11
 2.45877285e-11 2.36941803e-11 2.28346809e-11 2.20862810e-11
 2.14438228e-11 2.08403537e-11 2.02590731e-11 1.96993736e-11
 1.91560081e-11 1.85733975e-11 1.79489040e-11 1.73397423e-11
 1.67597447e-11 1.62215281e-11 1.57526427e-11 1.53995579e-11
