# Supplementary material for: Cosmic-void observations reconciled with primordial magnetogenesis
Source: Nat Commun. 2023 Nov 18;14:7523. doi: 10.1038/s41467-023-43258-3 (PMC10657398; doi:10.1038/s41467-023-43258-3)
Supplement: Supplementary file 3 — Source Data [file 41467_2023_43258_MOESM3_ESM.zip › source-files/supfig2d.txt]

k:   0.   1.   2.   3.   4.   5.   6.   7.   8.   9.  10.  11.  12.  13.
  14.  15.  16.  17.  18.  19.  20.  21.  22.  23.  24.  25.  26.  27.
  28.  29.  30.  31.  32.  33.  34.  35.  36.  37.  38.  39.  40.  41.
  42.  43.  44.  45.  46.  47.  48.  49.  50.  51.  52.  53.  54.  55.
  56.  57.  58.  59.  60.  61.  62.  63.  64.  65.  66.  67.  68.  69.
  70.  71.  72.  73.  74.  75.  76.  77.  78.  79.  80.  81.  82.  83.
  84.  85.  86.  87.  88.  89.  90.  91.  92.  93.  94.  95.  96.  97.
  98.  99. 100. 101. 102. 103. 104. 105. 106. 107. 108. 109. 110. 111.
 112. 113. 114. 115. 116. 117. 118. 119. 120. 121. 122. 123. 124. 125.
 126. 127. 128. 129. 130. 131. 132. 133. 134. 135. 136. 137. 138. 139.
 140. 141. 142. 143. 144. 145. 146. 147. 148. 149. 150. 151. 152. 153.
 154. 155. 156. 157. 158. 159. 160. 161. 162. 163. 164. 165. 166. 167.
 168. 169. 170. 171. 172. 173. 174. 175. 176. 177. 178. 179. 180. 181.
 182. 183. 184. 185. 186. 187. 188. 189. 190. 191. 192. 193. 194. 195.
 196. 197. 198. 199. 200. 201. 202. 203. 204. 205. 206. 207. 208. 209.
 210. 211. 212. 213. 214. 215. 216. 217. 218. 219. 220. 221. 222. 223.
 224. 225. 226. 227. 228. 229. 230. 231. 232. 233. 234. 235. 236. 237.
 238. 239. 240. 241. 242. 243. 244. 245. 246. 247. 248. 249. 250. 251.
 252. 253. 254. 255. 256. 257. 258. 259. 260. 261. 262. 263. 264. 265.
 266. 267. 268. 269. 270. 271. 272. 273. 274. 275. 276. 277. 278. 279.
 280. 281. 282. 283. 284. 285. 286. 287. 288. 289. 290. 291. 292. 293.
 294.
t=0.0: 0. 0. 0. 0. 0. 0. 0. 0. 0. 0. 0. 0. 0. 0. 0. 0. 0. 0. 0. 0. 0. 0. 0. 0.
 0. 0. 0. 0. 0. 0. 0. 0. 0. 0. 0. 0. 0. 0. 0. 0. 0. 0. 0. 0. 0. 0. 0. 0.
 0. 0. 0. 0. 0. 0. 0. 0. 0. 0. 0. 0. 0. 0. 0. 0. 0. 0. 0. 0. 0. 0. 0. 0.
 0. 0. 0. 0. 0. 0. 0. 0. 0. 0. 0. 0. 0. 0. 0. 0. 0. 0. 0. 0. 0. 0. 0. 0.
 0. 0. 0. 0. 0. 0. 0. 0. 0. 0. 0. 0. 0. 0. 0. 0. 0. 0. 0. 0. 0. 0. 0. 0.
 0. 0. 0. 0. 0. 0. 0. 0. 0. 0. 0. 0. 0. 0. 0. 0. 0. 0. 0. 0. 0. 0. 0. 0.
 0. 0. 0. 0. 0. 0. 0. 0. 0. 0. 0. 0. 0. 0. 0. 0. 0. 0. 0. 0. 0. 0. 0. 0.
 0. 0. 0. 0. 0. 0. 0. 0. 0. 0. 0. 0. 0. 0. 0. 0. 0. 0. 0. 0. 0. 0. 0. 0.
 0. 0. 0. 0. 0. 0. 0. 0. 0. 0. 0. 0. 0. 0. 0. 0. 0. 0. 0. 0. 0. 0. 0. 0.
 0. 0. 0. 0. 0. 0. 0. 0. 0. 0. 0. 0. 0. 0. 0. 0. 0. 0. 0. 0. 0. 0. 0. 0.
 0. 0. 0. 0. 0. 0. 0. 0. 0. 0. 0. 0. 0. 0. 0. 0. 0. 0. 0. 0. 0. 0. 0. 0.
 0. 0. 0. 0. 0. 0. 0. 0. 0. 0. 0. 0. 0. 0. 0. 0. 0. 0. 0. 0. 0. 0. 0. 0.
 0. 0. 0. 0. 0. 0. 0.
t=2.000487: 0.00000000e+00 9.19989068e-07 1.09148880e-05 4.27154549e-05
 9.06953559e-05 1.94711641e-04 2.44053848e-04 3.07404003e-04
 3.01857105e-04 3.37307373e-04 3.48546282e-04 3.77597797e-04
 3.80713659e-04 3.71117889e-04 3.64013247e-04 3.67264789e-04
 3.56917771e-04 3.56440218e-04 3.52005774e-04 3.57320633e-04
 3.46391493e-04 3.42466404e-04 3.35076317e-04 3.26515017e-04
 3.26773522e-04 3.16654595e-04 3.15777049e-04 3.11515042e-04
 3.05350343e-04 2.91463113e-04 2.89967523e-04 2.90267233e-04
 2.80452447e-04 2.73571656e-04 2.72888485e-04 2.70139554e-04
 2.65506857e-04 2.59688769e-04 2.55435206e-04 2.51767462e-04
 2.46553570e-04 2.42827920e-04 2.38289154e-04 2.38035728e-04
 2.31207899e-04 2.29729203e-04 2.23327792e-04 2.20632702e-04
 2.15573421e-04 2.16823654e-04 2.13650487e-04 2.08254495e-04
 2.06587119e-04 2.03137033e-04 1.98593519e-04 1.96611486e-04
 1.95050170e-04 1.89936782e-04 1.85130217e-04 1.84984438e-04
 1.79656548e-04 1.78570927e-04 1.74855981e-04 1.72567053e-04
 1.70044755e-04 1.65626337e-04 1.63150030e-04 1.61653275e-04
 1.59676888e-04 1.55244627e-04 1.52681969e-04 1.50873965e-04
 1.47235938e-04 1.44705635e-04 1.42905138e-04 1.38921985e-04
 1.36403498e-04 1.34192084e-04 1.32454004e-04 1.30198864e-04
 1.26864050e-04 1.24171802e-04 1.21655780e-04 1.19851709e-04
 1.16380494e-04 1.14386006e-04 1.12446834e-04 1.09856842e-04
 1.07942777e-04 1.04906559e-04 1.03695619e-04 1.00463442e-04
 9.84355942e-05 9.57774610e-05 9.38313973e-05 9.13900347e-05
 8.90320642e-05 8.71217812e-05 8.45151367e-05 8.26957584e-05
 8.04469631e-05 7.81049155e-05 7.59594595e-05 7.38275064e-05
 7.20113675e-05 6.98906818e-05 6.77363797e-05 6.61119271e-05
 6.41002898e-05 6.20257052e-05 5.99276776e-05 5.81489571e-05
 5.63400237e-05 5.48060818e-05 5.29128984e-05 5.10301677e-05
 4.90723932e-05 4.75200890e-05 4.59502477e-05 4.42700965e-05
 4.26671898e-05 4.11827269e-05 3.97478483e-05 3.81179536e-05
 3.66329525e-05 3.52437334e-05 3.37294188e-05 3.24207370e-05
 3.11684146e-05 2.97361306e-05 2.86167704e-05 2.73132514e-05
 2.61501504e-05 2.49184076e-05 2.38426173e-05 2.27311953e-05
 2.16994517e-05 2.06694076e-05 1.97462907e-05 1.88054432e-05
 1.78413205e-05 1.69726134e-05 1.61012133e-05 1.53215360e-05
 1.44922137e-05 1.37477734e-05 1.30227281e-05 1.22887854e-05
 1.16252713e-05 1.10073999e-05 1.04024848e-05 9.82648527e-06
 9.22087230e-06 8.69784389e-06 8.18658141e-06 7.69750314e-06
 7.26736101e-06 6.79535801e-06 6.41698307e-06 6.02682923e-06
 5.64507674e-06 5.30113310e-06 4.98628078e-06 4.66213575e-06
 4.37703237e-06 4.09214360e-06 3.81836450e-06 3.57418021e-06
 3.34195050e-06 3.12251314e-06 2.87800605e-06 2.62474124e-06
 2.39123981e-06 2.16479869e-06 1.96994804e-06 1.79026492e-06
 1.62818401e-06 1.47016891e-06 1.33618811e-06 1.20511151e-06
 1.08863889e-06 9.87487096e-07 8.87492950e-07 8.04111182e-07
 7.22438455e-07 6.53355594e-07 5.85461599e-07 5.29700503e-07
 4.75557284e-07 4.27117535e-07 3.84071921e-07 3.44089469e-07
 3.07996419e-07 2.76686683e-07 2.49260404e-07 2.22579287e-07
 1.98347040e-07 1.78045415e-07 1.59736628e-07 1.41780266e-07
 1.26624490e-07 1.12822537e-07 1.01426788e-07 8.97973790e-08
 7.98765449e-08 7.11323355e-08 6.34874333e-08 5.64672783e-08
 4.98559699e-08 4.44069364e-08 3.95684622e-08 3.48275502e-08
 3.09591680e-08 2.72871243e-08 2.42668273e-08 2.13465824e-08
 1.89113572e-08 1.67255265e-08 1.46594875e-08 1.30099362e-08
 1.13839631e-08 1.00226957e-08 8.82154681e-09 7.73829750e-09
 6.78232340e-09 5.92826858e-09 5.20257654e-09 4.53056309e-09
 3.93207408e-09 3.45939054e-09 2.95809805e-09 2.61875339e-09
 2.23384158e-09 1.94894180e-09 1.67551100e-09 1.44336219e-09
 1.23068738e-09 1.05320734e-09 9.01459881e-10 7.67420256e-10
 6.52751106e-10 5.48367235e-10 4.67395614e-10 4.04978492e-10
 3.45107462e-10 2.93128418e-10 2.48806475e-10 2.15535354e-10
 1.83985371e-10 1.54847014e-10 1.32854300e-10 1.13949651e-10
 9.65771330e-11 8.21815246e-11 7.07479597e-11 5.90871558e-11
 5.02566666e-11 4.26163629e-11 3.78122063e-11 3.18511476e-11
 2.67191703e-11 2.29905507e-11 1.99233527e-11 1.65570746e-11
 1.39909853e-11 1.18972723e-11 1.03256394e-11 8.43834724e-12
 6.99794789e-12 6.08504913e-12 5.13207333e-12 4.10462346e-12
 3.33689389e-12 2.99234250e-12 2.32609470e-12 1.85015198e-12
 1.54719267e-12 1.33700895e-12 1.02516174e-12 7.04208401e-13
 6.08119292e-13 5.46755806e-13 3.84634146e-13 2.17858165e-13
 2.34079252e-13 1.68465188e-13 1.12694944e-13 4.39106252e-14
 5.63245035e-14 3.52682942e-14 2.02510038e-14 3.65275488e-15
 3.86668646e-15 7.33009546e-16 0.00000000e+00
t=4.000662: 0.00000000e+00 1.86771637e-06 1.64724476e-05 5.50873510e-05
 1.01861339e-04 1.55495913e-04 1.56428747e-04 1.90113105e-04
 2.09094577e-04 2.05077942e-04 2.09411610e-04 2.05317022e-04
 2.04551548e-04 1.97330145e-04 2.06729192e-04 2.04981878e-04
 1.91113260e-04 1.84263666e-04 1.80711037e-04 1.79106662e-04
 1.80292049e-04 1.71964294e-04 1.66995655e-04 1.63418407e-04
 1.62037399e-04 1.57483564e-04 1.55595763e-04 1.54169757e-04
 1.47327884e-04 1.45267717e-04 1.44948994e-04 1.39544230e-04
 1.38276044e-04 1.35164900e-04 1.31025138e-04 1.30387776e-04
 1.28103684e-04 1.26463505e-04 1.22629246e-04 1.19376550e-04
 1.16992324e-04 1.16184843e-04 1.14711705e-04 1.12632632e-04
 1.10802315e-04 1.07663611e-04 1.06271363e-04 1.05250907e-04
 1.02899498e-04 1.01172072e-04 9.91605728e-05 9.74028815e-05
 9.57957804e-05 9.38252799e-05 9.18163456e-05 9.08542766e-05
 8.96142794e-05 8.82856282e-05 8.61859492e-05 8.35845650e-05
 8.31313863e-05 8.11451114e-05 7.98110471e-05 7.79633119e-05
 7.68296173e-05 7.53944738e-05 7.41679745e-05 7.24698783e-05
 7.03439306e-05 6.97492893e-05 6.79779135e-05 6.63678998e-05
 6.48586258e-05 6.40969078e-05 6.24274656e-05 6.11489134e-05
 5.97882531e-05 5.84148174e-05 5.66978358e-05 5.57409399e-05
 5.43461892e-05 5.28838820e-05 5.17879400e-05 5.05190909e-05
 4.88120103e-05 4.77683783e-05 4.63457528e-05 4.52359055e-05
 4.42465478e-05 4.26936024e-05 4.19022470e-05 4.03696901e-05
 3.94140689e-05 3.80933086e-05 3.70864499e-05 3.62137063e-05
 3.49546647e-05 3.38229494e-05 3.27413490e-05 3.16614500e-05
 3.06199670e-05 2.97507049e-05 2.86620214e-05 2.76974729e-05
 2.66493294e-05 2.56997311e-05 2.47431385e-05 2.38822582e-05
 2.28508648e-05 2.20847106e-05 2.12129972e-05 2.03500331e-05
 1.94325399e-05 1.86125957e-05 1.78899935e-05 1.70931103e-05
 1.64095272e-05 1.56327912e-05 1.49176496e-05 1.42887374e-05
 1.35802851e-05 1.29918993e-05 1.23221957e-05 1.17431859e-05
 1.11317334e-05 1.06320138e-05 1.00003133e-05 9.54522982e-06
 9.01152723e-06 8.52312300e-06 8.06813620e-06 7.62476187e-06
 7.19821498e-06 6.76985716e-06 6.38071703e-06 5.99624248e-06
 5.65558961e-06 5.32597754e-06 4.98921826e-06 4.66758378e-06
 4.39919191e-06 4.11252161e-06 3.85582912e-06 3.60291605e-06
 3.35249126e-06 3.13340369e-06 2.92100327e-06 2.72167322e-06
 2.53306381e-06 2.35581933e-06 2.18612329e-06 2.02485767e-06
 1.88684509e-06 1.74706575e-06 1.61784649e-06 1.50055339e-06
 1.38749705e-06 1.28207089e-06 1.18205278e-06 1.09467015e-06
 1.00522997e-06 9.30120240e-07 8.54710911e-07 7.90483284e-07
 7.24535018e-07 6.70165167e-07 6.15376701e-07 5.65091168e-07
 5.20014771e-07 4.79028092e-07 4.34160499e-07 3.88916676e-07
 3.48245283e-07 3.11783657e-07 2.79299163e-07 2.49568549e-07
 2.22961342e-07 1.99496416e-07 1.77728309e-07 1.58979925e-07
 1.41115343e-07 1.25521682e-07 1.12183636e-07 9.98923904e-08
 8.87744261e-08 7.87885472e-08 7.02812139e-08 6.24434855e-08
 5.50468106e-08 4.89676665e-08 4.35773501e-08 3.85338818e-08
 3.41663513e-08 3.03152121e-08 2.68644084e-08 2.36758427e-08
 2.08739066e-08 1.84880797e-08 1.64626986e-08 1.44885159e-08
 1.27831999e-08 1.12697568e-08 9.96606451e-09 8.75879663e-09
 7.73306690e-09 6.82542881e-09 6.00638637e-09 5.28600879e-09
 4.64205090e-09 4.08079957e-09 3.59322754e-09 3.14545906e-09
 2.77056334e-09 2.42520222e-09 2.12576978e-09 1.86252616e-09
 1.63100814e-09 1.42439625e-09 1.24753381e-09 1.08951203e-09
 9.47681343e-10 8.26984023e-10 7.21770435e-10 6.27974821e-10
 5.47025895e-10 4.74280268e-10 4.09237832e-10 3.54352076e-10
 3.06906269e-10 2.68168661e-10 2.26723453e-10 1.99952157e-10
 1.70119327e-10 1.46817532e-10 1.24062722e-10 1.06304976e-10
 9.16655753e-11 7.70471596e-11 6.53084178e-11 5.49577706e-11
 4.65124987e-11 3.86734998e-11 3.30443398e-11 2.80450940e-11
 2.37260668e-11 2.00701406e-11 1.70201728e-11 1.45158145e-11
 1.22308573e-11 1.02706882e-11 8.68135980e-12 7.47227642e-12
 6.23860838e-12 5.25412678e-12 4.51153800e-12 3.77950863e-12
 3.17581794e-12 2.66782397e-12 2.36036435e-12 1.95812687e-12
 1.61843164e-12 1.39780360e-12 1.18711947e-12 9.71186462e-13
 8.36795793e-13 6.93598096e-13 6.07081155e-13 4.92205776e-13
 3.97500634e-13 3.40366112e-13 2.81823667e-13 2.26608710e-13
 1.84285442e-13 1.60300620e-13 1.25200854e-13 9.61246362e-14
 7.98443903e-14 7.12654395e-14 5.29576390e-14 3.65714769e-14
 3.18496519e-14 2.73832372e-14 1.93195537e-14 1.09229765e-14
 1.16827610e-14 8.76473368e-15 5.77352914e-15 2.05087507e-15
 2.66443579e-15 1.66649414e-15 6.93526112e-16 2.47473407e-16
 1.67418561e-16 1.30459095e-17 0.00000000e+00
t=6.000715: 0.00000000e+00 2.78859267e-06 2.05211298e-05 5.64992026e-05
 9.73231880e-05 1.21451969e-04 1.25209746e-04 1.42924047e-04
 1.49335556e-04 1.46002917e-04 1.50359790e-04 1.45210686e-04
 1.46601732e-04 1.35319934e-04 1.39379164e-04 1.32275327e-04
 1.31779238e-04 1.23965218e-04 1.20376005e-04 1.19222746e-04
 1.17819849e-04 1.13704309e-04 1.10391066e-04 1.09658299e-04
 1.06784393e-04 1.04878645e-04 1.02653585e-04 9.99325169e-05
 9.96398032e-05 9.63886460e-05 9.27503766e-05 9.33891454e-05
 9.21003618e-05 8.94288690e-05 8.71662143e-05 8.55344768e-05
 8.25408051e-05 8.20796150e-05 8.12332000e-05 7.83849156e-05
 7.78801291e-05 7.57405548e-05 7.40953673e-05 7.37460195e-05
 7.23118077e-05 7.02382371e-05 6.92746754e-05 6.75001504e-05
 6.62421271e-05 6.48537087e-05 6.35031630e-05 6.26734808e-05
 6.13458037e-05 6.00631955e-05 5.86330969e-05 5.76280850e-05
 5.64921737e-05 5.54795912e-05 5.41646196e-05 5.29398365e-05
 5.24874716e-05 5.16115778e-05 5.02826649e-05 4.90045297e-05
 4.72359147e-05 4.69475156e-05 4.58498801e-05 4.46236573e-05
 4.37438818e-05 4.29478810e-05 4.16747344e-05 4.07625684e-05
 3.98679515e-05 3.88023826e-05 3.78542891e-05 3.69333637e-05
 3.62356704e-05 3.54603067e-05 3.42510089e-05 3.30782491e-05
 3.24369959e-05 3.14806888e-05 3.04948050e-05 2.98992515e-05
 2.88295566e-05 2.80713017e-05 2.74083472e-05 2.65199033e-05
 2.56087817e-05 2.47614732e-05 2.41552323e-05 2.32544571e-05
 2.24210301e-05 2.17898865e-05 2.10223527e-05 2.03067553e-05
 1.97131895e-05 1.89600543e-05 1.80859068e-05 1.75706822e-05
 1.68667864e-05 1.61947992e-05 1.55547942e-05 1.49884138e-05
 1.43326088e-05 1.37331236e-05 1.31728268e-05 1.26418560e-05
 1.20361103e-05 1.14841566e-05 1.09818481e-05 1.05056285e-05
 9.96887869e-06 9.49968425e-06 9.05634779e-06 8.59284861e-06
 8.20038704e-06 7.72069742e-06 7.35352545e-06 6.93422301e-06
 6.57152248e-06 6.23562918e-06 5.87259585e-06 5.54147328e-06
 5.21864593e-06 4.92263750e-06 4.61904791e-06 4.34774208e-06
 4.08238148e-06 3.83624663e-06 3.56420080e-06 3.34964013e-06
 3.14002756e-06 2.92739455e-06 2.72489724e-06 2.54187831e-06
 2.37875051e-06 2.20772420e-06 2.05295813e-06 1.90041071e-06
 1.76842229e-06 1.63944596e-06 1.51887723e-06 1.40804267e-06
 1.29893182e-06 1.20617067e-06 1.10563110e-06 1.01899977e-06
 9.38213062e-07 8.65567974e-07 7.94808758e-07 7.29123678e-07
 6.70372376e-07 6.16747979e-07 5.62578834e-07 5.16436986e-07
 4.72824775e-07 4.32841205e-07 3.95644707e-07 3.61643946e-07
 3.30714394e-07 3.00704301e-07 2.75094798e-07 2.50121672e-07
 2.28903851e-07 2.07825669e-07 1.89856328e-07 1.72285443e-07
 1.57329850e-07 1.42937105e-07 1.28460772e-07 1.13686557e-07
 1.01596942e-07 8.96881166e-08 7.98065749e-08 7.05453132e-08
 6.27603173e-08 5.55971905e-08 4.91907401e-08 4.35370764e-08
 3.83451402e-08 3.38824746e-08 3.00100521e-08 2.65272328e-08
 2.34404218e-08 2.06464015e-08 1.82700118e-08 1.61137231e-08
 1.41626846e-08 1.25082497e-08 1.09899264e-08 9.72584647e-09
 8.57429709e-09 7.53477958e-09 6.62287308e-09 5.82874002e-09
 5.11386362e-09 4.49238126e-09 3.95391653e-09 3.46025509e-09
 3.05428595e-09 2.66754909e-09 2.34484320e-09 2.05851369e-09
 1.79222491e-09 1.58006492e-09 1.38099019e-09 1.21346766e-09
 1.05498236e-09 9.27217718e-10 8.12788759e-10 7.05473394e-10
 6.20111028e-10 5.39572662e-10 4.70826584e-10 4.10150253e-10
 3.57503716e-10 3.11176464e-10 2.69532598e-10 2.36611697e-10
 2.04346529e-10 1.77506587e-10 1.53804974e-10 1.32838082e-10
 1.15521936e-10 9.99521007e-11 8.57835839e-11 7.40007335e-11
 6.37722548e-11 5.50215512e-11 4.66715140e-11 4.07906892e-11
 3.45151146e-11 2.95992203e-11 2.48852122e-11 2.11305192e-11
 1.81519168e-11 1.52163173e-11 1.28972946e-11 1.07597728e-11
 9.01515301e-12 7.51346780e-12 6.32521723e-12 5.39992278e-12
 4.54925230e-12 3.80333606e-12 3.19457726e-12 2.73250475e-12
 2.29509790e-12 1.90306777e-12 1.61544065e-12 1.37333504e-12
 1.14835721e-12 9.55016133e-13 8.15185792e-13 6.72841326e-13
 5.66969375e-13 4.66276168e-13 4.12897645e-13 3.39543269e-13
 2.83346296e-13 2.42171884e-13 2.05925342e-13 1.67505427e-13
 1.40451990e-13 1.18335891e-13 1.02274469e-13 8.15726001e-14
 6.61938715e-14 5.60375838e-14 4.74000422e-14 3.72161845e-14
 2.99332328e-14 2.64011897e-14 2.00703920e-14 1.58646258e-14
 1.26664022e-14 1.10082650e-14 8.35355561e-15 5.78356518e-15
 4.93863830e-15 4.13901166e-15 3.02677979e-15 1.59033499e-15
 1.68139783e-15 1.21402674e-15 8.35031456e-16 2.92179887e-16
 4.09999733e-16 2.39736783e-16 1.23606349e-16 2.98057602e-17
 2.30094177e-17 2.58965815e-18 0.00000000e+00
t=8.002851: 0.00000000e+00 3.40335934e-06 2.25517649e-05 5.49009785e-05
 8.54574019e-05 1.02021908e-04 1.06212838e-04 1.11521866e-04
 1.18875448e-04 1.17831490e-04 1.13876883e-04 1.09638244e-04
 1.07800880e-04 1.10578954e-04 1.05304915e-04 9.92853861e-05
 9.89914809e-05 9.58492999e-05 9.14275543e-05 8.93467417e-05
 8.75433059e-05 8.43842433e-05 8.29455487e-05 8.17255860e-05
 7.84980713e-05 7.70545692e-05 7.61508023e-05 7.46397188e-05
 7.26202051e-05 6.99111563e-05 7.02025529e-05 6.85853643e-05
 6.67654800e-05 6.43059128e-05 6.34477530e-05 6.17602352e-05
 6.11554166e-05 5.94082318e-05 5.80237171e-05 5.76998161e-05
 5.62701992e-05 5.46107419e-05 5.35287853e-05 5.28050457e-05
 5.22497688e-05 5.09546683e-05 4.95634462e-05 4.87831519e-05
 4.80778235e-05 4.72882294e-05 4.58926242e-05 4.50306257e-05
 4.37351600e-05 4.28853640e-05 4.25101400e-05 4.08648861e-05
 4.02675725e-05 3.99044506e-05 3.85744343e-05 3.75994743e-05
 3.69511736e-05 3.61878884e-05 3.53957868e-05 3.48181650e-05
 3.38632906e-05 3.30273793e-05 3.20961811e-05 3.16157725e-05
 3.05274379e-05 3.00654083e-05 2.90834169e-05 2.83959399e-05
 2.78239207e-05 2.69787942e-05 2.64791186e-05 2.56622395e-05
 2.49413754e-05 2.43177425e-05 2.37218235e-05 2.30023914e-05
 2.22826088e-05 2.16414298e-05 2.09944111e-05 2.02992099e-05
 1.95842624e-05 1.90116465e-05 1.84953556e-05 1.77876409e-05
 1.71932978e-05 1.65952264e-05 1.59793094e-05 1.55002897e-05
 1.48733702e-05 1.43249433e-05 1.37978068e-05 1.32755048e-05
 1.27557952e-05 1.22777068e-05 1.17650186e-05 1.12480007e-05
 1.08525691e-05 1.03291594e-05 9.87449012e-06 9.43915716e-06
 9.00975703e-06 8.60525898e-06 8.16717745e-06 7.80780335e-06
 7.43637705e-06 7.03727983e-06 6.69895678e-06 6.36585227e-06
 6.01175883e-06 5.67791205e-06 5.38708082e-06 5.08424268e-06
 4.82372571e-06 4.54318406e-06 4.25599671e-06 4.03765450e-06
 3.78534647e-06 3.54859431e-06 3.32605663e-06 3.12310849e-06
 2.91427417e-06 2.72744876e-06 2.54608357e-06 2.38040955e-06
 2.21602098e-06 2.05900678e-06 1.91736485e-06 1.78757266e-06
 1.65493108e-06 1.53895698e-06 1.42732110e-06 1.31725378e-06
 1.21893602e-06 1.12405817e-06 1.03488309e-06 9.55425267e-07
 8.78360064e-07 8.10851591e-07 7.45441229e-07 6.80777577e-07
 6.26943353e-07 5.74164857e-07 5.24495250e-07 4.80030698e-07
 4.39861277e-07 4.00489571e-07 3.65641367e-07 3.33057097e-07
 3.04231896e-07 2.76356246e-07 2.51657768e-07 2.29392472e-07
 2.08918989e-07 1.88439468e-07 1.70885890e-07 1.55543570e-07
 1.41184396e-07 1.27787491e-07 1.15596170e-07 1.04802636e-07
 9.49123832e-08 8.58987015e-08 7.75284197e-08 7.01028029e-08
 6.33634971e-08 5.73707294e-08 5.11107021e-08 4.52539714e-08
 3.98969120e-08 3.51760161e-08 3.09531953e-08 2.73533339e-08
 2.40876937e-08 2.12421264e-08 1.87438653e-08 1.64888639e-08
 1.45610973e-08 1.27488534e-08 1.12021533e-08 9.86692749e-09
 8.67782506e-09 7.64542965e-09 6.70993065e-09 5.88030182e-09
 5.15316482e-09 4.52141466e-09 3.96934659e-09 3.48413184e-09
 3.04785605e-09 2.68319261e-09 2.34335419e-09 2.04696828e-09
 1.78944995e-09 1.57433582e-09 1.37447904e-09 1.20461932e-09
 1.05521853e-09 9.23401875e-10 8.09393766e-10 7.04762417e-10
 6.13428808e-10 5.39174560e-10 4.68380222e-10 4.10596915e-10
 3.55354381e-10 3.09895965e-10 2.71949497e-10 2.35899676e-10
 2.06092686e-10 1.78238848e-10 1.54675420e-10 1.34374024e-10
 1.17647264e-10 1.01601752e-10 8.78379289e-11 7.65513342e-11
 6.59606919e-11 5.72097540e-11 4.97012118e-11 4.25022153e-11
 3.67370834e-11 3.16979805e-11 2.72891103e-11 2.35419436e-11
 2.01194725e-11 1.73042055e-11 1.45120095e-11 1.26482461e-11
 1.07638494e-11 9.14744249e-12 7.68798079e-12 6.52364672e-12
 5.53581601e-12 4.62638057e-12 3.89040108e-12 3.23686462e-12
 2.70055354e-12 2.25811327e-12 1.89697717e-12 1.59853106e-12
 1.33602500e-12 1.12004182e-12 9.38930862e-13 7.95153368e-13
 6.71541722e-13 5.53829090e-13 4.63563417e-13 3.95713563e-13
 3.23906987e-13 2.71978265e-13 2.30247655e-13 1.88566828e-13
 1.58955786e-13 1.31498475e-13 1.15550708e-13 9.47229174e-14
 7.85615176e-14 6.59070441e-14 5.59200548e-14 4.54287338e-14
 3.80667840e-14 3.21205502e-14 2.70485550e-14 2.17929412e-14
 1.76300621e-14 1.48656761e-14 1.22207438e-14 9.61631092e-15
 7.69930531e-15 6.78851559e-15 5.18223734e-15 4.05052740e-15
 3.29348244e-15 2.82246618e-15 2.04387352e-15 1.43787257e-15
 1.25455337e-15 1.05438023e-15 7.23323525e-16 3.99984527e-16
 4.25790024e-16 3.05918717e-16 2.07530287e-16 7.93069931e-17
 1.01949742e-16 5.68333810e-17 2.41820504e-17 6.98577402e-18
 4.85041129e-18 6.41940740e-19 0.00000000e+00
t=10.0031: 0.00000000e+00 3.83012972e-06 2.24629648e-05 5.23299487e-05
 7.30241309e-05 9.22421303e-05 9.09080261e-05 9.74574538e-05
 9.88861393e-05 9.28430880e-05 9.67106728e-05 9.36623646e-05
 9.06298636e-05 8.50720584e-05 8.71040053e-05 7.95683640e-05
 7.76110052e-05 7.61922907e-05 7.19159787e-05 7.23262872e-05
 6.81237749e-05 6.67226581e-05 6.59641847e-05 6.43623951e-05
 6.27945961e-05 6.07987232e-05 5.93528963e-05 5.81236157e-05
 5.70348807e-05 5.59673936e-05 5.40679402e-05 5.37979480e-05
 5.17645263e-05 5.12036906e-05 4.94508981e-05 4.86796752e-05
 4.75154142e-05 4.70168817e-05 4.52519828e-05 4.36674071e-05
 4.35858869e-05 4.34548716e-05 4.19356709e-05 4.11914492e-05
 4.02654885e-05 3.93874447e-05 3.84137363e-05 3.76399095e-05
 3.66498594e-05 3.60074255e-05 3.50966701e-05 3.43735673e-05
 3.40844475e-05 3.31128287e-05 3.23452907e-05 3.16936972e-05
 3.09807883e-05 3.00116116e-05 2.94905323e-05 2.90913096e-05
 2.80044769e-05 2.75057554e-05 2.67135926e-05 2.64008130e-05
 2.57003044e-05 2.49725808e-05 2.44578511e-05 2.37625628e-05
 2.31320461e-05 2.24847456e-05 2.18485149e-05 2.13735866e-05
 2.08322426e-05 2.01509892e-05 1.95851607e-05 1.89842273e-05
 1.84074421e-05 1.78499933e-05 1.73786065e-05 1.68817445e-05
 1.63662903e-05 1.58673282e-05 1.53820412e-05 1.48936375e-05
 1.43792405e-05 1.37380238e-05 1.31819256e-05 1.28702633e-05
 1.23939758e-05 1.19182969e-05 1.14659225e-05 1.10307059e-05
 1.06028511e-05 1.02257853e-05 9.81352494e-06 9.39868259e-06
 8.98428454e-06 8.64099407e-06 8.16660235e-06 7.80248166e-06
 7.45665078e-06 7.13536485e-06 6.79257963e-06 6.47258795e-06
 6.15203608e-06 5.84014064e-06 5.55255322e-06 5.26117332e-06
 4.97663011e-06 4.69071511e-06 4.44712984e-06 4.19931912e-06
 3.97184130e-06 3.70911549e-06 3.51152407e-06 3.29766690e-06
 3.10850023e-06 2.90132726e-06 2.73594738e-06 2.55477613e-06
 2.39061451e-06 2.23007254e-06 2.08750408e-06 1.93629920e-06
 1.80433930e-06 1.68309006e-06 1.55628688e-06 1.44130892e-06
 1.33883839e-06 1.24275377e-06 1.14463522e-06 1.05559067e-06
 9.77542572e-07 8.98034121e-07 8.25252943e-07 7.61533485e-07
 7.00091878e-07 6.42858251e-07 5.88213076e-07 5.38155730e-07
 4.93450459e-07 4.53159595e-07 4.11041210e-07 3.75526262e-07
 3.44034263e-07 3.11926655e-07 2.84176927e-07 2.57466281e-07
 2.33649093e-07 2.11816831e-07 1.92804848e-07 1.74216504e-07
 1.58176057e-07 1.42909228e-07 1.29390075e-07 1.16737826e-07
 1.05649777e-07 9.52184628e-08 8.60683065e-08 7.73562904e-08
 7.01367198e-08 6.27573963e-08 5.66783058e-08 5.11311292e-08
 4.59478120e-08 4.13266889e-08 3.71474900e-08 3.35070472e-08
 2.99890742e-08 2.70974297e-08 2.39735260e-08 2.10814853e-08
 1.85998558e-08 1.63335385e-08 1.43645966e-08 1.26133523e-08
 1.11062800e-08 9.70032919e-09 8.49477138e-09 7.48489338e-09
 6.56897481e-09 5.73011792e-09 5.02872929e-09 4.41266912e-09
 3.85590023e-09 3.38200211e-09 2.95823583e-09 2.59560381e-09
 2.27136013e-09 1.98280678e-09 1.73471384e-09 1.51826674e-09
 1.32263405e-09 1.16077477e-09 1.01499811e-09 8.82859852e-10
 7.70125776e-10 6.75211035e-10 5.87021454e-10 5.11417418e-10
 4.47323016e-10 3.90482774e-10 3.38744153e-10 2.96136242e-10
 2.56204395e-10 2.24390900e-10 1.94852059e-10 1.69781656e-10
 1.46721972e-10 1.27800718e-10 1.11634221e-10 9.64766644e-11
 8.36792438e-11 7.24411346e-11 6.28653042e-11 5.46239946e-11
 4.71701909e-11 4.07644494e-11 3.51887485e-11 3.05153748e-11
 2.61873040e-11 2.26324479e-11 1.95644703e-11 1.67297027e-11
 1.44561684e-11 1.23385938e-11 1.05384019e-11 9.04190683e-12
 7.76186992e-12 6.65785050e-12 5.56857327e-12 4.85533106e-12
 4.06638149e-12 3.46422311e-12 2.90181516e-12 2.46656236e-12
 2.08628582e-12 1.73548506e-12 1.44654848e-12 1.21031479e-12
 1.00518267e-12 8.28800338e-13 6.94866901e-13 5.86739629e-13
 4.89157821e-13 4.07178669e-13 3.39455428e-13 2.86717914e-13
 2.39553539e-13 1.98881099e-13 1.65658111e-13 1.41217459e-13
 1.14494884e-13 9.58458050e-14 8.12851984e-14 6.67243909e-14
 5.49795027e-14 4.59748044e-14 3.97570305e-14 3.23716286e-14
 2.66283293e-14 2.27249999e-14 1.89199648e-14 1.54594328e-14
 1.29000436e-14 1.07171949e-14 9.18444322e-15 7.28479540e-15
 5.96834223e-15 5.01562225e-15 4.10267034e-15 3.13848673e-15
 2.58378899e-15 2.20457564e-15 1.72750373e-15 1.29972898e-15
 1.06434979e-15 9.18307503e-16 6.71601456e-16 4.55965526e-16
 3.89277941e-16 3.37102818e-16 2.34571075e-16 1.24328940e-16
 1.35465796e-16 9.82544677e-17 6.32552993e-17 2.40440965e-17
 2.95840796e-17 1.68054855e-17 8.24864592e-18 1.82143667e-18
 1.58680277e-18 2.03217380e-19 0.00000000e+00
t=12.00053: 0.00000000e+00 4.15562626e-06 2.18321548e-05 5.10816418e-05
 6.44486402e-05 8.60865868e-05 8.04089188e-05 8.63467720e-05
 8.10271833e-05 7.68639991e-05 8.08952892e-05 8.02023572e-05
 7.71039991e-05 6.65891538e-05 6.82250917e-05 6.46292028e-05
 6.50243652e-05 6.47131947e-05 6.22793980e-05 5.87250094e-05
 5.83084871e-05 5.55721885e-05 5.42952704e-05 5.28640498e-05
 5.14649659e-05 4.99305152e-05 4.85381951e-05 4.78758769e-05
 4.68129336e-05 4.60862729e-05 4.50000995e-05 4.31000435e-05
 4.22207498e-05 4.11131842e-05 4.11437900e-05 3.91980485e-05
 3.83442939e-05 3.78032432e-05 3.72625699e-05 3.63081048e-05
 3.53654183e-05 3.48262667e-05 3.41507241e-05 3.34553682e-05
 3.27961325e-05 3.17574486e-05 3.11448162e-05 3.08814589e-05
 2.98916943e-05 2.91704723e-05 2.84287235e-05 2.78378670e-05
 2.70745438e-05 2.67926456e-05 2.60062977e-05 2.53928441e-05
 2.49150969e-05 2.43342091e-05 2.36717764e-05 2.30790675e-05
 2.27366797e-05 2.21167654e-05 2.13936650e-05 2.08432335e-05
 2.03520536e-05 1.97643724e-05 1.93331462e-05 1.87834143e-05
 1.82404605e-05 1.77838684e-05 1.72905862e-05 1.67312240e-05
 1.63094105e-05 1.58113696e-05 1.53449129e-05 1.48014244e-05
 1.44717143e-05 1.39463921e-05 1.35251761e-05 1.29609654e-05
 1.26839340e-05 1.22521189e-05 1.17528132e-05 1.13981568e-05
 1.09787202e-05 1.05887797e-05 1.01773624e-05 9.81932841e-06
 9.43897095e-06 9.06673544e-06 8.69126149e-06 8.33525913e-06
 8.03250059e-06 7.63765781e-06 7.33981705e-06 6.97512734e-06
 6.66957418e-06 6.37245310e-06 6.04740159e-06 5.74352967e-06
 5.50201519e-06 5.22895419e-06 4.93248397e-06 4.70876001e-06
 4.46597591e-06 4.22570222e-06 4.00740700e-06 3.77555944e-06
 3.56146201e-06 3.34588188e-06 3.14872237e-06 2.97488463e-06
 2.78139603e-06 2.61462270e-06 2.44283625e-06 2.28932431e-06
 2.14631332e-06 2.00402134e-06 1.87071047e-06 1.73055762e-06
 1.62028806e-06 1.50089120e-06 1.39272991e-06 1.29336126e-06
 1.19941347e-06 1.10787768e-06 1.02484062e-06 9.49274835e-07
 8.71019943e-07 8.03490257e-07 7.40048605e-07 6.76462146e-07
 6.23399612e-07 5.72365871e-07 5.23728538e-07 4.77937795e-07
 4.36257012e-07 3.98914100e-07 3.62773486e-07 3.32655674e-07
 3.02541089e-07 2.73704562e-07 2.48490730e-07 2.26807082e-07
 2.05174132e-07 1.86233870e-07 1.67748165e-07 1.51976208e-07
 1.37456909e-07 1.24344552e-07 1.12160767e-07 1.00827501e-07
 9.05953069e-08 8.19478575e-08 7.36171011e-08 6.62292208e-08
 5.96515037e-08 5.35321395e-08 4.79587789e-08 4.32041147e-08
 3.86345381e-08 3.48069427e-08 3.11720512e-08 2.79045215e-08
 2.51000824e-08 2.24699394e-08 2.00686601e-08 1.80553210e-08
 1.61224100e-08 1.44243833e-08 1.28102084e-08 1.12440284e-08
 9.80875453e-09 8.61955146e-09 7.54280543e-09 6.58703075e-09
 5.77207242e-09 5.04482608e-09 4.41959345e-09 3.87307095e-09
 3.37355561e-09 2.92980052e-09 2.57981511e-09 2.25785775e-09
 1.96524454e-09 1.71800306e-09 1.50192244e-09 1.31285840e-09
 1.14162489e-09 9.94197028e-10 8.69104688e-10 7.56724928e-10
 6.60082877e-10 5.75703229e-10 5.03625563e-10 4.37200896e-10
 3.78447441e-10 3.31605675e-10 2.87049986e-10 2.49443230e-10
 2.17534112e-10 1.89349643e-10 1.64652052e-10 1.43320338e-10
 1.23325886e-10 1.08217357e-10 9.34268671e-11 8.13225588e-11
 7.01161934e-11 6.11402808e-11 5.27780237e-11 4.54996154e-11
 3.95264837e-11 3.40822920e-11 2.93339178e-11 2.55077617e-11
 2.19651842e-11 1.89393616e-11 1.62825081e-11 1.41079216e-11
 1.20594174e-11 1.04141806e-11 8.95629699e-12 7.66169170e-12
 6.57664142e-12 5.64231963e-12 4.80038995e-12 4.09546865e-12
 3.49149660e-12 2.99809919e-12 2.51210718e-12 2.15639006e-12
 1.81382840e-12 1.54214718e-12 1.28099226e-12 1.08713460e-12
 9.11238739e-13 7.58067779e-13 6.31174191e-13 5.22903277e-13
 4.37759275e-13 3.59257811e-13 2.99617087e-13 2.53278455e-13
 2.09668667e-13 1.74499309e-13 1.44715225e-13 1.22147048e-13
 1.01394738e-13 8.32595091e-14 7.02503652e-14 5.89780685e-14
 4.79067897e-14 3.97132122e-14 3.37487748e-14 2.76665495e-14
 2.28892318e-14 1.87743977e-14 1.62223072e-14 1.31554296e-14
 1.09204667e-14 9.21453878e-15 7.73517744e-15 6.22485661e-15
 5.14975788e-15 4.28425703e-15 3.59845884e-15 2.81844245e-15
 2.33487123e-15 1.96852526e-15 1.57172421e-15 1.23728583e-15
 9.79129878e-16 8.38893718e-16 6.49796166e-16 4.94068862e-16
 3.88051749e-16 3.50242122e-16 2.56148825e-16 1.73035509e-16
 1.52582944e-16 1.22120663e-16 8.63924195e-17 4.68147856e-17
 4.82755308e-17 3.51680627e-17 2.25014301e-17 8.83398502e-18
 1.09881665e-17 5.97998858e-18 2.90610229e-18 7.94674507e-19
 4.73505647e-19 7.49216756e-20 0.00000000e+00
t=14.00126: 0.00000000e+00 4.43284088e-06 2.15929651e-05 5.05242108e-05
 5.96616132e-05 7.71759163e-05 7.26715285e-05 7.21639760e-05
 6.99159946e-05 6.88299373e-05 6.58410658e-05 6.63821629e-05
 6.50572123e-05 5.78125621e-05 5.94698770e-05 5.61404976e-05
 5.49431830e-05 5.29790947e-05 5.09326334e-05 4.78337542e-05
 4.87685850e-05 4.69101418e-05 4.68023765e-05 4.41840803e-05
 4.40487360e-05 4.25484907e-05 4.16235093e-05 4.08692105e-05
 3.99335218e-05 3.88598973e-05 3.82177534e-05 3.68201713e-05
 3.59580626e-05 3.52246273e-05 3.37868935e-05 3.31391219e-05
 3.25858370e-05 3.19328263e-05 3.09510444e-05 3.09766342e-05
 3.00376793e-05 2.93372167e-05 2.80760611e-05 2.79208276e-05
 2.73800539e-05 2.66384060e-05 2.58761906e-05 2.55673526e-05
 2.48952517e-05 2.40964670e-05 2.36618726e-05 2.30929706e-05
 2.26927337e-05 2.19044586e-05 2.14935490e-05 2.10416568e-05
 2.04810848e-05 2.02235426e-05 1.95850801e-05 1.90970331e-05
 1.85994515e-05 1.81724132e-05 1.77179164e-05 1.70480873e-05
 1.67855088e-05 1.62262230e-05 1.58312531e-05 1.53641704e-05
 1.49015921e-05 1.45511600e-05 1.40162411e-05 1.35897593e-05
 1.32675821e-05 1.28081580e-05 1.23415998e-05 1.19918646e-05
 1.16047064e-05 1.12569187e-05 1.08719833e-05 1.04687996e-05
 1.01102824e-05 9.83501953e-06 9.46247386e-06 9.07108006e-06
 8.74813159e-06 8.44574672e-06 8.06689153e-06 7.76622565e-06
 7.45112534e-06 7.15139448e-06 6.80555996e-06 6.56704588e-06
 6.26475288e-06 5.98096037e-06 5.66660090e-06 5.42831604e-06
 5.15345634e-06 4.90916424e-06 4.65611200e-06 4.44784151e-06
 4.19667586e-06 3.98709842e-06 3.76103370e-06 3.56384840e-06
 3.36472249e-06 3.17640247e-06 2.99973384e-06 2.83534926e-06
 2.65811261e-06 2.48712755e-06 2.32738647e-06 2.19191976e-06
 2.04399528e-06 1.90747915e-06 1.78055846e-06 1.66452846e-06
 1.54645239e-06 1.43875176e-06 1.34123817e-06 1.24110238e-06
 1.15111221e-06 1.06433957e-06 9.83755476e-07 9.04856874e-07
 8.34139847e-07 7.69858124e-07 7.08666639e-07 6.49546030e-07
 5.95673245e-07 5.47720705e-07 5.01868863e-07 4.57677371e-07
 4.18678171e-07 3.82675447e-07 3.48876395e-07 3.16651305e-07
 2.88676316e-07 2.62460412e-07 2.38246861e-07 2.15806989e-07
 1.95670254e-07 1.77574315e-07 1.59766656e-07 1.44676791e-07
 1.30945899e-07 1.17771178e-07 1.06515088e-07 9.57487112e-08
 8.61744908e-08 7.72853898e-08 6.94609285e-08 6.24851244e-08
 5.60844345e-08 5.03222713e-08 4.51812162e-08 4.03196205e-08
 3.61920449e-08 3.24118898e-08 2.89788507e-08 2.59162948e-08
 2.32097569e-08 2.06551624e-08 1.85037091e-08 1.65293369e-08
 1.47538916e-08 1.31944048e-08 1.18039155e-08 1.04988683e-08
 9.37524344e-09 8.37317967e-09 7.41732172e-09 6.47929559e-09
 5.65705815e-09 4.93280816e-09 4.30470417e-09 3.75870983e-09
 3.26810658e-09 2.86669020e-09 2.49385929e-09 2.17414183e-09
 1.89058319e-09 1.65567486e-09 1.44195485e-09 1.25342431e-09
 1.09541128e-09 9.56698545e-10 8.30223085e-10 7.23107403e-10
 6.29502836e-10 5.47052130e-10 4.78409712e-10 4.14741453e-10
 3.59843754e-10 3.14467279e-10 2.74166766e-10 2.37137389e-10
 2.06548985e-10 1.79806828e-10 1.55951368e-10 1.34937342e-10
 1.17039328e-10 1.01496643e-10 8.85403580e-11 7.63222911e-11
 6.59079712e-11 5.76966320e-11 4.94684655e-11 4.31288865e-11
 3.72405849e-11 3.22531812e-11 2.78049976e-11 2.40157436e-11
 2.07408228e-11 1.78910651e-11 1.54199948e-11 1.32728138e-11
 1.14922522e-11 9.83874648e-12 8.43376718e-12 7.34087936e-12
 6.26019747e-12 5.36210480e-12 4.60005463e-12 3.91199087e-12
 3.36087142e-12 2.87795263e-12 2.44539501e-12 2.07962594e-12
 1.76647077e-12 1.51087784e-12 1.25755898e-12 1.08843619e-12
 9.08824343e-13 7.67595705e-13 6.40074012e-13 5.37425860e-13
 4.52775378e-13 3.75463883e-13 3.11268637e-13 2.56468334e-13
 2.14335574e-13 1.75488320e-13 1.47185481e-13 1.22893169e-13
 1.02078730e-13 8.45817517e-14 6.92642807e-14 5.85484141e-14
 4.86449621e-14 3.99242307e-14 3.31916422e-14 2.79516885e-14
 2.27129105e-14 1.88288258e-14 1.58567861e-14 1.29148794e-14
 1.06264554e-14 8.84614773e-15 7.52437959e-15 6.14394483e-15
 5.00851567e-15 4.19824754e-15 3.53454423e-15 2.82370036e-15
 2.37292826e-15 1.90913609e-15 1.62618247e-15 1.28698451e-15
 1.02611225e-15 8.69519761e-16 6.95339021e-16 5.49658236e-16
 4.37671359e-16 3.77229887e-16 2.87162467e-16 2.23322235e-16
 1.76123413e-16 1.49913695e-16 1.10910327e-16 7.18032700e-17
 6.34721896e-17 5.25280206e-17 3.74794383e-17 2.03079237e-17
 2.08650584e-17 1.46870884e-17 9.85754182e-18 3.49439189e-18
 4.62060467e-18 2.68254807e-18 1.31688496e-18 2.15241118e-19
 2.62057979e-19 2.29875971e-20 0.00000000e+00
t=16.00245: 0.00000000e+00 4.59739219e-06 2.20926027e-05 4.90259886e-05
 5.75146125e-05 6.73388251e-05 6.71679813e-05 6.34105507e-05
 6.08646830e-05 6.12569398e-05 5.80899918e-05 5.82530870e-05
 5.68548118e-05 5.24486031e-05 5.06141513e-05 4.84940143e-05
 4.72896447e-05 4.58009548e-05 4.39520006e-05 4.18510317e-05
 4.15977343e-05 4.11245553e-05 4.03938432e-05 3.90496440e-05
 3.77178028e-05 3.59965732e-05 3.54766355e-05 3.47121848e-05
 3.43595871e-05 3.32837347e-05 3.26001931e-05 3.16428446e-05
 3.18586799e-05 3.08240482e-05 2.99399980e-05 2.90596440e-05
 2.81769863e-05 2.73848646e-05 2.66715677e-05 2.61254200e-05
 2.53915518e-05 2.49913070e-05 2.44082715e-05 2.38242876e-05
 2.31069981e-05 2.29540849e-05 2.23182378e-05 2.15401152e-05
 2.12975623e-05 2.06489749e-05 2.02488915e-05 1.97395184e-05
 1.92220958e-05 1.87499604e-05 1.85268984e-05 1.78763219e-05
 1.74835507e-05 1.70732282e-05 1.67329344e-05 1.60566211e-05
 1.56722739e-05 1.51466225e-05 1.48671392e-05 1.45185937e-05
 1.39818024e-05 1.37530977e-05 1.32362575e-05 1.29845797e-05
 1.25687333e-05 1.21797412e-05 1.18023756e-05 1.14006183e-05
 1.11167536e-05 1.08593501e-05 1.03723565e-05 1.00543896e-05
 9.64740584e-06 9.31093256e-06 8.98711425e-06 8.67172368e-06
 8.39626149e-06 8.07987719e-06 7.79714489e-06 7.51560429e-06
 7.21429784e-06 6.86239351e-06 6.60302361e-06 6.32207101e-06
 6.04010654e-06 5.78787947e-06 5.49553677e-06 5.28833425e-06
 5.01948342e-06 4.81309344e-06 4.58199187e-06 4.36890378e-06
 4.14982677e-06 3.92110725e-06 3.72272048e-06 3.51858742e-06
 3.32462142e-06 3.15579141e-06 2.96529008e-06 2.80042567e-06
 2.63861738e-06 2.47945928e-06 2.32561400e-06 2.19242221e-06
 2.04441750e-06 1.91987986e-06 1.78174209e-06 1.67509639e-06
 1.56267272e-06 1.45449556e-06 1.34659274e-06 1.25202632e-06
 1.15940382e-06 1.07609586e-06 9.96435456e-07 9.19219037e-07
 8.44864711e-07 7.80707399e-07 7.21167690e-07 6.61517710e-07
 6.09839844e-07 5.62485193e-07 5.15477730e-07 4.66731730e-07
 4.29820646e-07 3.91546174e-07 3.56196081e-07 3.25024842e-07
 2.94785603e-07 2.68847657e-07 2.44237821e-07 2.21230893e-07
 2.01084625e-07 1.81999989e-07 1.63790082e-07 1.48318567e-07
 1.34223372e-07 1.21112821e-07 1.08617938e-07 9.79484006e-08
 8.83690701e-08 7.92928767e-08 7.10704975e-08 6.39306185e-08
 5.72934780e-08 5.13806334e-08 4.59579046e-08 4.12479697e-08
 3.69237283e-08 3.30164902e-08 2.93831635e-08 2.62490839e-08
 2.34575483e-08 2.09906201e-08 1.87011387e-08 1.66890436e-08
 1.48945342e-08 1.32264681e-08 1.18089832e-08 1.04965638e-08
 9.36471431e-09 8.35719178e-09 7.43721764e-09 6.59573670e-09
 5.89368204e-09 5.24223577e-09 4.61897598e-09 4.00979904e-09
 3.51386560e-09 3.04627368e-09 2.66461007e-09 2.32459583e-09
 2.01863889e-09 1.75792785e-09 1.53575930e-09 1.33690005e-09
 1.16092304e-09 1.00875753e-09 8.76659445e-10 7.61120685e-10
 6.67010101e-10 5.77619746e-10 5.00894342e-10 4.36601914e-10
 3.78330806e-10 3.28511904e-10 2.85290079e-10 2.48546562e-10
 2.16025422e-10 1.87348400e-10 1.63031493e-10 1.40695320e-10
 1.21802036e-10 1.05961706e-10 9.19740717e-11 7.97547552e-11
 6.91364117e-11 5.99507362e-11 5.19856416e-11 4.49711546e-11
 3.86332080e-11 3.36022800e-11 2.90828920e-11 2.50810759e-11
 2.15368674e-11 1.86430541e-11 1.60979341e-11 1.38574555e-11
 1.19812866e-11 1.02757329e-11 8.85573156e-12 7.63670448e-12
 6.55549450e-12 5.60304268e-12 4.81281193e-12 4.14539160e-12
 3.52400230e-12 3.02720746e-12 2.59619577e-12 2.20863139e-12
 1.90069425e-12 1.60934458e-12 1.37172533e-12 1.16163073e-12
 9.84180896e-13 8.38348151e-13 6.99410634e-13 6.00944605e-13
 5.01643890e-13 4.26400114e-13 3.53549048e-13 2.96077072e-13
 2.49718110e-13 2.05908985e-13 1.70554278e-13 1.40270355e-13
 1.16888308e-13 9.50715990e-14 7.87600252e-14 6.60166012e-14
 5.49252760e-14 4.56352900e-14 3.72939805e-14 3.14161892e-14
 2.58806317e-14 2.12522289e-14 1.74896389e-14 1.47910394e-14
 1.20336135e-14 9.91989424e-15 8.41042487e-15 6.80025317e-15
 5.59910747e-15 4.57796736e-15 3.95354832e-15 3.21240081e-15
 2.63064123e-15 2.18257084e-15 1.81453386e-15 1.46352875e-15
 1.22482281e-15 9.88123818e-16 8.41116488e-16 6.61253706e-16
 5.42199382e-16 4.56323497e-16 3.61155705e-16 2.80920774e-16
 2.25219760e-16 1.97900407e-16 1.47164157e-16 1.11763577e-16
 8.92386456e-17 7.62115918e-17 5.57491599e-17 3.74938360e-17
 3.22574432e-17 2.74094863e-17 1.89957942e-17 9.57248377e-18
 1.05874495e-17 7.29205066e-18 4.83842340e-18 1.72610856e-18
 2.31957122e-18 1.31059339e-18 6.34027028e-19 1.68021136e-19
 1.23843285e-19 1.28134202e-20 0.00000000e+00
t=18.00268: 0.00000000e+00 4.63699801e-06 2.28960495e-05 4.67709170e-05
 5.64788943e-05 5.89185506e-05 5.85076983e-05 5.64264346e-05
 5.55389645e-05 5.56301379e-05 5.27520939e-05 5.15083998e-05
 5.03600200e-05 4.69279520e-05 4.48524636e-05 4.42591544e-05
 4.19171673e-05 4.12809706e-05 3.91383836e-05 3.76694176e-05
 3.69186782e-05 3.60109344e-05 3.53646465e-05 3.46078166e-05
 3.24761365e-05 3.23360642e-05 3.16567837e-05 3.09599955e-05
 2.99487868e-05 2.93636666e-05 2.82966544e-05 2.80870832e-05
 2.72629582e-05 2.63893383e-05 2.54844534e-05 2.51710871e-05
 2.47238314e-05 2.37318281e-05 2.34000701e-05 2.30276629e-05
 2.27929357e-05 2.17154787e-05 2.12293144e-05 2.08690883e-05
 2.01489522e-05 1.97344409e-05 1.93187719e-05 1.89278060e-05
 1.84368337e-05 1.81064179e-05 1.74365742e-05 1.70905206e-05
 1.67117849e-05 1.61556328e-05 1.60313430e-05 1.55999372e-05
 1.51441944e-05 1.46993594e-05 1.42049984e-05 1.39646609e-05
 1.35739961e-05 1.32361330e-05 1.27780031e-05 1.24136754e-05
 1.20911715e-05 1.17737989e-05 1.13593774e-05 1.10827707e-05
 1.07998069e-05 1.03241322e-05 1.00158142e-05 9.75426800e-06
 9.48514907e-06 9.17494947e-06 8.86892928e-06 8.48624654e-06
 8.21439745e-06 7.94379615e-06 7.61644957e-06 7.37337936e-06
 7.04639639e-06 6.80224701e-06 6.54894053e-06 6.24628554e-06
 5.99187539e-06 5.73695884e-06 5.49389297e-06 5.28091076e-06
 5.03407546e-06 4.83132623e-06 4.57362803e-06 4.37676504e-06
 4.14273756e-06 3.97019765e-06 3.74388544e-06 3.55239104e-06
 3.37562738e-06 3.21014424e-06 3.02485210e-06 2.85539681e-06
 2.69455930e-06 2.53957212e-06 2.39136713e-06 2.24542491e-06
 2.11783317e-06 1.98237255e-06 1.85190224e-06 1.72956179e-06
 1.60865031e-06 1.50634579e-06 1.40704521e-06 1.30919759e-06
 1.21297310e-06 1.12703536e-06 1.04335356e-06 9.69576696e-07
 8.95315449e-07 8.26317064e-07 7.62974968e-07 7.03440380e-07
 6.48143016e-07 5.93119121e-07 5.43789424e-07 4.98585670e-07
 4.56963169e-07 4.16468707e-07 3.79637632e-07 3.46192084e-07
 3.17693994e-07 2.89251999e-07 2.61448286e-07 2.37977466e-07
 2.15217002e-07 1.95609587e-07 1.77222956e-07 1.59393600e-07
 1.43846540e-07 1.30231550e-07 1.17155289e-07 1.05480245e-07
 9.47707189e-08 8.54930663e-08 7.66152845e-08 6.86094698e-08
 6.17268254e-08 5.53578863e-08 4.96022463e-08 4.41983803e-08
 3.95678431e-08 3.54346328e-08 3.15868172e-08 2.82223203e-08
 2.51780418e-08 2.24305493e-08 2.00310142e-08 1.78790849e-08
 1.59278341e-08 1.41165569e-08 1.25831894e-08 1.11821468e-08
 9.96214962e-09 8.82023521e-09 7.85409959e-09 6.97047370e-09
 6.21186869e-09 5.51729530e-09 4.90143799e-09 4.34859427e-09
 3.87382369e-09 3.43074887e-09 3.02085234e-09 2.62676399e-09
 2.28709580e-09 1.99042201e-09 1.73249666e-09 1.50654254e-09
 1.31093921e-09 1.13778459e-09 9.86040864e-10 8.58965768e-10
 7.42700330e-10 6.44236295e-10 5.61186670e-10 4.87631623e-10
 4.22967510e-10 3.69169043e-10 3.18986661e-10 2.76761128e-10
 2.40470109e-10 2.07742822e-10 1.80430638e-10 1.56556635e-10
 1.35440834e-10 1.17187523e-10 1.01485935e-10 8.80592251e-11
 7.60183679e-11 6.60425750e-11 5.69515786e-11 4.94050562e-11
 4.27314269e-11 3.67856679e-11 3.19504159e-11 2.74765675e-11
 2.36234036e-11 2.04574958e-11 1.76404031e-11 1.52585611e-11
 1.30714324e-11 1.13235636e-11 9.74950723e-12 8.36740395e-12
 7.20292941e-12 6.16769344e-12 5.31164300e-12 4.57193223e-12
 3.91063733e-12 3.34979536e-12 2.86208327e-12 2.46267719e-12
 2.09982957e-12 1.79415581e-12 1.52980110e-12 1.30185972e-12
 1.10861803e-12 9.47842029e-13 8.01763467e-13 6.77111204e-13
 5.73264508e-13 4.88125504e-13 4.03958603e-13 3.50226662e-13
 2.89615971e-13 2.44596606e-13 2.02807147e-13 1.70904867e-13
 1.42450487e-13 1.17293683e-13 9.61957117e-14 7.94841515e-14
 6.58743910e-14 5.35668330e-14 4.46857957e-14 3.71490352e-14
 3.05481553e-14 2.51952649e-14 2.08673102e-14 1.73055694e-14
 1.42775540e-14 1.16700471e-14 9.65562999e-15 8.05341183e-15
 6.60333880e-15 5.42250570e-15 4.51704419e-15 3.67328162e-15
 3.01550790e-15 2.42940538e-15 2.11945183e-15 1.71053744e-15
 1.39216773e-15 1.17391156e-15 9.74904986e-16 7.88084715e-16
 6.41582633e-16 5.34564962e-16 4.40245217e-16 3.48432222e-16
 2.78162829e-16 2.32655792e-16 1.89289248e-16 1.45908365e-16
 1.14912130e-16 9.80608245e-17 7.51950914e-17 5.69372334e-17
 4.52575928e-17 3.84383869e-17 2.79150493e-17 1.87741271e-17
 1.60782716e-17 1.31550578e-17 9.03096232e-18 4.86899974e-18
 5.01022801e-18 3.72780967e-18 2.34130470e-18 8.25101743e-19
 1.10231858e-18 6.05609405e-19 3.08911938e-19 7.87320591e-20
 6.05063444e-20 4.33280164e-21 0.00000000e+00
t=20.0039: 0.00000000e+00 4.61598075e-06 2.36908215e-05 4.36322675e-05
 5.49713868e-05 5.22585487e-05 4.99652303e-05 5.01291219e-05
 5.17273467e-05 4.98353782e-05 4.77450880e-05 4.40219121e-05
 4.61389919e-05 4.31359557e-05 4.04253437e-05 3.94807397e-05
 3.83627934e-05 3.76594248e-05 3.50368235e-05 3.40127917e-05
 3.27194592e-05 3.16517717e-05 3.17040368e-05 3.03810561e-05
 2.95364641e-05 2.88772998e-05 2.81501047e-05 2.76342887e-05
 2.65188552e-05 2.59417169e-05 2.52149262e-05 2.45312485e-05
 2.36600702e-05 2.35096509e-05 2.27176808e-05 2.23489808e-05
 2.17350009e-05 2.14634553e-05 2.09477002e-05 2.04163646e-05
 1.97163734e-05 1.90742341e-05 1.87670514e-05 1.81747387e-05
 1.78257242e-05 1.73867931e-05 1.69306140e-05 1.65975678e-05
 1.61055451e-05 1.58512350e-05 1.52834357e-05 1.50847625e-05
 1.47507638e-05 1.43398721e-05 1.38805687e-05 1.35566405e-05
 1.31100229e-05 1.27573760e-05 1.24282549e-05 1.22657725e-05
 1.17271565e-05 1.14771048e-05 1.11188985e-05 1.07816880e-05
 1.06058095e-05 1.02072188e-05 9.87410730e-06 9.57564277e-06
 9.24220929e-06 8.91929218e-06 8.65717726e-06 8.38767669e-06
 8.13572926e-06 7.88897818e-06 7.57889635e-06 7.30648951e-06
 7.01600791e-06 6.76999500e-06 6.48329599e-06 6.24646534e-06
 6.03904121e-06 5.79357668e-06 5.54931063e-06 5.33673759e-06
 5.11340298e-06 4.86847478e-06 4.66992638e-06 4.44676632e-06
 4.25694264e-06 4.03649159e-06 3.85779511e-06 3.65398082e-06
 3.47064413e-06 3.28680432e-06 3.12421274e-06 2.95430596e-06
 2.79353350e-06 2.64529479e-06 2.49593904e-06 2.34152846e-06
 2.20427885e-06 2.07723931e-06 1.95203100e-06 1.82467998e-06
 1.71784979e-06 1.59912930e-06 1.49670523e-06 1.39229139e-06
 1.29772750e-06 1.20806435e-06 1.12527850e-06 1.04031597e-06
 9.67557000e-07 8.91262038e-07 8.23661525e-07 7.61163444e-07
 7.03413565e-07 6.50182897e-07 5.93493704e-07 5.48276043e-07
 5.01910090e-07 4.60100455e-07 4.20831107e-07 3.83402217e-07
 3.50420340e-07 3.19692220e-07 2.90122013e-07 2.64877465e-07
 2.40063540e-07 2.17241330e-07 1.96943279e-07 1.78180853e-07
 1.60999162e-07 1.45265478e-07 1.30845824e-07 1.18450836e-07
 1.06202776e-07 9.59751869e-08 8.61336305e-08 7.73143258e-08
 6.94268676e-08 6.22476037e-08 5.57028136e-08 4.97817038e-08
 4.42844015e-08 3.97899609e-08 3.53728562e-08 3.15065175e-08
 2.81299162e-08 2.49372194e-08 2.22690527e-08 1.98049493e-08
 1.76647796e-08 1.57467021e-08 1.39905396e-08 1.24297512e-08
 1.10003096e-08 9.79457816e-09 8.67769410e-09 7.68332333e-09
 6.84464941e-09 6.06649916e-09 5.39114322e-09 4.77339793e-09
 4.23909736e-09 3.74837857e-09 3.33557073e-09 2.95160119e-09
 2.61127585e-09 2.31784401e-09 2.03565542e-09 1.76530608e-09
 1.53504623e-09 1.33335170e-09 1.15350724e-09 1.00044178e-09
 8.68254859e-10 7.56108273e-10 6.56185197e-10 5.69814091e-10
 4.92658619e-10 4.27605685e-10 3.70631907e-10 3.20820440e-10
 2.78571306e-10 2.41161144e-10 2.09330953e-10 1.81197737e-10
 1.56333402e-10 1.35595207e-10 1.17478791e-10 1.01697329e-10
 8.81026557e-11 7.64240486e-11 6.59516392e-11 5.68103133e-11
 4.89914449e-11 4.23082910e-11 3.66344283e-11 3.16119774e-11
 2.72974302e-11 2.35015250e-11 2.03399912e-11 1.75404642e-11
 1.50575575e-11 1.30184413e-11 1.11896614e-11 9.64889233e-12
 8.27423230e-12 7.12986484e-12 6.12504961e-12 5.23991086e-12
 4.51790040e-12 3.88979704e-12 3.31957182e-12 2.85064032e-12
 2.43784342e-12 2.08897075e-12 1.77617430e-12 1.52839901e-12
 1.29327546e-12 1.10826415e-12 9.39966772e-13 7.95610014e-13
 6.79746853e-13 5.77459739e-13 4.86687539e-13 4.12353900e-13
 3.48246572e-13 2.96828162e-13 2.44295144e-13 2.11060680e-13
 1.74009381e-13 1.46425458e-13 1.21562378e-13 1.01603018e-13
 8.43691203e-14 7.00156948e-14 5.75838561e-14 4.73112669e-14
 3.88937445e-14 3.16535866e-14 2.63256524e-14 2.17828318e-14
 1.80542092e-14 1.48754535e-14 1.21405473e-14 1.01988511e-14
 8.38588745e-15 6.80484961e-15 5.63062055e-15 4.70513089e-15
 3.84400809e-15 3.13594505e-15 2.59925199e-15 2.12676534e-15
 1.75315164e-15 1.43221279e-15 1.22446874e-15 9.74228139e-16
 8.01126855e-16 6.61871852e-16 5.52160646e-16 4.47355231e-16
 3.52713597e-16 2.92394479e-16 2.48053403e-16 1.94029923e-16
 1.54135787e-16 1.30747391e-16 1.04189595e-16 8.15512100e-17
 6.50170951e-17 5.55438101e-17 4.12693936e-17 3.19023338e-17
 2.51635540e-17 2.14803616e-17 1.53558876e-17 1.01214981e-17
 8.74680052e-18 7.22953057e-18 5.00637218e-18 2.62600471e-18
 2.69264023e-18 2.00555809e-18 1.30927897e-18 4.43808498e-19
 6.20034322e-19 3.46619780e-19 1.57989828e-19 3.74230845e-20
 3.29239683e-20 4.16428328e-21 0.00000000e+00
t=22.00387: 0.00000000e+00 4.56587477e-06 2.43807085e-05 3.96687515e-05
 5.21702119e-05 4.67475303e-05 4.48809188e-05 4.56451609e-05
 4.62811698e-05 4.53800171e-05 4.34868204e-05 3.88384523e-05
 4.12471583e-05 3.81556527e-05 3.63758184e-05 3.65237104e-05
 3.45761527e-05 3.40499373e-05 3.17735158e-05 3.13315148e-05
 3.04644574e-05 2.89917507e-05 2.79143791e-05 2.70364736e-05
 2.72382725e-05 2.54618740e-05 2.53405520e-05 2.45195077e-05
 2.41380624e-05 2.31502064e-05 2.29520857e-05 2.24005550e-05
 2.14097497e-05 2.11111606e-05 2.10578051e-05 2.00750141e-05
 1.95086218e-05 1.91358459e-05 1.87607306e-05 1.81722487e-05
 1.78866607e-05 1.72503764e-05 1.67618653e-05 1.62476866e-05
 1.59172457e-05 1.56031123e-05 1.51624424e-05 1.48738656e-05
 1.43188504e-05 1.40882794e-05 1.37771342e-05 1.34165434e-05
 1.31055630e-05 1.27804309e-05 1.23764328e-05 1.19156813e-05
 1.18055423e-05 1.14955900e-05 1.10588669e-05 1.07338784e-05
 1.04551337e-05 1.00471866e-05 9.79513329e-06 9.56667732e-06
 9.35578015e-06 8.94474057e-06 8.74866647e-06 8.46117502e-06
 8.16724372e-06 7.91730749e-06 7.68402330e-06 7.42626855e-06
 7.17964737e-06 6.88249621e-06 6.66132197e-06 6.36986760e-06
 6.14795323e-06 5.91608359e-06 5.69900989e-06 5.46617745e-06
 5.23672915e-06 5.04050466e-06 4.78544855e-06 4.60110075e-06
 4.38539364e-06 4.18809358e-06 4.02906867e-06 3.81389584e-06
 3.63202097e-06 3.45913138e-06 3.28191053e-06 3.10418967e-06
 2.96031778e-06 2.79512615e-06 2.65134476e-06 2.49385845e-06
 2.36424502e-06 2.22166622e-06 2.09102008e-06 1.97349435e-06
 1.85186355e-06 1.73312574e-06 1.62457772e-06 1.51367769e-06
 1.42000226e-06 1.32004962e-06 1.22742062e-06 1.15015801e-06
 1.06701995e-06 9.88268026e-07 9.16985975e-07 8.51568096e-07
 7.82815267e-07 7.26402782e-07 6.65005250e-07 6.13479654e-07
 5.64292875e-07 5.17427118e-07 4.73594159e-07 4.34128347e-07
 3.97468308e-07 3.63368511e-07 3.29543579e-07 3.02005709e-07
 2.74289818e-07 2.49241481e-07 2.25532948e-07 2.05103055e-07
 1.84918588e-07 1.67657790e-07 1.50883201e-07 1.36690433e-07
 1.22820902e-07 1.10858911e-07 9.96064156e-08 8.95346297e-08
 8.03327550e-08 7.22187668e-08 6.44565622e-08 5.78635433e-08
 5.16899521e-08 4.62643378e-08 4.13063930e-08 3.67846222e-08
 3.27474521e-08 2.91567463e-08 2.60153698e-08 2.32068861e-08
 2.05689239e-08 1.82856790e-08 1.63091068e-08 1.44344592e-08
 1.28415019e-08 1.13650304e-08 1.01373833e-08 8.94773863e-09
 7.94451369e-09 7.01205537e-09 6.23380478e-09 5.51639787e-09
 4.88705421e-09 4.32355691e-09 3.82839663e-09 3.39174058e-09
 3.00300123e-09 2.65350833e-09 2.35223314e-09 2.08245876e-09
 1.84174509e-09 1.63259480e-09 1.42340557e-09 1.23764525e-09
 1.07564810e-09 9.32175009e-10 8.07561402e-10 6.97285679e-10
 6.05937693e-10 5.24928483e-10 4.56321213e-10 3.93224124e-10
 3.40740649e-10 2.94862363e-10 2.56324984e-10 2.21300825e-10
 1.91863716e-10 1.66174039e-10 1.43544766e-10 1.24233593e-10
 1.07484207e-10 9.28128531e-11 8.03315648e-11 6.95116343e-11
 5.99058568e-11 5.19309050e-11 4.48209425e-11 3.86381918e-11
 3.32896561e-11 2.88190405e-11 2.49221798e-11 2.13440250e-11
 1.84261377e-11 1.59174184e-11 1.36994918e-11 1.17987073e-11
 1.01557291e-11 8.73191112e-12 7.50623994e-12 6.49013876e-12
 5.52126674e-12 4.76321362e-12 4.08016565e-12 3.49777248e-12
 3.02335805e-12 2.56225293e-12 2.19517885e-12 1.88677694e-12
 1.60524160e-12 1.37447457e-12 1.17146503e-12 9.99589166e-13
 8.49185771e-13 7.21474437e-13 6.15258607e-13 5.18601015e-13
 4.43590278e-13 3.75747673e-13 3.16433127e-13 2.68242423e-13
 2.26721547e-13 1.91868229e-13 1.58642152e-13 1.34994102e-13
 1.12911763e-13 9.44219983e-14 7.83708400e-14 6.52529704e-14
 5.42868957e-14 4.46827579e-14 3.68716883e-14 3.00144895e-14
 2.50507409e-14 2.02617606e-14 1.67133471e-14 1.37428477e-14
 1.14516573e-14 9.39805750e-15 7.65431547e-15 6.37225539e-15
 5.27461380e-15 4.30133255e-15 3.50635937e-15 2.93102717e-15
 2.36127082e-15 1.93429434e-15 1.62022996e-15 1.32066340e-15
 1.08065662e-15 8.71015290e-16 7.46208025e-16 5.98982696e-16
 4.92603513e-16 4.11597340e-16 3.35570235e-16 2.68375283e-16
 2.23322001e-16 1.80015396e-16 1.52239509e-16 1.16592602e-16
 9.38483405e-17 7.84020433e-17 6.37338011e-17 4.83516927e-17
 3.89343218e-17 3.31879647e-17 2.43468207e-17 1.84686093e-17
 1.47698883e-17 1.23665302e-17 9.05069873e-18 6.02925905e-18
 4.88388800e-18 4.23615000e-18 2.99942070e-18 1.65164865e-18
 1.60270074e-18 1.15471175e-18 7.28170327e-19 2.58128744e-19
 3.59684922e-19 1.98672226e-19 9.49262204e-20 2.61154420e-20
 1.45908739e-20 3.09831851e-21 0.00000000e+00
t=24.00258: 0.00000000e+00 4.51473302e-06 2.48682972e-05 3.59862924e-05
 4.83791394e-05 4.26873044e-05 4.19510885e-05 4.16449779e-05
 4.20039222e-05 4.20824773e-05 3.98107625e-05 3.55443663e-05
 3.69420464e-05 3.43966462e-05 3.32339680e-05 3.20542759e-05
 3.19065445e-05 3.09094615e-05 2.90855244e-05 2.85439546e-05
 2.71382207e-05 2.63181459e-05 2.52414985e-05 2.49571216e-05
 2.43157353e-05 2.36117509e-05 2.28342613e-05 2.25746170e-05
 2.15195216e-05 2.15664353e-05 2.06040926e-05 2.03562395e-05
 1.97816727e-05 1.89851459e-05 1.90275804e-05 1.83437433e-05
 1.74852039e-05 1.71688438e-05 1.69713072e-05 1.64695490e-05
 1.62445268e-05 1.56060675e-05 1.53892898e-05 1.47817467e-05
 1.43650886e-05 1.40197610e-05 1.36798718e-05 1.34266736e-05
 1.32345799e-05 1.26146654e-05 1.22502191e-05 1.21022620e-05
 1.17548542e-05 1.14721894e-05 1.10614699e-05 1.07206759e-05
 1.04988594e-05 1.02495875e-05 9.94678635e-06 9.65454492e-06
 9.31226703e-06 9.17281586e-06 8.76591553e-06 8.46013767e-06
 8.27324175e-06 7.98083279e-06 7.72306866e-06 7.56051395e-06
 7.26488870e-06 7.03049026e-06 6.73529002e-06 6.54493662e-06
 6.30656242e-06 6.06426375e-06 5.88943850e-06 5.63868311e-06
 5.46117953e-06 5.20969428e-06 5.02314422e-06 4.78554323e-06
 4.62154686e-06 4.38803113e-06 4.20572977e-06 4.01478172e-06
 3.84319767e-06 3.64294015e-06 3.50120889e-06 3.30586749e-06
 3.13515060e-06 2.97049981e-06 2.82582755e-06 2.70510488e-06
 2.53889405e-06 2.38846583e-06 2.27549716e-06 2.13155013e-06
 2.01144195e-06 1.90459217e-06 1.78097632e-06 1.68063502e-06
 1.56745613e-06 1.46804304e-06 1.36354613e-06 1.27403650e-06
 1.20192647e-06 1.10475218e-06 1.03385510e-06 9.59409587e-07
 8.89686286e-07 8.21434498e-07 7.58204695e-07 7.03678504e-07
 6.47502577e-07 5.93589581e-07 5.45494127e-07 5.01664573e-07
 4.61230335e-07 4.20387043e-07 3.85559172e-07 3.51537590e-07
 3.20251355e-07 2.92030110e-07 2.64722062e-07 2.40437896e-07
 2.18906530e-07 1.98586567e-07 1.79308006e-07 1.62289113e-07
 1.46242264e-07 1.31769936e-07 1.18524186e-07 1.06817414e-07
 9.62492611e-08 8.63178301e-08 7.74342455e-08 6.91037822e-08
 6.23656615e-08 5.57190785e-08 4.94771178e-08 4.43858872e-08
 3.94876620e-08 3.52447590e-08 3.14710569e-08 2.78918960e-08
 2.49259668e-08 2.21883749e-08 1.95696244e-08 1.74458396e-08
 1.55068582e-08 1.37033797e-08 1.22121325e-08 1.08006598e-08
 9.57225919e-09 8.44440974e-09 7.48981885e-09 6.62992831e-09
 5.87949322e-09 5.18608098e-09 4.59465963e-09 4.06356985e-09
 3.59114620e-09 3.17584580e-09 2.81213871e-09 2.48585404e-09
 2.18971456e-09 1.94421317e-09 1.71429975e-09 1.51207516e-09
 1.33731881e-09 1.18159809e-09 1.03319087e-09 8.94402494e-10
 7.75558824e-10 6.68786791e-10 5.80448463e-10 5.02040507e-10
 4.35639907e-10 3.76798676e-10 3.26556428e-10 2.81897809e-10
 2.42974683e-10 2.11074861e-10 1.82243306e-10 1.57735799e-10
 1.36384848e-10 1.17752988e-10 1.01878879e-10 8.83853387e-11
 7.61281137e-11 6.56333563e-11 5.65812168e-11 4.88299226e-11
 4.22735025e-11 3.64092573e-11 3.14493673e-11 2.71698803e-11
 2.32847222e-11 2.01549781e-11 1.73829277e-11 1.48956597e-11
 1.28654839e-11 1.10490906e-11 9.56364785e-12 8.21546192e-12
 7.01413953e-12 6.02340731e-12 5.19752835e-12 4.46604225e-12
 3.81254571e-12 3.27373105e-12 2.80637718e-12 2.40453866e-12
 2.06428223e-12 1.75522261e-12 1.50250663e-12 1.28319188e-12
 1.09824623e-12 9.34802711e-13 7.95508285e-13 6.83352838e-13
 5.76202803e-13 4.90905233e-13 4.15263632e-13 3.51299976e-13
 3.00185481e-13 2.52887821e-13 2.12644899e-13 1.79478729e-13
 1.51129601e-13 1.28368659e-13 1.05730174e-13 9.02460121e-14
 7.49848686e-14 6.27325454e-14 5.16540442e-14 4.32210871e-14
 3.60142511e-14 2.97638232e-14 2.45125026e-14 1.99432766e-14
 1.63897585e-14 1.33691163e-14 1.10622419e-14 9.16192176e-15
 7.51576830e-15 6.17775890e-15 5.03490332e-15 4.21310924e-15
 3.45707460e-15 2.81959592e-15 2.32118184e-15 1.94686757e-15
 1.55243417e-15 1.27610662e-15 1.05950702e-15 8.57433782e-16
 6.94818206e-16 5.65990803e-16 4.80902972e-16 3.92271868e-16
 3.21371911e-16 2.65332469e-16 2.19726686e-16 1.72239220e-16
 1.42627272e-16 1.16367930e-16 9.67075777e-17 7.57012516e-17
 6.09972017e-17 4.97810494e-17 3.95332295e-17 3.04544021e-17
 2.43933241e-17 2.08611510e-17 1.52372325e-17 1.18964580e-17
 9.15807996e-18 7.96847594e-18 5.56491366e-18 3.75715549e-18
 3.30687503e-18 2.64884597e-18 1.83929108e-18 9.22453971e-19
 1.02298465e-18 7.26689119e-19 4.36442415e-19 1.69278933e-19
 2.12737622e-19 1.18164522e-19 5.86277242e-20 1.20102883e-20
 1.24613929e-20 8.37238756e-22 0.00000000e+00
t=26.00414: 0.00000000e+00 4.47974534e-06 2.50590208e-05 3.30791353e-05
 4.41081436e-05 3.98210998e-05 3.96792538e-05 3.77898994e-05
 3.95373243e-05 3.82435705e-05 3.67687289e-05 3.30324195e-05
 3.37010637e-05 3.16506037e-05 3.09182160e-05 2.99067723e-05
 2.92164780e-05 2.83098948e-05 2.69478611e-05 2.61335948e-05
 2.48113948e-05 2.45464674e-05 2.34772228e-05 2.28150796e-05
 2.26008760e-05 2.16128169e-05 2.08978521e-05 2.07105032e-05
 1.94555155e-05 1.96147779e-05 1.85815943e-05 1.84520678e-05
 1.83103758e-05 1.74046498e-05 1.72867856e-05 1.66007899e-05
 1.61217699e-05 1.58678507e-05 1.53055468e-05 1.53065893e-05
 1.45484128e-05 1.41723256e-05 1.38138704e-05 1.35405252e-05
 1.31706442e-05 1.28077265e-05 1.24902573e-05 1.22671442e-05
 1.18438106e-05 1.15893725e-05 1.12068022e-05 1.09204762e-05
 1.06149401e-05 1.02907902e-05 1.01656027e-05 9.84158932e-06
 9.48603026e-06 9.27105127e-06 8.91346400e-06 8.70605124e-06
 8.45188400e-06 8.24655226e-06 7.97034721e-06 7.63652947e-06
 7.45272828e-06 7.23355950e-06 6.98762775e-06 6.74184923e-06
 6.57362055e-06 6.31122884e-06 6.09286932e-06 5.86639335e-06
 5.64234877e-06 5.44306232e-06 5.22644150e-06 5.02783964e-06
 4.83524644e-06 4.62025500e-06 4.43062578e-06 4.24142244e-06
 4.06424960e-06 3.89303220e-06 3.74282652e-06 3.54864782e-06
 3.37724744e-06 3.21439764e-06 3.05695245e-06 2.91018686e-06
 2.74993053e-06 2.60722342e-06 2.47944892e-06 2.34244483e-06
 2.20538307e-06 2.08948692e-06 1.97923187e-06 1.84749398e-06
 1.74513803e-06 1.63590953e-06 1.53087475e-06 1.44257480e-06
 1.34902150e-06 1.26202174e-06 1.17257528e-06 1.09230970e-06
 1.01740765e-06 9.45580551e-07 8.76764270e-07 8.07592289e-07
 7.52345288e-07 6.92615107e-07 6.38408972e-07 5.88000208e-07
 5.39473629e-07 4.94462715e-07 4.56286560e-07 4.16903414e-07
 3.81477596e-07 3.48103821e-07 3.17762077e-07 2.89636651e-07
 2.61874383e-07 2.38372225e-07 2.17321977e-07 1.96437276e-07
 1.78127407e-07 1.60889880e-07 1.44958465e-07 1.30586241e-07
 1.17395739e-07 1.05976252e-07 9.48677525e-08 8.52737275e-08
 7.67900973e-08 6.85583406e-08 6.12530194e-08 5.47108550e-08
 4.88268006e-08 4.35710851e-08 3.88819619e-08 3.46449045e-08
 3.08242378e-08 2.74905319e-08 2.44843439e-08 2.16219435e-08
 1.93029208e-08 1.71767405e-08 1.51376668e-08 1.34262945e-08
 1.19138712e-08 1.05402329e-08 9.29253791e-09 8.26306817e-09
 7.30524795e-09 6.45538861e-09 5.70332906e-09 5.04980097e-09
 4.44712301e-09 3.93203291e-09 3.46936094e-09 3.05649430e-09
 2.71253276e-09 2.39421118e-09 2.10771828e-09 1.85809677e-09
 1.64044418e-09 1.45094146e-09 1.28013639e-09 1.13267107e-09
 9.98967108e-10 8.80331314e-10 7.69830550e-10 6.65269361e-10
 5.74483473e-10 4.97432089e-10 4.29522212e-10 3.70560324e-10
 3.21119426e-10 2.78220092e-10 2.40695530e-10 2.08026578e-10
 1.79735784e-10 1.55094199e-10 1.33778950e-10 1.15663840e-10
 1.00432106e-10 8.66978663e-11 7.46341853e-11 6.43765674e-11
 5.55672593e-11 4.77078132e-11 4.12849009e-11 3.55483705e-11
 3.08620802e-11 2.65335433e-11 2.28191032e-11 1.95840289e-11
 1.68707281e-11 1.45341446e-11 1.25193897e-11 1.08227098e-11
 9.27782191e-12 7.97172497e-12 6.87310013e-12 5.89560454e-12
 5.04124169e-12 4.34253279e-12 3.73373967e-12 3.20497647e-12
 2.73332222e-12 2.32924475e-12 2.00586697e-12 1.71282004e-12
 1.46125218e-12 1.24969118e-12 1.06465440e-12 9.12516097e-13
 7.77330795e-13 6.59883545e-13 5.61735531e-13 4.81119839e-13
 4.07138121e-13 3.47280377e-13 2.94777242e-13 2.46240613e-13
 2.10742724e-13 1.78397104e-13 1.49855226e-13 1.25736469e-13
 1.05913876e-13 8.99134690e-14 7.40800387e-14 6.32742346e-14
 5.20655673e-14 4.36791936e-14 3.60684701e-14 3.01403004e-14
 2.50561396e-14 2.04577144e-14 1.70543284e-14 1.38058680e-14
 1.13763111e-14 9.20983688e-15 7.55541024e-15 6.30305204e-15
 5.17633425e-15 4.26384057e-15 3.46012041e-15 2.88975910e-15
 2.36989814e-15 1.91349526e-15 1.58101401e-15 1.32153168e-15
 1.06614368e-15 8.73578951e-16 7.28612604e-16 5.87333799e-16
 4.80627008e-16 3.90818038e-16 3.30654974e-16 2.67666039e-16
 2.13832894e-16 1.81591315e-16 1.48632704e-16 1.19572414e-16
 9.77010079e-17 7.85449093e-17 6.65039141e-17 5.17704948e-17
 4.07164697e-17 3.45704220e-17 2.70961458e-17 2.06495765e-17
 1.67203893e-17 1.41713976e-17 1.02968683e-17 8.17760757e-18
 6.32800570e-18 5.30041639e-18 3.76405461e-18 2.59833425e-18
 2.19877354e-18 1.82229759e-18 1.22749705e-18 6.38437490e-19
 6.88451342e-19 4.83502252e-19 3.10401285e-19 1.04468817e-19
 1.47167828e-19 7.60408430e-20 3.31358616e-20 7.32764974e-21
 6.49411570e-21 8.25514330e-22 0.00000000e+00
t=28.00151: 0.00000000e+00 4.44962762e-06 2.49079255e-05 3.08766599e-05
 4.03722801e-05 3.78444811e-05 3.76676539e-05 3.43934891e-05
 3.75722591e-05 3.48745103e-05 3.43926265e-05 3.08824485e-05
 3.17624047e-05 2.95288552e-05 2.89085581e-05 2.84504916e-05
 2.67792074e-05 2.56280916e-05 2.50779720e-05 2.35488469e-05
 2.34646559e-05 2.27874106e-05 2.16658170e-05 2.11653430e-05
 2.07859959e-05 2.01538052e-05 1.96811373e-05 1.92769559e-05
 1.80638899e-05 1.78542935e-05 1.72878107e-05 1.70881781e-05
 1.67644722e-05 1.59761437e-05 1.56902687e-05 1.50798724e-05
 1.50393180e-05 1.43196878e-05 1.39832137e-05 1.38519185e-05
 1.34885934e-05 1.29816088e-05 1.25208713e-05 1.22776972e-05
 1.19657843e-05 1.17266280e-05 1.13751816e-05 1.13411048e-05
 1.09139656e-05 1.06257220e-05 1.02315268e-05 1.00573359e-05
 9.78417285e-06 9.48197586e-06 9.21338200e-06 8.99290711e-06
 8.67669484e-06 8.39434900e-06 8.23570190e-06 7.95128933e-06
 7.69015152e-06 7.46231499e-06 7.23202393e-06 7.00084899e-06
 6.79555386e-06 6.53927974e-06 6.29352367e-06 6.13283298e-06
 5.91760414e-06 5.71697012e-06 5.52936328e-06 5.29230308e-06
 5.07332063e-06 4.87480737e-06 4.67491894e-06 4.46646381e-06
 4.33246244e-06 4.14475232e-06 3.96695316e-06 3.81313305e-06
 3.61805002e-06 3.46002925e-06 3.29950925e-06 3.14817259e-06
 2.99625076e-06 2.85801048e-06 2.70626409e-06 2.57173510e-06
 2.41875519e-06 2.29803531e-06 2.18501595e-06 2.06434789e-06
 1.94328102e-06 1.82730905e-06 1.73132857e-06 1.62234222e-06
 1.51931989e-06 1.42595762e-06 1.33217511e-06 1.24180783e-06
 1.15683484e-06 1.08534420e-06 1.00501196e-06 9.36498755e-07
 8.69408393e-07 8.04824545e-07 7.45459429e-07 6.89925658e-07
 6.35227457e-07 5.84800396e-07 5.38902634e-07 4.96206810e-07
 4.54288628e-07 4.15935649e-07 3.79822521e-07 3.47269219e-07
 3.15539739e-07 2.89682735e-07 2.62713580e-07 2.39368579e-07
 2.16882167e-07 1.96302549e-07 1.78128925e-07 1.60626303e-07
 1.45588534e-07 1.30683378e-07 1.17556178e-07 1.05854015e-07
 9.51582415e-08 8.52907568e-08 7.65326416e-08 6.83910874e-08
 6.12621552e-08 5.48151421e-08 4.90018950e-08 4.37790508e-08
 3.88248264e-08 3.46804641e-08 3.07203176e-08 2.73656314e-08
 2.43278137e-08 2.15483982e-08 1.90995199e-08 1.69578127e-08
 1.49991472e-08 1.33224082e-08 1.17742953e-08 1.04373453e-08
 9.23201563e-09 8.15647674e-09 7.20974190e-09 6.35367578e-09
 5.62527129e-09 4.96223739e-09 4.37117672e-09 3.86434728e-09
 3.41899096e-09 3.01118086e-09 2.65837808e-09 2.33497966e-09
 2.06039430e-09 1.81373976e-09 1.59738569e-09 1.40780735e-09
 1.23805126e-09 1.09356695e-09 9.63404932e-10 8.49427574e-10
 7.46266935e-10 6.60492636e-10 5.76816110e-10 4.96536295e-10
 4.30160015e-10 3.70542068e-10 3.20833484e-10 2.77573546e-10
 2.39064893e-10 2.06853957e-10 1.77969043e-10 1.53788477e-10
 1.32902731e-10 1.14443052e-10 9.87320504e-11 8.53017964e-11
 7.34573662e-11 6.35221469e-11 5.47371179e-11 4.74088653e-11
 4.06953739e-11 3.49656763e-11 3.01805382e-11 2.59985409e-11
 2.22713484e-11 1.92309240e-11 1.65837024e-11 1.42810430e-11
 1.22518233e-11 1.05648757e-11 9.06638463e-12 7.78155238e-12
 6.70513231e-12 5.74302117e-12 4.93294203e-12 4.23560553e-12
 3.61917820e-12 3.10730895e-12 2.67221912e-12 2.27866826e-12
 1.94864372e-12 1.67013129e-12 1.42268800e-12 1.21272471e-12
 1.03640724e-12 8.83757092e-13 7.49240380e-13 6.40573361e-13
 5.46548607e-13 4.65133195e-13 3.93121573e-13 3.36106132e-13
 2.83757546e-13 2.41963839e-13 2.04211896e-13 1.72040181e-13
 1.45684382e-13 1.23044860e-13 1.03549648e-13 8.67665619e-14
 7.30557865e-14 6.18088529e-14 5.06553295e-14 4.30607002e-14
 3.56400197e-14 2.96448140e-14 2.45555020e-14 2.03145644e-14
 1.68609114e-14 1.38135118e-14 1.13206180e-14 9.23026189e-15
 7.59918684e-15 6.17630526e-15 5.05656480e-15 4.14325424e-15
 3.42135912e-15 2.79882314e-15 2.29581965e-15 1.90036285e-15
 1.55054956e-15 1.25856279e-15 1.03516737e-15 8.59473859e-16
 6.88200869e-16 5.60310367e-16 4.69282242e-16 3.80064957e-16
 3.03941737e-16 2.46803463e-16 2.11853577e-16 1.69565688e-16
 1.38268352e-16 1.14190487e-16 9.31515616e-17 7.36244551e-17
 6.13025930e-17 4.89482770e-17 4.04341134e-17 3.16623072e-17
 2.52799366e-17 2.11015489e-17 1.66513516e-17 1.27767331e-17
 1.01413342e-17 8.74151348e-18 6.27357212e-18 4.79332183e-18
 3.81982635e-18 3.25478416e-18 2.25960007e-18 1.50539002e-18
 1.26288784e-18 1.03805297e-18 7.32858689e-19 3.64164736e-19
 3.96712536e-19 2.83293467e-19 1.78465248e-19 6.57264718e-20
 8.23079414e-20 4.43810402e-20 2.02476725e-20 5.20639389e-21
 3.16191432e-21 4.59043311e-22 0.00000000e+00
t=30.00063: 0.00000000e+00 4.42588491e-06 2.44940436e-05 2.94052189e-05
 3.75720773e-05 3.60921872e-05 3.57088542e-05 3.20019154e-05
 3.53139613e-05 3.24934963e-05 3.20112223e-05 2.91810312e-05
 2.94918862e-05 2.75818391e-05 2.67044045e-05 2.64505819e-05
 2.44807765e-05 2.34539981e-05 2.31552028e-05 2.14929607e-05
 2.13500879e-05 2.11222575e-05 2.01887889e-05 1.97460290e-05
 1.93207162e-05 1.84487357e-05 1.80070268e-05 1.74737878e-05
 1.69062107e-05 1.67453998e-05 1.59194131e-05 1.56260612e-05
 1.53635287e-05 1.48364469e-05 1.42801309e-05 1.41191086e-05
 1.35760806e-05 1.30593737e-05 1.28486733e-05 1.26146060e-05
 1.22495583e-05 1.19678346e-05 1.16559194e-05 1.12436448e-05
 1.10295566e-05 1.08038709e-05 1.04696378e-05 1.01699357e-05
 9.94767843e-06 9.55430332e-06 9.45764425e-06 9.20026598e-06
 8.84759135e-06 8.59887880e-06 8.38681562e-06 8.23937501e-06
 7.98023748e-06 7.69139535e-06 7.40381413e-06 7.25351304e-06
 7.00908478e-06 6.82619645e-06 6.54800026e-06 6.38171952e-06
 6.14782957e-06 5.97441457e-06 5.74002644e-06 5.57382059e-06
 5.34493435e-06 5.17019880e-06 4.99460980e-06 4.77902909e-06
 4.57401759e-06 4.39398255e-06 4.21027765e-06 4.07262912e-06
 3.90129645e-06 3.74808907e-06 3.54946048e-06 3.40207041e-06
 3.26416485e-06 3.12685962e-06 2.96056101e-06 2.80800551e-06
 2.66807299e-06 2.54315765e-06 2.40936619e-06 2.28113747e-06
 2.17438777e-06 2.05520430e-06 1.93210999e-06 1.82267349e-06
 1.71624352e-06 1.61109924e-06 1.51317456e-06 1.41664812e-06
 1.32533062e-06 1.24233354e-06 1.16679157e-06 1.08601430e-06
 1.00921849e-06 9.39968320e-07 8.72642375e-07 8.08417421e-07
 7.47893441e-07 6.96011559e-07 6.41770975e-07 5.91082481e-07
 5.42994886e-07 5.01804337e-07 4.60646510e-07 4.20912251e-07
 3.88038420e-07 3.53697019e-07 3.22143319e-07 2.94809822e-07
 2.68674702e-07 2.43513957e-07 2.21444621e-07 2.00371693e-07
 1.81218442e-07 1.63253874e-07 1.47921888e-07 1.33406145e-07
 1.19329184e-07 1.07990649e-07 9.68654422e-08 8.72407209e-08
 7.79599104e-08 7.00282198e-08 6.24330221e-08 5.58501797e-08
 4.99468955e-08 4.46016222e-08 3.98919955e-08 3.53856329e-08
 3.14592586e-08 2.79401071e-08 2.48671506e-08 2.20884893e-08
 1.95180583e-08 1.73347958e-08 1.53473926e-08 1.36112875e-08
 1.20251940e-08 1.06462598e-08 9.35572909e-09 8.27711057e-09
 7.32943995e-09 6.45457644e-09 5.72794064e-09 5.03234935e-09
 4.43945011e-09 3.91267509e-09 3.44028032e-09 3.02758377e-09
 2.67415311e-09 2.35641643e-09 2.07155485e-09 1.82663782e-09
 1.60845453e-09 1.41751452e-09 1.24188917e-09 1.09493099e-09
 9.64914785e-10 8.49143277e-10 7.47917647e-10 6.57242609e-10
 5.79884699e-10 5.11747787e-10 4.45514040e-10 3.82857520e-10
 3.30895681e-10 2.85713691e-10 2.45996370e-10 2.12420995e-10
 1.83474809e-10 1.58120680e-10 1.36566261e-10 1.17372979e-10
 1.01502772e-10 8.74424916e-11 7.49337774e-11 6.47078565e-11
 5.56963133e-11 4.80500479e-11 4.13871247e-11 3.55749261e-11
 3.05523870e-11 2.63668993e-11 2.26902757e-11 1.95165114e-11
 1.67961790e-11 1.44725656e-11 1.24472094e-11 1.06259712e-11
 9.11917018e-12 7.84070778e-12 6.72709907e-12 5.78618663e-12
 4.94844200e-12 4.23423577e-12 3.65016930e-12 3.11309639e-12
 2.66253403e-12 2.28266789e-12 1.94681866e-12 1.67874785e-12
 1.42142510e-12 1.21992846e-12 1.04298930e-12 8.85501549e-13
 7.57340000e-13 6.42128879e-13 5.46288795e-13 4.66636678e-13
 3.95688726e-13 3.34411155e-13 2.84718435e-13 2.42896300e-13
 2.03834301e-13 1.73629867e-13 1.46547983e-13 1.22580945e-13
 1.04830534e-13 8.77278934e-14 7.40842388e-14 6.20155217e-14
 5.20628314e-14 4.37212606e-14 3.61322342e-14 3.07089846e-14
 2.53981358e-14 2.11062366e-14 1.73201125e-14 1.44085744e-14
 1.19872096e-14 9.77186511e-15 8.01134436e-15 6.53962022e-15
 5.36254634e-15 4.35809183e-15 3.59480045e-15 2.95259460e-15
 2.38947914e-15 1.96111060e-15 1.59714001e-15 1.33953980e-15
 1.09365418e-15 8.88674323e-16 7.27960772e-16 6.00284098e-16
 4.84722846e-16 3.93944419e-16 3.23950961e-16 2.60535031e-16
 2.13751437e-16 1.72685086e-16 1.46051538e-16 1.18283284e-16
 9.50504259e-17 7.94702794e-17 6.52319393e-17 5.13661308e-17
 4.23480078e-17 3.41651887e-17 2.84806896e-17 2.20033933e-17
 1.75783877e-17 1.44038031e-17 1.16898044e-17 8.97160922e-18
 6.98755758e-18 5.91186091e-18 4.37182504e-18 3.35418509e-18
 2.57273258e-18 2.23521188e-18 1.61372689e-18 1.04247947e-18
 8.78057503e-19 7.39427937e-19 5.01261523e-19 2.58245424e-19
 2.56734505e-19 1.79139916e-19 1.21725838e-19 4.24996895e-20
 5.26282225e-20 2.96194399e-20 1.45514910e-20 3.66768821e-21
 2.33719169e-21 2.08917616e-22 0.00000000e+00
t=32.00418: 0.00000000e+00 4.42280180e-06 2.38325566e-05 2.84658206e-05
 3.53694438e-05 3.43426692e-05 3.43852091e-05 3.05288195e-05
 3.28034078e-05 3.04307832e-05 2.94725017e-05 2.75882652e-05
 2.68329907e-05 2.57011400e-05 2.46697107e-05 2.42876089e-05
 2.27234099e-05 2.23262863e-05 2.11544864e-05 2.04303107e-05
 1.96124758e-05 1.99284214e-05 1.87136028e-05 1.82769604e-05
 1.75490764e-05 1.69361471e-05 1.64478943e-05 1.63322370e-05
 1.59541251e-05 1.54422687e-05 1.48773467e-05 1.43424174e-05
 1.40915254e-05 1.35788959e-05 1.32410996e-05 1.28850473e-05
 1.27331206e-05 1.22304555e-05 1.19438630e-05 1.15808941e-05
 1.13585434e-05 1.10330658e-05 1.07524579e-05 1.04678206e-05
 1.02904563e-05 9.90415794e-06 9.67538311e-06 9.23623736e-06
 9.17597916e-06 8.84846119e-06 8.60024562e-06 8.36623820e-06
 8.16515256e-06 7.94241039e-06 7.76218533e-06 7.46790170e-06
 7.25326004e-06 7.05378704e-06 6.84229007e-06 6.58488350e-06
 6.42792125e-06 6.19302363e-06 6.00755395e-06 5.81389234e-06
 5.60573573e-06 5.38893583e-06 5.20418857e-06 4.99329687e-06
 4.89120216e-06 4.69093707e-06 4.50360654e-06 4.35946155e-06
 4.17407671e-06 3.99735078e-06 3.83959609e-06 3.67899401e-06
 3.55014322e-06 3.35787063e-06 3.19147701e-06 3.06783760e-06
 2.93566318e-06 2.80748393e-06 2.66837053e-06 2.53623178e-06
 2.40405237e-06 2.28202434e-06 2.14351919e-06 2.04307715e-06
 1.93574358e-06 1.82297164e-06 1.71603756e-06 1.61646433e-06
 1.51679000e-06 1.42418723e-06 1.33944400e-06 1.26050307e-06
 1.17480915e-06 1.09741109e-06 1.02411958e-06 9.46845693e-07
 8.83969589e-07 8.20058250e-07 7.61993560e-07 7.07487766e-07
 6.55210282e-07 6.02503374e-07 5.57333724e-07 5.13509727e-07
 4.69722968e-07 4.31589175e-07 3.96743052e-07 3.61856950e-07
 3.30748227e-07 3.02244555e-07 2.74847303e-07 2.49293800e-07
 2.26935332e-07 2.06080361e-07 1.86624758e-07 1.68370420e-07
 1.53052984e-07 1.37389914e-07 1.24002231e-07 1.11635064e-07
 9.99983875e-08 9.00176532e-08 8.07236716e-08 7.21596286e-08
 6.47986554e-08 5.76625207e-08 5.16411361e-08 4.58874185e-08
 4.10768412e-08 3.65803468e-08 3.24494332e-08 2.89616021e-08
 2.56089271e-08 2.26204385e-08 2.00953977e-08 1.78194159e-08
 1.56902969e-08 1.40079021e-08 1.23898775e-08 1.08939719e-08
 9.64444311e-09 8.49054448e-09 7.49536335e-09 6.61053063e-09
 5.80114491e-09 5.13750169e-09 4.51618476e-09 3.97996994e-09
 3.51594357e-09 3.09014161e-09 2.72115649e-09 2.38210802e-09
 2.10222348e-09 1.84994279e-09 1.62665520e-09 1.43243987e-09
 1.26099117e-09 1.10623648e-09 9.70968662e-10 8.55404591e-10
 7.50660064e-10 6.58290703e-10 5.80976402e-10 5.12680512e-10
 4.48373314e-10 3.94132784e-10 3.43754673e-10 2.96000985e-10
 2.54561671e-10 2.20345510e-10 1.89592370e-10 1.63715978e-10
 1.41085032e-10 1.21520133e-10 1.04595889e-10 9.04454108e-11
 7.75958539e-11 6.69868544e-11 5.76212562e-11 4.95470679e-11
 4.27496300e-11 3.66952173e-11 3.15676013e-11 2.72655079e-11
 2.32964833e-11 2.00585961e-11 1.72163582e-11 1.47968650e-11
 1.27496942e-11 1.08902881e-11 9.37538900e-12 8.01718599e-12
 6.90362383e-12 5.92372766e-12 5.06795279e-12 4.35887823e-12
 3.71708310e-12 3.18749557e-12 2.73459323e-12 2.33538416e-12
 1.98732448e-12 1.70633322e-12 1.45886083e-12 1.24686836e-12
 1.05769534e-12 9.04712490e-13 7.75457882e-13 6.56233722e-13
 5.60953721e-13 4.77163733e-13 4.04406360e-13 3.41760254e-13
 2.91316373e-13 2.45956014e-13 2.07884311e-13 1.77687394e-13
 1.49365178e-13 1.26440061e-13 1.07008237e-13 8.95070698e-14
 7.63039205e-14 6.35234124e-14 5.34594205e-14 4.48846556e-14
 3.75891224e-14 3.15771587e-14 2.57776102e-14 2.19662825e-14
 1.81187248e-14 1.50825515e-14 1.23680555e-14 1.02508924e-14
 8.47778678e-15 6.89985576e-15 5.65220465e-15 4.60778217e-15
 3.73570842e-15 3.03357841e-15 2.48376863e-15 2.04957158e-15
 1.67852686e-15 1.36469827e-15 1.11340230e-15 9.15153001e-16
 7.47362727e-16 5.96519296e-16 4.89205915e-16 4.06663089e-16
 3.25984705e-16 2.66647850e-16 2.17564002e-16 1.75662804e-16
 1.40589638e-16 1.14664222e-16 9.73234134e-17 7.79177473e-17
 6.26276554e-17 5.13824563e-17 4.25140980e-17 3.40276909e-17
 2.70640122e-17 2.17051780e-17 1.80553748e-17 1.38596309e-17
 1.10047220e-17 9.11680755e-18 7.10451372e-18 5.46697032e-18
 4.34280396e-18 3.62948244e-18 2.70116258e-18 1.99012114e-18
 1.59404479e-18 1.34456025e-18 9.44424019e-19 6.31674639e-19
 5.14146573e-19 4.26314344e-19 2.83510883e-19 1.52385778e-19
 1.53461623e-19 1.09004098e-19 6.67705103e-20 2.58248401e-20
 3.25526817e-20 1.84075807e-20 7.23675909e-21 1.73889650e-21
 1.71035721e-21 1.54990687e-22 0.00000000e+00
t=34.00055: 0.00000000e+00 4.42686122e-06 2.29616704e-05 2.77584344e-05
 3.35965429e-05 3.25508643e-05 3.31790930e-05 2.94549486e-05
 3.02475581e-05 2.85427157e-05 2.76913380e-05 2.59865936e-05
 2.47963800e-05 2.36745660e-05 2.32842722e-05 2.24778927e-05
 2.13517708e-05 2.07112235e-05 1.97700391e-05 1.92726171e-05
 1.83857050e-05 1.84723154e-05 1.76881043e-05 1.70650368e-05
 1.65479777e-05 1.57885762e-05 1.55841533e-05 1.52186226e-05
 1.49373177e-05 1.44019715e-05 1.36484520e-05 1.36274247e-05
 1.31395707e-05 1.27364587e-05 1.23253331e-05 1.20117879e-05
 1.17038038e-05 1.13526415e-05 1.10922602e-05 1.07552809e-05
 1.04676374e-05 1.03156808e-05 1.00603746e-05 9.71173534e-06
 9.50662659e-06 9.14954976e-06 9.04688903e-06 8.74684750e-06
 8.40702535e-06 8.15133458e-06 8.00144677e-06 7.68970418e-06
 7.56027209e-06 7.30206876e-06 7.13160856e-06 6.89761069e-06
 6.62084563e-06 6.42853109e-06 6.28121763e-06 6.08955339e-06
 5.89199764e-06 5.73338074e-06 5.53267883e-06 5.37071444e-06
 5.14639542e-06 5.00600330e-06 4.79991837e-06 4.65525833e-06
 4.44680051e-06 4.29797574e-06 4.15137181e-06 3.98544314e-06
 3.81373981e-06 3.67569062e-06 3.50390376e-06 3.36063797e-06
 3.22113547e-06 3.07760611e-06 2.93983379e-06 2.80276296e-06
 2.67696004e-06 2.52910730e-06 2.41598133e-06 2.27114473e-06
 2.17202085e-06 2.06254149e-06 1.93716469e-06 1.84462585e-06
 1.74393417e-06 1.63387076e-06 1.54320479e-06 1.44067389e-06
 1.35601963e-06 1.27044733e-06 1.19115059e-06 1.10794184e-06
 1.04359121e-06 9.65378239e-07 8.98201833e-07 8.39033043e-07
 7.77031117e-07 7.20890766e-07 6.69405702e-07 6.17770698e-07
 5.68714799e-07 5.24889873e-07 4.82115129e-07 4.45500775e-07
 4.08453515e-07 3.72185863e-07 3.39992566e-07 3.11272260e-07
 2.83455728e-07 2.57467774e-07 2.35457635e-07 2.13320577e-07
 1.94404279e-07 1.75108621e-07 1.58125611e-07 1.43295249e-07
 1.29297541e-07 1.16158512e-07 1.04785422e-07 9.37142327e-08
 8.42859007e-08 7.54880003e-08 6.73353932e-08 6.01505000e-08
 5.37327232e-08 4.80767518e-08 4.25037543e-08 3.80033295e-08
 3.37793722e-08 3.00593901e-08 2.67421521e-08 2.36436605e-08
 2.09181711e-08 1.85690693e-08 1.64397304e-08 1.45151320e-08
 1.28020292e-08 1.13335727e-08 9.98239128e-09 8.84784745e-09
 7.80618724e-09 6.86648030e-09 6.05047895e-09 5.33499584e-09
 4.70500418e-09 4.13130501e-09 3.63273165e-09 3.19175108e-09
 2.81092041e-09 2.46141068e-09 2.16600103e-09 1.90592089e-09
 1.67471826e-09 1.47059822e-09 1.29395572e-09 1.13197371e-09
 9.96862751e-10 8.75037968e-10 7.66896070e-10 6.75244230e-10
 5.93400473e-10 5.21546124e-10 4.59114590e-10 4.02154477e-10
 3.53297536e-10 3.09633467e-10 2.69454756e-10 2.32003571e-10
 2.00440820e-10 1.72530788e-10 1.47979380e-10 1.27410517e-10
 1.10115411e-10 9.43438133e-11 8.13742665e-11 6.99047262e-11
 6.01548449e-11 5.19224287e-11 4.44097865e-11 3.83481566e-11
 3.29230534e-11 2.83911775e-11 2.43202992e-11 2.09347655e-11
 1.79501849e-11 1.54168249e-11 1.32606435e-11 1.13714727e-11
 9.75790196e-12 8.37054923e-12 7.18235142e-12 6.13863754e-12
 5.25420802e-12 4.50155239e-12 3.85889874e-12 3.29114289e-12
 2.83437144e-12 2.41885027e-12 2.07424188e-12 1.76421846e-12
 1.51124007e-12 1.29167380e-12 1.10240751e-12 9.42586111e-13
 7.97727014e-13 6.82333081e-13 5.83872116e-13 4.92255853e-13
 4.19107066e-13 3.55986755e-13 3.02221729e-13 2.56656718e-13
 2.17281101e-13 1.84418689e-13 1.54896071e-13 1.32175526e-13
 1.10821800e-13 9.32452622e-14 7.89199423e-14 6.65328257e-14
 5.61112506e-14 4.70454942e-14 3.94946700e-14 3.27822674e-14
 2.75188132e-14 2.31540209e-14 1.88769421e-14 1.60388697e-14
 1.32114616e-14 1.09993080e-14 8.93860001e-15 7.41635805e-15
 6.14273659e-15 4.98221638e-15 4.06317444e-15 3.29750050e-15
 2.69642805e-15 2.16807999e-15 1.77668555e-15 1.45826223e-15
 1.19423706e-15 9.57669983e-16 7.91768515e-16 6.48587775e-16
 5.29859436e-16 4.25224427e-16 3.48452093e-16 2.86846339e-16
 2.31165464e-16 1.86472684e-16 1.53169778e-16 1.23258924e-16
 1.00063370e-16 8.01095947e-17 6.78243174e-17 5.41785737e-17
 4.39410493e-17 3.55111679e-17 2.90337028e-17 2.30740055e-17
 1.87285467e-17 1.50433466e-17 1.25260160e-17 9.61925598e-18
 7.59234613e-18 6.14263750e-18 4.94472792e-18 3.75687048e-18
 2.95323650e-18 2.52374705e-18 1.83160859e-18 1.36847995e-18
 1.08769768e-18 8.97177323e-19 6.52785713e-19 4.19606048e-19
 3.50965143e-19 2.97803652e-19 1.96213744e-19 1.01172735e-19
 1.04577209e-19 7.42834357e-20 4.63248320e-20 1.66181967e-20
 2.07039278e-20 1.11641017e-20 5.49744415e-21 1.47379009e-21
 1.02853156e-21 5.04597422e-23 0.00000000e+00
t=36.00195: 0.00000000e+00 4.42919760e-06 2.19872177e-05 2.70466196e-05
 3.21083855e-05 3.08180848e-05 3.15450719e-05 2.83427938e-05
 2.83717308e-05 2.68046832e-05 2.61090953e-05 2.43366756e-05
 2.36720911e-05 2.18778334e-05 2.24525344e-05 2.14287467e-05
 2.00008407e-05 1.94663867e-05 1.89385118e-05 1.82659306e-05
 1.75837937e-05 1.71404999e-05 1.64784354e-05 1.59735132e-05
 1.54405366e-05 1.50986994e-05 1.45145459e-05 1.43809280e-05
 1.39114195e-05 1.33641719e-05 1.28562708e-05 1.28020836e-05
 1.23878599e-05 1.17657039e-05 1.13624464e-05 1.12000448e-05
 1.11816057e-05 1.06245269e-05 1.04807178e-05 1.00627541e-05
 9.82247754e-06 9.60875369e-06 9.46189936e-06 9.05895762e-06
 8.68282792e-06 8.49060075e-06 8.39962126e-06 8.10337010e-06
 7.84327251e-06 7.62396267e-06 7.49750230e-06 7.22016327e-06
 7.06793817e-06 6.87590393e-06 6.61497855e-06 6.40957781e-06
 6.22598571e-06 6.03966754e-06 5.89507949e-06 5.61384318e-06
 5.45654664e-06 5.28652154e-06 5.09651571e-06 4.91037771e-06
 4.74255609e-06 4.59634307e-06 4.42947985e-06 4.23411058e-06
 4.10926104e-06 3.96126048e-06 3.81290094e-06 3.63398462e-06
 3.50617048e-06 3.37161943e-06 3.18821313e-06 3.05870329e-06
 2.93724628e-06 2.80113269e-06 2.66966493e-06 2.54426472e-06
 2.41364037e-06 2.29531906e-06 2.18594350e-06 2.08634753e-06
 1.98716247e-06 1.87820252e-06 1.76042940e-06 1.67433925e-06
 1.58109071e-06 1.47754908e-06 1.37895112e-06 1.30699049e-06
 1.21511691e-06 1.14521104e-06 1.06985205e-06 1.00023798e-06
 9.32719505e-07 8.64126347e-07 8.03124049e-07 7.45825733e-07
 6.91629883e-07 6.40084350e-07 5.93790834e-07 5.44973396e-07
 5.04139313e-07 4.65951223e-07 4.24917110e-07 3.91171137e-07
 3.58453666e-07 3.27603040e-07 2.97336951e-07 2.71185399e-07
 2.47735626e-07 2.25129790e-07 2.03161002e-07 1.84525216e-07
 1.67564239e-07 1.51894216e-07 1.36702626e-07 1.22927193e-07
 1.11052488e-07 9.97121283e-08 8.94843600e-08 8.00739060e-08
 7.18737638e-08 6.43483498e-08 5.74633461e-08 5.11865614e-08
 4.59395517e-08 4.06785820e-08 3.61018681e-08 3.21943576e-08
 2.86009234e-08 2.52701648e-08 2.23435722e-08 1.98250184e-08
 1.75510721e-08 1.54997077e-08 1.36507108e-08 1.21432484e-08
 1.06661715e-08 9.43118792e-09 8.31378485e-09 7.33100319e-09
 6.44279169e-09 5.66323155e-09 4.97436977e-09 4.38023111e-09
 3.85364253e-09 3.39013738e-09 2.96761627e-09 2.61038339e-09
 2.29385102e-09 2.01626176e-09 1.76645908e-09 1.55169968e-09
 1.36452169e-09 1.19622641e-09 1.05187157e-09 9.26263807e-10
 8.12355443e-10 7.10304346e-10 6.22284828e-10 5.46868733e-10
 4.79345419e-10 4.18997826e-10 3.68477539e-10 3.23700992e-10
 2.84284768e-10 2.48429955e-10 2.16627963e-10 1.86726575e-10
 1.60922444e-10 1.38354376e-10 1.19112335e-10 1.02143626e-10
 8.82869217e-11 7.56128516e-11 6.50628787e-11 5.60274850e-11
 4.80445284e-11 4.14150008e-11 3.55417328e-11 3.05752561e-11
 2.62483830e-11 2.25408051e-11 1.92948574e-11 1.66444452e-11
 1.42587165e-11 1.22122613e-11 1.05223624e-11 8.97449865e-12
 7.72364360e-12 6.64370101e-12 5.69233910e-12 4.85658388e-12
 4.15596752e-12 3.55116124e-12 3.04246203e-12 2.59958931e-12
 2.22453209e-12 1.89806529e-12 1.62872282e-12 1.37873439e-12
 1.17964236e-12 1.00827839e-12 8.61429046e-13 7.33830655e-13
 6.21298471e-13 5.31513983e-13 4.52151669e-13 3.82724976e-13
 3.25979525e-13 2.74879086e-13 2.34090908e-13 1.99128161e-13
 1.68723023e-13 1.41750486e-13 1.20085704e-13 1.02239635e-13
 8.52742297e-14 7.22601245e-14 6.07941714e-14 5.10350876e-14
 4.30890460e-14 3.60531442e-14 3.00825504e-14 2.50446936e-14
 2.10939317e-14 1.76230328e-14 1.44695943e-14 1.21760960e-14
 1.00450886e-14 8.36496289e-15 6.79227476e-15 5.60733911e-15
 4.64767432e-15 3.76406130e-15 3.08159230e-15 2.49619758e-15
 2.03402671e-15 1.63043902e-15 1.34065625e-15 1.10237851e-15
 8.92378458e-16 7.31035628e-16 5.87003277e-16 4.85136307e-16
 3.93697495e-16 3.20568625e-16 2.59024958e-16 2.12918560e-16
 1.70841179e-16 1.37585193e-16 1.11970688e-16 9.01987453e-17
 7.26369709e-17 5.85952309e-17 4.96573083e-17 3.94359408e-17
 3.17085230e-17 2.58662455e-17 2.13132140e-17 1.64931333e-17
 1.33617587e-17 1.06953578e-17 8.79645740e-18 6.81033771e-18
 5.34739147e-18 4.41270076e-18 3.44454350e-18 2.69494887e-18
 2.05184887e-18 1.77705248e-18 1.27113130e-18 9.62883070e-19
 7.40919452e-19 6.15148052e-19 4.31823297e-19 2.95922100e-19
 2.45311893e-19 1.99447735e-19 1.31012857e-19 6.77565890e-20
 7.05557219e-20 5.06704290e-20 3.23074514e-20 1.15636687e-20
 1.45244025e-20 7.23899242e-21 3.55846884e-21 7.36188687e-22
 6.21406244e-22 4.72323680e-23 0.00000000e+00
t=38.0006: 0.00000000e+00 4.42858378e-06 2.10282161e-05 2.62704832e-05
 3.09307940e-05 2.95467371e-05 2.97823045e-05 2.69000193e-05
 2.67658049e-05 2.53851836e-05 2.44130279e-05 2.26294802e-05
 2.28921901e-05 2.09301984e-05 2.14315649e-05 2.06988614e-05
 1.88223274e-05 1.84843068e-05 1.77436747e-05 1.76615716e-05
 1.68809150e-05 1.59553057e-05 1.56984751e-05 1.50947418e-05
 1.45847468e-05 1.40417069e-05 1.37539270e-05 1.33699371e-05
 1.28510799e-05 1.25677425e-05 1.21856876e-05 1.19789114e-05
 1.15080318e-05 1.12310560e-05 1.08271126e-05 1.06217897e-05
 1.04803698e-05 9.99265531e-06 9.74107635e-06 9.46153713e-06
 9.12222037e-06 8.93089480e-06 8.68960918e-06 8.34261928e-06
 8.16040090e-06 7.98485306e-06 7.74983589e-06 7.59647433e-06
 7.40101053e-06 7.18398243e-06 6.93700858e-06 6.74108076e-06
 6.57593330e-06 6.37552056e-06 6.19551718e-06 6.09075467e-06
 5.87835709e-06 5.63816448e-06 5.44965089e-06 5.24699639e-06
 5.09351406e-06 4.91701412e-06 4.75540280e-06 4.61483393e-06
 4.45784330e-06 4.28131764e-06 4.10982437e-06 3.93566857e-06
 3.79921039e-06 3.65725330e-06 3.49733320e-06 3.37591583e-06
 3.22649572e-06 3.09576322e-06 2.94996455e-06 2.82837721e-06
 2.70416474e-06 2.56538899e-06 2.47113741e-06 2.34311014e-06
 2.22821065e-06 2.11836960e-06 2.00955393e-06 1.90629477e-06
 1.80533702e-06 1.70114229e-06 1.60810476e-06 1.53052329e-06
 1.42551411e-06 1.35268745e-06 1.25917883e-06 1.18193045e-06
 1.10886090e-06 1.03443418e-06 9.63612659e-07 9.02369063e-07
 8.37218371e-07 7.81876480e-07 7.19486846e-07 6.73625966e-07
 6.22031867e-07 5.74915276e-07 5.29772686e-07 4.85905344e-07
 4.47638908e-07 4.11482916e-07 3.77787021e-07 3.44335081e-07
 3.15454681e-07 2.88304794e-07 2.63529212e-07 2.39469718e-07
 2.16486934e-07 1.97194934e-07 1.78651079e-07 1.61501582e-07
 1.45763148e-07 1.31699721e-07 1.18099281e-07 1.06625986e-07
 9.53913888e-08 8.59220928e-08 7.68952825e-08 6.88047578e-08
 6.15406589e-08 5.49526660e-08 4.89794977e-08 4.37588645e-08
 3.88363510e-08 3.45395322e-08 3.06883458e-08 2.71929966e-08
 2.41322713e-08 2.12755743e-08 1.88749618e-08 1.67246544e-08
 1.48011654e-08 1.29948252e-08 1.14860809e-08 1.01222092e-08
 8.96432872e-09 7.86429529e-09 6.93981825e-09 6.10346805e-09
 5.35195956e-09 4.71871096e-09 4.16803270e-09 3.64650010e-09
 3.20528465e-09 2.79833145e-09 2.46411907e-09 2.16263365e-09
 1.89261129e-09 1.66590129e-09 1.45648542e-09 1.27845586e-09
 1.11962187e-09 9.82271760e-10 8.63483045e-10 7.55855024e-10
 6.63172685e-10 5.80791502e-10 5.09082670e-10 4.45080708e-10
 3.91998750e-10 3.42433095e-10 3.00334275e-10 2.62537328e-10
 2.31330302e-10 2.02491659e-10 1.75265399e-10 1.51241625e-10
 1.29657664e-10 1.12024690e-10 9.59640946e-11 8.26340139e-11
 7.11401840e-11 6.10936444e-11 5.25896644e-11 4.51224644e-11
 3.87279892e-11 3.33280891e-11 2.84982234e-11 2.44665155e-11
 2.10078377e-11 1.80992966e-11 1.54676042e-11 1.32909538e-11
 1.13615736e-11 9.71905053e-12 8.37544790e-12 7.13508473e-12
 6.13436538e-12 5.26647456e-12 4.49171503e-12 3.84063379e-12
 3.28314420e-12 2.82577644e-12 2.39932140e-12 2.05088488e-12
 1.75521622e-12 1.49460471e-12 1.27960107e-12 1.09385338e-12
 9.21527592e-13 7.91056682e-13 6.72418746e-13 5.73463009e-13
 4.83946319e-13 4.14144464e-13 3.53041308e-13 2.97082069e-13
 2.53472854e-13 2.12741082e-13 1.80222827e-13 1.53785033e-13
 1.29833068e-13 1.09400239e-13 9.24299254e-14 7.84148128e-14
 6.58069847e-14 5.52385941e-14 4.65494135e-14 3.89683020e-14
 3.26992145e-14 2.74863050e-14 2.29816618e-14 1.91162163e-14
 1.59957658e-14 1.33669809e-14 1.09037062e-14 9.31057632e-15
 7.60274340e-15 6.32636727e-15 5.15749644e-15 4.25199669e-15
 3.52117247e-15 2.84070461e-15 2.32889999e-15 1.88251568e-15
 1.53865318e-15 1.22461992e-15 1.00051801e-15 8.20301575e-16
 6.65360675e-16 5.43593370e-16 4.38896833e-16 3.63014887e-16
 2.93607270e-16 2.34457025e-16 1.93236787e-16 1.59439417e-16
 1.27136230e-16 1.02980943e-16 8.50026599e-17 6.79923662e-17
 5.44362994e-17 4.34964156e-17 3.73409214e-17 2.97495322e-17
 2.36811270e-17 1.94204979e-17 1.57596266e-17 1.24074068e-17
 1.00079329e-17 8.02182103e-18 6.63686641e-18 5.13974255e-18
 4.04492410e-18 3.32469518e-18 2.56702670e-18 1.96774474e-18
 1.52228878e-18 1.29850798e-18 9.37675701e-19 7.17104991e-19
 5.49528303e-19 4.55473794e-19 3.20561807e-19 2.08726748e-19
 1.74573788e-19 1.42064810e-19 9.59874409e-20 5.20071614e-20
 5.13012733e-20 3.68439310e-20 2.25323564e-20 7.83956581e-21
 1.02008511e-20 5.33292735e-21 2.59920411e-21 5.07951173e-22
 4.32687280e-22 2.63879621e-23 0.00000000e+00
