# Supplementary material for: Cosmic-void observations reconciled with primordial magnetogenesis
Source: Nat Commun. 2023 Nov 18;14:7523. doi: 10.1038/s41467-023-43258-3 (PMC10657398; doi:10.1038/s41467-023-43258-3)
Supplement: Supplementary file 3 — Source Data [file 41467_2023_43258_MOESM3_ESM.zip › source-files/supfig2f.txt]

r: 0.03141593 0.06283185 0.09424778 0.1256637  0.1570796  0.1884956
 0.2199115  0.2513274  0.2827433  0.3141593  0.3455752  0.3769911
 0.408407   0.439823   0.4712389  0.5026548  0.5340708  0.5654867
 0.5969026  0.6283185  0.6597345  0.6911504  0.7225663  0.7539822
 0.7853982  0.8168141  0.84823    0.8796459  0.9110619  0.9424778
 0.9738937  1.00531    1.036726   1.068142   1.099557   1.130973
 1.162389   1.193805   1.225221   1.256637   1.288053   1.319469
 1.350885   1.382301   1.413717   1.445133   1.476549   1.507964
 1.53938    1.570796   1.602212   1.633628   1.665044   1.69646
 1.727876   1.759292   1.790708   1.822124   1.85354    1.884956
 1.916372   1.947787   1.979203   2.010619   2.042035   2.073451
 2.104867   2.136283   2.167699   2.199115   2.230531   2.261947
 2.293363   2.324779   2.356194   2.38761    2.419026   2.450442
 2.481858   2.513274   2.54469    2.576106   2.607522   2.638938
 2.670354   2.70177    2.733186   2.764602   2.796017   2.827433
 2.858849   2.890265   2.921681   2.953097   2.984513   3.015929
 3.047345   3.078761   3.110177   3.141593  
t=0.05049703: 1.81444250e-08 7.37988008e-08 1.35671932e-07 1.89607993e-07
 2.28827766e-07 2.57898735e-07 2.83646510e-07 3.01768868e-07
 3.12752449e-07 3.21083485e-07 3.34511174e-07 3.42969171e-07
 3.50836931e-07 3.65529180e-07 3.89338741e-07 4.13818827e-07
 4.34438596e-07 4.54911649e-07 4.65864854e-07 4.70588681e-07
 4.72166078e-07 4.69511498e-07 4.66697070e-07 4.66173389e-07
 4.68499089e-07 4.66068292e-07 4.57814932e-07 4.43749767e-07
 4.17700646e-07 3.84455887e-07 3.55130287e-07 3.33814570e-07
 3.20621048e-07 3.14930697e-07 3.15161914e-07 3.20734584e-07
 3.28455503e-07 3.34736955e-07 3.38377087e-07 3.39567735e-07
 3.38701170e-07 3.33785366e-07 3.24892290e-07 3.18383618e-07
 3.14731852e-07 3.16913175e-07 3.22618048e-07 3.22087609e-07
 3.21133447e-07 3.24486977e-07 3.28011591e-07 3.30002991e-07
 3.31859404e-07 3.35706375e-07 3.37514054e-07 3.35802028e-07
 3.32837908e-07 3.30711990e-07 3.25399293e-07 3.17127440e-07
 3.09162202e-07 3.02067680e-07 2.96561178e-07 2.90550613e-07
 2.83262314e-07 2.78214451e-07 2.75966252e-07 2.71825353e-07
 2.69151452e-07 2.69613531e-07 2.72357975e-07 2.77644652e-07
 2.85383772e-07 2.94596260e-07 3.01772088e-07 3.06200475e-07
 3.05656168e-07 3.00683681e-07 2.91824452e-07 2.82380153e-07
 2.74237606e-07 2.65941118e-07 2.59092811e-07 2.52931912e-07
 2.48721076e-07 2.46306456e-07 2.43952853e-07 2.41485987e-07
 2.38641729e-07 2.34584076e-07 2.28593710e-07 2.23068917e-07
 2.19535665e-07 2.17210517e-07 2.16183028e-07 2.16918580e-07
 2.16867347e-07 2.15471540e-07 2.13743851e-07 2.10136741e-07
t=0.2504665: 5.56798357e-09 2.86190388e-08 6.59752780e-08 1.07957077e-07
 1.42576910e-07 1.67953677e-07 1.91514355e-07 2.14477179e-07
 2.36574465e-07 2.54877430e-07 2.66818009e-07 2.73298904e-07
 2.79858113e-07 2.88974480e-07 2.99872413e-07 3.13652494e-07
 3.29993735e-07 3.46848551e-07 3.61496255e-07 3.73428047e-07
 3.80463061e-07 3.81704630e-07 3.77508231e-07 3.69193230e-07
 3.59738588e-07 3.49148979e-07 3.37416443e-07 3.25827929e-07
 3.14797645e-07 3.05832263e-07 2.97405736e-07 2.89845759e-07
 2.83567602e-07 2.79639377e-07 2.77808439e-07 2.77666587e-07
 2.78405997e-07 2.78009042e-07 2.74786052e-07 2.70934848e-07
 2.68361233e-07 2.65849908e-07 2.65022186e-07 2.65282687e-07
 2.66445063e-07 2.67454625e-07 2.69523866e-07 2.72584646e-07
 2.75898231e-07 2.78803959e-07 2.80745590e-07 2.81985351e-07
 2.82852181e-07 2.83468223e-07 2.83757605e-07 2.83406234e-07
 2.82285595e-07 2.79642099e-07 2.75657865e-07 2.71628909e-07
 2.67486246e-07 2.62559479e-07 2.57592982e-07 2.53105359e-07
 2.48733908e-07 2.44823919e-07 2.41924633e-07 2.39263030e-07
 2.37308395e-07 2.37133712e-07 2.39459939e-07 2.44231415e-07
 2.49957474e-07 2.54158515e-07 2.55444830e-07 2.54629459e-07
 2.52419154e-07 2.49643886e-07 2.46225810e-07 2.42050478e-07
 2.37380928e-07 2.32227427e-07 2.26878134e-07 2.21706251e-07
 2.17231671e-07 2.13164432e-07 2.09725121e-07 2.06069808e-07
 2.02078618e-07 1.98464078e-07 1.95606887e-07 1.92215967e-07
 1.88843970e-07 1.86047812e-07 1.84437595e-07 1.84194430e-07
 1.84104670e-07 1.83508177e-07 1.82441895e-07 1.81456329e-07
t=0.4505193: 2.71115216e-09 1.67077709e-08 4.17940003e-08 7.04837391e-08
 9.76637937e-08 1.22258765e-07 1.45455171e-07 1.68760077e-07
 1.91107234e-07 2.11442738e-07 2.27544191e-07 2.38706916e-07
 2.47488785e-07 2.54945949e-07 2.63392821e-07 2.73819535e-07
 2.86311311e-07 2.99785677e-07 3.12879818e-07 3.24970274e-07
 3.33766547e-07 3.37828563e-07 3.36165858e-07 3.30068834e-07
 3.22659713e-07 3.14022753e-07 3.03808599e-07 2.93470853e-07
 2.83675751e-07 2.75149522e-07 2.67773102e-07 2.61837633e-07
 2.57555563e-07 2.55423456e-07 2.56100314e-07 2.59233559e-07
 2.61845226e-07 2.62455289e-07 2.60670522e-07 2.57599253e-07
 2.54095459e-07 2.50959048e-07 2.49076238e-07 2.48747399e-07
 2.50097711e-07 2.53754184e-07 2.58922357e-07 2.63457041e-07
 2.65927674e-07 2.66115635e-07 2.65069218e-07 2.63764166e-07
 2.63471732e-07 2.63823531e-07 2.63762095e-07 2.62837009e-07
 2.60874487e-07 2.58030045e-07 2.54815212e-07 2.52313532e-07
 2.49742581e-07 2.46885223e-07 2.44358481e-07 2.41133423e-07
 2.37306003e-07 2.33199688e-07 2.29555372e-07 2.26860499e-07
 2.25056410e-07 2.24667335e-07 2.25646768e-07 2.27652737e-07
 2.29568939e-07 2.30641728e-07 2.31167238e-07 2.31560397e-07
 2.30701625e-07 2.28496784e-07 2.25773329e-07 2.22748706e-07
 2.19534274e-07 2.16233368e-07 2.13036852e-07 2.10305862e-07
 2.07289390e-07 2.03388392e-07 1.99031928e-07 1.94589671e-07
 1.90323087e-07 1.86416090e-07 1.83007775e-07 1.79968654e-07
 1.77084949e-07 1.74594959e-07 1.72715229e-07 1.71418457e-07
 1.70300637e-07 1.69339350e-07 1.68666437e-07 1.68631302e-07
t=0.6505999: 2.12595515e-09 1.32739353e-08 3.24751568e-08 5.50478911e-08
 7.67768456e-08 9.71447938e-08 1.17181228e-07 1.37647271e-07
 1.58003958e-07 1.76374322e-07 1.92757109e-07 2.07249846e-07
 2.20303127e-07 2.31592937e-07 2.42444552e-07 2.53585207e-07
 2.64799492e-07 2.76182599e-07 2.87758844e-07 2.97856030e-07
 3.04532158e-07 3.07262904e-07 3.06588318e-07 3.02907381e-07
 2.97849764e-07 2.91723057e-07 2.84796327e-07 2.76871601e-07
 2.68352296e-07 2.60408946e-07 2.53688657e-07 2.48605702e-07
 2.45639426e-07 2.45332957e-07 2.47008684e-07 2.49883664e-07
 2.52317999e-07 2.52697896e-07 2.51131037e-07 2.48948001e-07
 2.46647459e-07 2.44589188e-07 2.43389349e-07 2.43761901e-07
 2.46093618e-07 2.49384096e-07 2.52693772e-07 2.55051644e-07
 2.56555665e-07 2.56818415e-07 2.55912662e-07 2.54826122e-07
 2.53773558e-07 2.52125172e-07 2.49734763e-07 2.47253766e-07
 2.45081794e-07 2.43245408e-07 2.41471375e-07 2.39708420e-07
 2.38094707e-07 2.36709695e-07 2.35226087e-07 2.33053095e-07
 2.30147811e-07 2.26843006e-07 2.23653672e-07 2.21045504e-07
 2.19099681e-07 2.18170041e-07 2.18133978e-07 2.18760597e-07
 2.19533944e-07 2.20161730e-07 2.20521833e-07 2.20342445e-07
 2.19191869e-07 2.17536033e-07 2.15843729e-07 2.14003690e-07
 2.11810951e-07 2.09417384e-07 2.06738248e-07 2.03683653e-07
 2.00249617e-07 1.96691090e-07 1.92900827e-07 1.88626823e-07
 1.84036055e-07 1.79534887e-07 1.75788313e-07 1.73340977e-07
 1.72229709e-07 1.71788885e-07 1.71116807e-07 1.70391819e-07
 1.69842447e-07 1.69356925e-07 1.68954621e-07 1.68691264e-07
t=0.8505065: 1.57642471e-09 9.63409779e-09 2.36580281e-08 4.14290741e-08
 6.05645029e-08 7.98661598e-08 9.85956998e-08 1.17306530e-07
 1.36483932e-07 1.54474187e-07 1.70084383e-07 1.84514871e-07
 1.98511480e-07 2.12262540e-07 2.25144365e-07 2.37090556e-07
 2.48030025e-07 2.58874825e-07 2.69580034e-07 2.78642589e-07
 2.85070635e-07 2.88000881e-07 2.87742174e-07 2.84647217e-07
 2.79986480e-07 2.74129226e-07 2.68261380e-07 2.62834628e-07
 2.57282728e-07 2.51470551e-07 2.46143087e-07 2.41920207e-07
 2.39598096e-07 2.39577396e-07 2.41306453e-07 2.43534728e-07
 2.44596320e-07 2.44323524e-07 2.43071076e-07 2.41465315e-07
 2.40043728e-07 2.39351073e-07 2.39668751e-07 2.41048583e-07
 2.43443816e-07 2.46341755e-07 2.49598348e-07 2.52203417e-07
 2.53341083e-07 2.52717795e-07 2.50962868e-07 2.48780797e-07
 2.46448153e-07 2.43784525e-07 2.41106286e-07 2.38582900e-07
 2.36344155e-07 2.34675838e-07 2.33508334e-07 2.32606659e-07
 2.31844704e-07 2.31015577e-07 2.29718812e-07 2.27809485e-07
 2.25436715e-07 2.22985298e-07 2.20873282e-07 2.19305925e-07
 2.18483394e-07 2.18112742e-07 2.18027481e-07 2.18269051e-07
 2.18741862e-07 2.19290446e-07 2.19629050e-07 2.19516450e-07
 2.18499565e-07 2.16742591e-07 2.14606500e-07 2.12488512e-07
 2.10391100e-07 2.07994575e-07 2.04984719e-07 2.01550979e-07
 1.98139250e-07 1.94819337e-07 1.91438171e-07 1.87697392e-07
 1.83647648e-07 1.79518054e-07 1.75782757e-07 1.73329783e-07
 1.72229013e-07 1.71937588e-07 1.71888352e-07 1.72189763e-07
 1.72396358e-07 1.72347603e-07 1.72215690e-07 1.72088366e-07
t=1.050053: 1.16370172e-09 7.51566625e-09 1.91699543e-08 3.42487079e-08
 5.07968049e-08 6.82285331e-08 8.63076994e-08 1.04494372e-07
 1.22430972e-07 1.39331028e-07 1.55491607e-07 1.71055646e-07
 1.85882569e-07 1.99869755e-07 2.12554711e-07 2.24340899e-07
 2.35602738e-07 2.45962241e-07 2.55598507e-07 2.63539309e-07
 2.68715871e-07 2.71119788e-07 2.70977135e-07 2.68697444e-07
 2.65431098e-07 2.61333607e-07 2.56867089e-07 2.52649570e-07
 2.48722562e-07 2.44651708e-07 2.40614594e-07 2.37131822e-07
 2.34842017e-07 2.34144031e-07 2.34868630e-07 2.35920488e-07
 2.36080477e-07 2.35706753e-07 2.35066985e-07 2.34408150e-07
 2.34064786e-07 2.34068289e-07 2.35442392e-07 2.38113333e-07
 2.41295154e-07 2.44424475e-07 2.47187984e-07 2.49082606e-07
 2.49756645e-07 2.49220514e-07 2.47593244e-07 2.44921437e-07
 2.41770888e-07 2.38806694e-07 2.35978111e-07 2.33445839e-07
 2.31574257e-07 2.30257415e-07 2.29160800e-07 2.28242979e-07
 2.27390379e-07 2.26604581e-07 2.25715246e-07 2.24560177e-07
 2.23307414e-07 2.21863935e-07 2.20543154e-07 2.19662953e-07
 2.19237474e-07 2.19183965e-07 2.19285405e-07 2.19359862e-07
 2.19437758e-07 2.19685361e-07 2.20069262e-07 2.20425891e-07
 2.20101378e-07 2.18774627e-07 2.16844238e-07 2.14532688e-07
 2.11860758e-07 2.08792144e-07 2.05250751e-07 2.01429247e-07
 1.97740362e-07 1.94347368e-07 1.91100106e-07 1.87634011e-07
 1.83922945e-07 1.80342628e-07 1.77350318e-07 1.75230467e-07
 1.73879342e-07 1.72940243e-07 1.72649586e-07 1.72900946e-07
 1.73352216e-07 1.73641117e-07 1.73707160e-07 1.73884830e-07
t=1.250629: 9.22271980e-10 6.22383569e-09 1.69554733e-08 3.17603965e-08
 4.79290385e-08 6.41832232e-08 8.06117625e-08 9.75049871e-08
 1.14416482e-07 1.30872197e-07 1.46765663e-07 1.62470354e-07
 1.77331427e-07 1.90808613e-07 2.03057552e-07 2.14672055e-07
 2.25979478e-07 2.36454998e-07 2.45648028e-07 2.52740610e-07
 2.57024918e-07 2.58654597e-07 2.58249209e-07 2.56314188e-07
 2.54060262e-07 2.51427333e-07 2.48187922e-07 2.45032666e-07
 2.41910046e-07 2.38285977e-07 2.34825720e-07 2.31688961e-07
 2.29432111e-07 2.28282654e-07 2.28034787e-07 2.28428454e-07
 2.28962139e-07 2.29410986e-07 2.29753544e-07 2.30153798e-07
 2.30880618e-07 2.32084554e-07 2.34119048e-07 2.36900403e-07
 2.40094014e-07 2.43079990e-07 2.45250823e-07 2.46513928e-07
 2.46979695e-07 2.46482585e-07 2.45000622e-07 2.42693025e-07
 2.40025522e-07 2.37236626e-07 2.34693723e-07 2.32321030e-07
 2.30136513e-07 2.28412040e-07 2.27127469e-07 2.26054542e-07
 2.25041682e-07 2.24047721e-07 2.23305622e-07 2.22666132e-07
 2.21952301e-07 2.21242993e-07 2.20727493e-07 2.20545873e-07
 2.20680172e-07 2.20946146e-07 2.21350593e-07 2.21772895e-07
 2.22288488e-07 2.22713733e-07 2.22829203e-07 2.22969190e-07
 2.22665673e-07 2.21751428e-07 2.19944075e-07 2.17542539e-07
 2.14835184e-07 2.11728752e-07 2.08120301e-07 2.04108961e-07
 2.00000894e-07 1.96186188e-07 1.92774533e-07 1.89548151e-07
 1.86372123e-07 1.83418198e-07 1.80866138e-07 1.78845583e-07
 1.77473739e-07 1.76729220e-07 1.76612970e-07 1.76998589e-07
 1.77659353e-07 1.78262255e-07 1.78683249e-07 1.78991010e-07
t=1.450846: 8.35166617e-10 5.95143415e-09 1.68472315e-08 3.16488241e-08
 4.76744842e-08 6.33549547e-08 7.84918728e-08 9.35877940e-08
 1.08933736e-07 1.24599138e-07 1.40334656e-07 1.55602666e-07
 1.69967613e-07 1.83356419e-07 1.95712798e-07 2.07506120e-07
 2.18750448e-07 2.29263635e-07 2.38219415e-07 2.44757872e-07
 2.48431739e-07 2.49452245e-07 2.48667471e-07 2.46743099e-07
 2.44567010e-07 2.42393516e-07 2.40136398e-07 2.37592821e-07
 2.34836626e-07 2.31709255e-07 2.28775779e-07 2.26305211e-07
 2.24134491e-07 2.22826587e-07 2.22402440e-07 2.22861867e-07
 2.23679116e-07 2.24750936e-07 2.26104305e-07 2.27802332e-07
 2.29761671e-07 2.32043383e-07 2.34751496e-07 2.37498420e-07
 2.40149763e-07 2.42404367e-07 2.43887242e-07 2.44450182e-07
 2.44074691e-07 2.43017959e-07 2.41439708e-07 2.39384606e-07
 2.37083444e-07 2.34730056e-07 2.32294156e-07 2.29939442e-07
 2.27938303e-07 2.26332684e-07 2.24913998e-07 2.23895802e-07
 2.23170923e-07 2.22607937e-07 2.22145899e-07 2.21722911e-07
 2.21564153e-07 2.21463265e-07 2.21369176e-07 2.21602597e-07
 2.22217848e-07 2.22972238e-07 2.23852279e-07 2.24820979e-07
 2.25639666e-07 2.26170171e-07 2.26354699e-07 2.26280814e-07
 2.25909525e-07 2.24967748e-07 2.23198475e-07 2.20812057e-07
 2.18037351e-07 2.14929024e-07 2.11309033e-07 2.07321722e-07
 2.03083630e-07 1.98960335e-07 1.95342648e-07 1.92165335e-07
 1.89090779e-07 1.86324511e-07 1.84005396e-07 1.82157998e-07
 1.81006985e-07 1.80543286e-07 1.80736227e-07 1.81441272e-07
 1.82361261e-07 1.83323060e-07 1.84109521e-07 1.84542747e-07
t=1.651371: 8.86656768e-10 6.36151283e-09 1.81006163e-08 3.37989780e-08
 4.94547298e-08 6.42450243e-08 7.81163191e-08 9.17421725e-08
 1.05894019e-07 1.20347546e-07 1.34840054e-07 1.49083596e-07
 1.62918902e-07 1.76199266e-07 1.88695691e-07 2.00715904e-07
 2.12048059e-07 2.22488974e-07 2.30939463e-07 2.36949589e-07
 2.40140731e-07 2.40795021e-07 2.40336744e-07 2.38894462e-07
 2.36772572e-07 2.34298265e-07 2.31830677e-07 2.29519794e-07
 2.27354366e-07 2.25034980e-07 2.22744359e-07 2.20650292e-07
 2.18920763e-07 2.18191818e-07 2.18367454e-07 2.19089862e-07
 2.20048964e-07 2.21613690e-07 2.23605022e-07 2.26001223e-07
 2.28686048e-07 2.31513768e-07 2.34558141e-07 2.37254564e-07
 2.39287921e-07 2.40736322e-07 2.41578669e-07 2.41436710e-07
 2.40371227e-07 2.38874842e-07 2.36951540e-07 2.34806827e-07
 2.32698746e-07 2.30691911e-07 2.28656341e-07 2.26747328e-07
 2.24873446e-07 2.23156704e-07 2.21883357e-07 2.20982662e-07
 2.20483690e-07 2.20328452e-07 2.20428312e-07 2.20829336e-07
 2.21458748e-07 2.21938967e-07 2.22273630e-07 2.22578061e-07
 2.23179913e-07 2.23981093e-07 2.24874534e-07 2.25809162e-07
 2.26693387e-07 2.27315543e-07 2.27659303e-07 2.27688189e-07
 2.27246750e-07 2.26247328e-07 2.24583976e-07 2.22219410e-07
 2.19474385e-07 2.16343832e-07 2.12738727e-07 2.08817914e-07
 2.04672729e-07 2.00577024e-07 1.96774073e-07 1.93533142e-07
 1.90665266e-07 1.88137371e-07 1.85949668e-07 1.84190175e-07
 1.82952255e-07 1.82330713e-07 1.82579395e-07 1.83511879e-07
 1.84749216e-07 1.85939536e-07 1.86919079e-07 1.87294452e-07
t=1.850646: 8.22128581e-10 6.04317860e-09 1.75721468e-08 3.31054576e-08
 4.86756230e-08 6.31110057e-08 7.63773778e-08 8.94384204e-08
 1.02850683e-07 1.16371520e-07 1.30018579e-07 1.43523269e-07
 1.56814709e-07 1.69804934e-07 1.82361622e-07 1.94265271e-07
 2.05558541e-07 2.15762651e-07 2.24002719e-07 2.29523991e-07
 2.32297347e-07 2.33389176e-07 2.33516212e-07 2.32282135e-07
 2.30099464e-07 2.27221163e-07 2.24305348e-07 2.21926088e-07
 2.20082443e-07 2.18421308e-07 2.17013747e-07 2.15882295e-07
 2.15175916e-07 2.15062987e-07 2.15448551e-07 2.16220251e-07
 2.17393782e-07 2.19201561e-07 2.21381921e-07 2.23950342e-07
 2.26747964e-07 2.29789262e-07 2.32704268e-07 2.35032189e-07
 2.36736158e-07 2.37729638e-07 2.38089957e-07 2.37691939e-07
 2.36566192e-07 2.34863068e-07 2.32822389e-07 2.30802050e-07
 2.28914770e-07 2.27042845e-07 2.25068776e-07 2.23294977e-07
 2.21752605e-07 2.20346089e-07 2.19237767e-07 2.18681031e-07
 2.18439302e-07 2.18543285e-07 2.19189011e-07 2.20166252e-07
 2.21137459e-07 2.21958528e-07 2.22684614e-07 2.23415814e-07
 2.24323903e-07 2.25298049e-07 2.26169525e-07 2.26890320e-07
 2.27603966e-07 2.28341710e-07 2.28795821e-07 2.28768088e-07
 2.28179147e-07 2.26877798e-07 2.25030180e-07 2.22798705e-07
 2.20118373e-07 2.16996366e-07 2.13545248e-07 2.09748974e-07
 2.05641545e-07 2.01558161e-07 1.97805858e-07 1.94519046e-07
 1.91718102e-07 1.89421990e-07 1.87429495e-07 1.85634507e-07
 1.84264448e-07 1.83551769e-07 1.83838005e-07 1.84901544e-07
 1.86309979e-07 1.87704588e-07 1.88649550e-07 1.88893093e-07
t=2.051481: 7.16506758e-10 5.32288245e-09 1.53564805e-08 2.96723640e-08
 4.48990836e-08 5.94917510e-08 7.28558718e-08 8.59294858e-08
 9.91696523e-08 1.12228301e-07 1.25358665e-07 1.38354753e-07
 1.51053066e-07 1.63389602e-07 1.75434369e-07 1.87237780e-07
 1.98324399e-07 2.08274262e-07 2.16324245e-07 2.21805005e-07
 2.24824559e-07 2.26215573e-07 2.26728103e-07 2.25974122e-07
 2.24026307e-07 2.21168324e-07 2.18361188e-07 2.16103557e-07
 2.14532068e-07 2.13475826e-07 2.12678056e-07 2.12178254e-07
 2.12130169e-07 2.12495701e-07 2.13188753e-07 2.14181064e-07
 2.15488573e-07 2.17364597e-07 2.19659378e-07 2.22246960e-07
 2.25088466e-07 2.28044930e-07 2.30698120e-07 2.32698434e-07
 2.34030680e-07 2.34763695e-07 2.34863236e-07 2.34159108e-07
 2.32702246e-07 2.30783397e-07 2.28755520e-07 2.26768734e-07
 2.24956439e-07 2.23218808e-07 2.21585559e-07 2.20179754e-07
 2.18934959e-07 2.17804430e-07 2.16920504e-07 2.16479563e-07
 2.16573205e-07 2.17236938e-07 2.18320950e-07 2.19503297e-07
 2.20684830e-07 2.21657098e-07 2.22512270e-07 2.23361526e-07
 2.24404128e-07 2.25595923e-07 2.26663219e-07 2.27484428e-07
 2.28213787e-07 2.28958372e-07 2.29361463e-07 2.29233978e-07
 2.28443619e-07 2.26997867e-07 2.25059583e-07 2.22725002e-07
 2.20129217e-07 2.17208431e-07 2.13763440e-07 2.09943488e-07
 2.05882210e-07 2.01847646e-07 1.98131531e-07 1.94841409e-07
 1.92046525e-07 1.89713647e-07 1.87799114e-07 1.86216933e-07
 1.85114645e-07 1.84701381e-07 1.85172672e-07 1.86421010e-07
 1.87944243e-07 1.89381269e-07 1.90352682e-07 1.90602458e-07
t=2.25144: 6.48203735e-10 4.63346935e-09 1.33934591e-08 2.59652416e-08
 4.00542882e-08 5.44599231e-08 6.84163925e-08 8.20657888e-08
 9.52377364e-08 1.07934116e-07 1.20664532e-07 1.33096731e-07
 1.45179443e-07 1.57084639e-07 1.68925479e-07 1.80734694e-07
 1.91943702e-07 2.01802424e-07 2.09462665e-07 2.14512465e-07
 2.17469660e-07 2.19025958e-07 2.19698647e-07 2.19427856e-07
 2.18021808e-07 2.15695727e-07 2.13296011e-07 2.11625164e-07
 2.10626745e-07 2.10097616e-07 2.09807703e-07 2.09584601e-07
 2.09727014e-07 2.10345036e-07 2.11275711e-07 2.12583041e-07
 2.14149740e-07 2.16057012e-07 2.18290252e-07 2.21050669e-07
 2.23981040e-07 2.26632124e-07 2.28873347e-07 2.30601645e-07
 2.31790900e-07 2.32166270e-07 2.31792589e-07 2.30714085e-07
 2.28965386e-07 2.26835799e-07 2.24616311e-07 2.22466028e-07
 2.20478405e-07 2.18727609e-07 2.17392823e-07 2.16411103e-07
 2.15553734e-07 2.14870815e-07 2.14493357e-07 2.14531994e-07
 2.15099121e-07 2.16089499e-07 2.17376168e-07 2.18642561e-07
 2.19803338e-07 2.20798521e-07 2.21762389e-07 2.22734066e-07
 2.23858978e-07 2.24979300e-07 2.26005836e-07 2.26892940e-07
 2.27675675e-07 2.28386208e-07 2.28826459e-07 2.28672154e-07
 2.27798769e-07 2.26247855e-07 2.24269494e-07 2.22020093e-07
 2.19421153e-07 2.16276983e-07 2.12554298e-07 2.08504487e-07
 2.04286628e-07 2.00255442e-07 1.96566221e-07 1.93283736e-07
 1.90435110e-07 1.88063714e-07 1.86225967e-07 1.84922745e-07
 1.84231021e-07 1.84208277e-07 1.85007412e-07 1.86435175e-07
 1.87984438e-07 1.89399269e-07 1.90296057e-07 1.90428542e-07
t=2.451344: 5.22699862e-10 3.88525969e-09 1.14244805e-08 2.25423067e-08
 3.55511200e-08 4.93953220e-08 6.36250786e-08 7.75252288e-08
 9.08928721e-08 1.03783303e-07 1.16455494e-07 1.28595372e-07
 1.40210669e-07 1.51644930e-07 1.63184251e-07 1.74802595e-07
 1.85823301e-07 1.95317452e-07 2.02614770e-07 2.07668886e-07
 2.10834962e-07 2.12678261e-07 2.13547622e-07 2.13489470e-07
 2.12574034e-07 2.10977106e-07 2.09217014e-07 2.08030430e-07
 2.07388078e-07 2.07015594e-07 2.06948046e-07 2.07181065e-07
 2.07623341e-07 2.08487755e-07 2.09613592e-07 2.10968795e-07
 2.12633405e-07 2.14750901e-07 2.17097688e-07 2.19798689e-07
 2.22625233e-07 2.25115306e-07 2.27109392e-07 2.28476179e-07
 2.29338985e-07 2.29405343e-07 2.28497792e-07 2.26958515e-07
 2.24947577e-07 2.22680349e-07 2.20402827e-07 2.18203463e-07
 2.16150970e-07 2.14411857e-07 2.13187966e-07 2.12416503e-07
 2.11839574e-07 2.11511972e-07 2.11600150e-07 2.12023074e-07
 2.12856157e-07 2.14087429e-07 2.15517283e-07 2.16872419e-07
 2.18096309e-07 2.19209532e-07 2.20189477e-07 2.21133559e-07
 2.22256756e-07 2.23436251e-07 2.24516543e-07 2.25408178e-07
 2.26134745e-07 2.26737178e-07 2.27106595e-07 2.26964623e-07
 2.26156882e-07 2.24715863e-07 2.22798441e-07 2.20455631e-07
 2.17564158e-07 2.14093921e-07 2.09963981e-07 2.05507597e-07
 2.01175921e-07 1.97231157e-07 1.93622651e-07 1.90369706e-07
 1.87544117e-07 1.85212556e-07 1.83486262e-07 1.82415310e-07
 1.82058508e-07 1.82379642e-07 1.83370046e-07 1.84758022e-07
 1.86260960e-07 1.87579872e-07 1.88329731e-07 1.88274891e-07
t=2.65074: 4.85785313e-10 3.40023214e-09 9.78100577e-09 1.96170950e-08
 3.16007377e-08 4.49847624e-08 5.89107141e-08 7.28750279e-08
 8.65691826e-08 9.99477096e-08 1.12618190e-07 1.24435924e-07
 1.35646552e-07 1.46670642e-07 1.57751282e-07 1.68845363e-07
 1.79447752e-07 1.88723348e-07 1.96084426e-07 2.01493920e-07
 2.04951832e-07 2.07109790e-07 2.08175949e-07 2.08245129e-07
 2.07662649e-07 2.06513382e-07 2.05228776e-07 2.04311571e-07
 2.03908896e-07 2.03866183e-07 2.04187183e-07 2.04752822e-07
 2.05338576e-07 2.06269674e-07 2.07526892e-07 2.09022442e-07
 2.10819654e-07 2.13066153e-07 2.15573303e-07 2.18288391e-07
 2.20912794e-07 2.23171894e-07 2.24856513e-07 2.25926734e-07
 2.26437737e-07 2.26254072e-07 2.25234631e-07 2.23492448e-07
 2.21308083e-07 2.18919967e-07 2.16389322e-07 2.13991809e-07
 2.11920939e-07 2.10329888e-07 2.09347135e-07 2.08824019e-07
 2.08578838e-07 2.08588140e-07 2.08939336e-07 2.09556277e-07
 2.10544029e-07 2.11900685e-07 2.13459474e-07 2.14910367e-07
 2.16084441e-07 2.17087947e-07 2.18040412e-07 2.18948673e-07
 2.20021796e-07 2.21211796e-07 2.22361062e-07 2.23315425e-07
 2.24083046e-07 2.24633515e-07 2.24884594e-07 2.24695475e-07
 2.23881431e-07 2.22439657e-07 2.20381624e-07 2.17734825e-07
 2.14498481e-07 2.10711580e-07 2.06415118e-07 2.01866753e-07
 1.97413842e-07 1.93399650e-07 1.89798292e-07 1.86619497e-07
 1.83909639e-07 1.81824776e-07 1.80390607e-07 1.79591112e-07
 1.79448912e-07 1.79906718e-07 1.80850319e-07 1.82026714e-07
 1.83192439e-07 1.84117756e-07 1.84529387e-07 1.84312955e-07
t=2.850065: 4.07659215e-10 2.97687842e-09 8.66718254e-09 1.76616003e-08
 2.91770997e-08 4.18803105e-08 5.51570461e-08 6.87296084e-08
 8.25038416e-08 9.60030124e-08 1.08534098e-07 1.20011283e-07
 1.30861912e-07 1.41558727e-07 1.52410673e-07 1.63144444e-07
 1.73326051e-07 1.82488363e-07 1.90077936e-07 1.95732275e-07
 1.99397646e-07 2.01606508e-07 2.02573944e-07 2.02656654e-07
 2.02286996e-07 2.01639865e-07 2.00953103e-07 2.00475900e-07
 2.00435677e-07 2.00839169e-07 2.01533577e-07 2.02352334e-07
 2.03217150e-07 2.04206116e-07 2.05424748e-07 2.06980725e-07
 2.08939593e-07 2.11357174e-07 2.13914189e-07 2.16556460e-07
 2.19040169e-07 2.21076336e-07 2.22418383e-07 2.23065150e-07
 2.23250349e-07 2.22851189e-07 2.21828104e-07 2.20153221e-07
 2.17929258e-07 2.15354109e-07 2.12670508e-07 2.10123637e-07
 2.08144835e-07 2.06879324e-07 2.06200886e-07 2.05930577e-07
 2.05995512e-07 2.06318425e-07 2.06888272e-07 2.07729230e-07
 2.08880438e-07 2.10351544e-07 2.11902749e-07 2.13249265e-07
 2.14321380e-07 2.15171977e-07 2.15975222e-07 2.16855150e-07
 2.17875840e-07 2.19095027e-07 2.20317177e-07 2.21349257e-07
 2.22128541e-07 2.22636853e-07 2.22750793e-07 2.22367745e-07
 2.21441220e-07 2.19873644e-07 2.17570793e-07 2.14609478e-07
 2.11136083e-07 2.07210738e-07 2.02893221e-07 1.98357191e-07
 1.93981482e-07 1.90015166e-07 1.86513801e-07 1.83472469e-07
 1.80982355e-07 1.79096165e-07 1.77891501e-07 1.77384769e-07
 1.77435751e-07 1.77950645e-07 1.78723263e-07 1.79541015e-07
 1.80247036e-07 1.80726079e-07 1.80832174e-07 1.80466931e-07
t=3.051643: 3.83538691e-10 2.75248249e-09 8.04219563e-09 1.63457697e-08
 2.70843090e-08 3.91993148e-08 5.21418693e-08 6.55364921e-08
 7.89538491e-08 9.19232237e-08 1.04002721e-07 1.15286389e-07
 1.25983957e-07 1.36542764e-07 1.47066225e-07 1.57580771e-07
 1.67706066e-07 1.76742972e-07 1.84129583e-07 1.89835326e-07
 1.93661668e-07 1.95892813e-07 1.96892967e-07 1.97006998e-07
 1.96740890e-07 1.96420440e-07 1.96317019e-07 1.96477211e-07
 1.97004903e-07 1.97911485e-07 1.99064230e-07 2.00216206e-07
 2.01351973e-07 2.02462636e-07 2.03713454e-07 2.05249715e-07
 2.07156882e-07 2.09491463e-07 2.12051153e-07 2.14666600e-07
 2.17060947e-07 2.18877710e-07 2.20019789e-07 2.20435641e-07
 2.20272163e-07 2.19656877e-07 2.18551122e-07 2.16873109e-07
 2.14640565e-07 2.12069150e-07 2.09453562e-07 2.06999578e-07
 2.05159832e-07 2.04127806e-07 2.03774709e-07 2.03842039e-07
 2.04164179e-07 2.04710230e-07 2.05532200e-07 2.06627114e-07
 2.07820933e-07 2.09138553e-07 2.10469038e-07 2.11649199e-07
 2.12679586e-07 2.13517165e-07 2.14267808e-07 2.15108846e-07
 2.16122980e-07 2.17286789e-07 2.18450074e-07 2.19445327e-07
 2.20215483e-07 2.20646440e-07 2.20607830e-07 2.20057339e-07
 2.18959945e-07 2.17258175e-07 2.14820355e-07 2.11668956e-07
 2.07996206e-07 2.03927744e-07 1.99565559e-07 1.95133809e-07
 1.90974964e-07 1.87212107e-07 1.83907493e-07 1.81135012e-07
 1.78873225e-07 1.77229690e-07 1.76240306e-07 1.75852411e-07
 1.75969174e-07 1.76399593e-07 1.76967110e-07 1.77512618e-07
 1.77862043e-07 1.77997007e-07 1.77822572e-07 1.77327856e-07
t=3.251852: 3.93163499e-10 2.66336586e-09 7.58087600e-09 1.53443718e-08
 2.55205960e-08 3.71664687e-08 4.95466329e-08 6.24399244e-08
 7.53551772e-08 8.77441096e-08 9.94570247e-08 1.10680209e-07
 1.21396743e-07 1.31635678e-07 1.41785351e-07 1.52069995e-07
 1.61941048e-07 1.70783242e-07 1.78057360e-07 1.83762417e-07
 1.87731006e-07 1.90074410e-07 1.91163825e-07 1.91487289e-07
 1.91573881e-07 1.91624597e-07 1.92012504e-07 1.92753423e-07
 1.93882093e-07 1.95261375e-07 1.96773129e-07 1.98263822e-07
 1.99604727e-07 2.00933614e-07 2.02284399e-07 2.03852343e-07
 2.05760405e-07 2.07982886e-07 2.10415942e-07 2.12888686e-07
 2.15085162e-07 2.16705976e-07 2.17688696e-07 2.18045775e-07
 2.17841851e-07 2.16990681e-07 2.15619797e-07 2.13831886e-07
 2.11708744e-07 2.09404372e-07 2.07092992e-07 2.04916009e-07
 2.03180709e-07 2.02269711e-07 2.02098501e-07 2.02456643e-07
 2.03061017e-07 2.03861388e-07 2.04926474e-07 2.06106029e-07
 2.07279848e-07 2.08411128e-07 2.09487772e-07 2.10484005e-07
 2.11420875e-07 2.12267704e-07 2.13008060e-07 2.13777583e-07
 2.14694883e-07 2.15750310e-07 2.16803001e-07 2.17748871e-07
 2.18451555e-07 2.18800958e-07 2.18624543e-07 2.17955235e-07
 2.16720963e-07 2.14880165e-07 2.12364366e-07 2.09190955e-07
 2.05417031e-07 2.01298781e-07 1.96933503e-07 1.92675954e-07
 1.88763989e-07 1.85224279e-07 1.82130209e-07 1.79546828e-07
 1.77490960e-07 1.76089059e-07 1.75257154e-07 1.74927067e-07
 1.75019060e-07 1.75300480e-07 1.75641038e-07 1.75894481e-07
 1.76008995e-07 1.75958658e-07 1.75601762e-07 1.74986939e-07
t=3.452138: 3.35632718e-10 2.45013327e-09 7.14367558e-09 1.44901472e-08
 2.41011305e-08 3.50904341e-08 4.68541260e-08 5.92096754e-08
 7.16152947e-08 8.36556929e-08 9.52138502e-08 1.06314783e-07
 1.16891504e-07 1.26801120e-07 1.36576817e-07 1.46464650e-07
 1.55998100e-07 1.64680395e-07 1.71953815e-07 1.77601648e-07
 1.81517234e-07 1.83969972e-07 1.85276625e-07 1.85977726e-07
 1.86577723e-07 1.87244479e-07 1.88168089e-07 1.89448534e-07
 1.91030430e-07 1.92728419e-07 1.94502013e-07 1.96183542e-07
 1.97745396e-07 1.99218935e-07 2.00787135e-07 2.02587939e-07
 2.04582684e-07 2.06778517e-07 2.09092892e-07 2.11420270e-07
 2.13424284e-07 2.14803452e-07 2.15552448e-07 2.15733360e-07
 2.15424611e-07 2.14465078e-07 2.13031606e-07 2.11309719e-07
 2.09358411e-07 2.07309767e-07 2.05181602e-07 2.03234592e-07
 2.01788958e-07 2.01046193e-07 2.01013945e-07 2.01555676e-07
 2.02456831e-07 2.03518791e-07 2.04630593e-07 2.05783231e-07
 2.06927373e-07 2.08004378e-07 2.08949309e-07 2.09751842e-07
 2.10501374e-07 2.11220658e-07 2.11904208e-07 2.12589078e-07
 2.13396187e-07 2.14360325e-07 2.15350769e-07 2.16287084e-07
 2.16954195e-07 2.17223416e-07 2.17026795e-07 2.16285293e-07
 2.14947040e-07 2.12987912e-07 2.10384069e-07 2.07157660e-07
 2.03414496e-07 1.99368156e-07 1.95176419e-07 1.91103690e-07
 1.87384145e-07 1.84048463e-07 1.81149525e-07 1.78750629e-07
 1.76903790e-07 1.75645770e-07 1.74868738e-07 1.74504156e-07
 1.74472498e-07 1.74615714e-07 1.74812326e-07 1.74908416e-07
 1.74823507e-07 1.74565244e-07 1.74101896e-07 1.73531403e-07
t=3.651742: 2.99594176e-10 2.25059214e-09 6.66517841e-09 1.36545897e-08
 2.27760914e-08 3.31635677e-08 4.43437473e-08 5.62055642e-08
 6.81758132e-08 7.99729229e-08 9.14209917e-08 1.02191620e-07
 1.12427080e-07 1.22124646e-07 1.31613742e-07 1.41058132e-07
 1.50226935e-07 1.58680181e-07 1.65852805e-07 1.71450944e-07
 1.75353406e-07 1.77866059e-07 1.79415471e-07 1.80513206e-07
 1.81655369e-07 1.82962680e-07 1.84508457e-07 1.86305019e-07
 1.88255912e-07 1.90245466e-07 1.92243205e-07 1.94083413e-07
 1.95711522e-07 1.97312304e-07 1.99109592e-07 2.01142320e-07
 2.03304807e-07 2.05573731e-07 2.07859838e-07 2.10092072e-07
 2.11957687e-07 2.13143039e-07 2.13692075e-07 2.13667817e-07
 2.13137659e-07 2.12029909e-07 2.10601057e-07 2.09005206e-07
 2.07183887e-07 2.05341911e-07 2.03477256e-07 2.01796890e-07
 2.00649797e-07 2.00138090e-07 2.00263908e-07 2.00863273e-07
 2.01807127e-07 2.02993198e-07 2.04221907e-07 2.05397298e-07
 2.06519764e-07 2.07566111e-07 2.08429753e-07 2.09105963e-07
 2.09690238e-07 2.10208431e-07 2.10753939e-07 2.11399055e-07
 2.12154122e-07 2.13060653e-07 2.14013280e-07 2.14919111e-07
 2.15550214e-07 2.15804614e-07 2.15621710e-07 2.14865924e-07
 2.13473299e-07 2.11444556e-07 2.08764128e-07 2.05511201e-07
 2.01814078e-07 1.97875148e-07 1.93838988e-07 1.89945907e-07
 1.86380013e-07 1.83230433e-07 1.80543106e-07 1.78348528e-07
 1.76690879e-07 1.75538365e-07 1.74793930e-07 1.74311914e-07
 1.74140386e-07 1.74157907e-07 1.74187372e-07 1.74124720e-07
 1.73870336e-07 1.73493113e-07 1.73005653e-07 1.72470988e-07
t=3.850427: 2.98260340e-10 2.12934864e-09 6.27735502e-09 1.28940458e-08
 2.14939015e-08 3.13575500e-08 4.21704395e-08 5.34992903e-08
 6.50298983e-08 7.65039105e-08 8.76498573e-08 9.82241395e-08
 1.08277768e-07 1.17882064e-07 1.27142623e-07 1.36172049e-07
 1.44869389e-07 1.53039480e-07 1.60055410e-07 1.65576538e-07
 1.69485266e-07 1.72134871e-07 1.73949632e-07 1.75481585e-07
 1.77158678e-07 1.78980389e-07 1.81003090e-07 1.83170178e-07
 1.85446500e-07 1.87694251e-07 1.89887791e-07 1.91904814e-07
 1.93734303e-07 1.95588574e-07 1.97579236e-07 1.99703190e-07
 2.01912453e-07 2.04169027e-07 2.06409800e-07 2.08612300e-07
 2.10412606e-07 2.11562772e-07 2.11976654e-07 2.11720754e-07
 2.10967751e-07 2.09779070e-07 2.08319821e-07 2.06737653e-07
 2.05071293e-07 2.03475044e-07 2.01966783e-07 2.00633286e-07
 1.99695784e-07 1.99332724e-07 1.99491418e-07 2.00112056e-07
 2.01064842e-07 2.02292227e-07 2.03569297e-07 2.04736052e-07
 2.05831856e-07 2.06790009e-07 2.07524394e-07 2.08084617e-07
 2.08583965e-07 2.09034614e-07 2.09520636e-07 2.10127052e-07
 2.10892098e-07 2.11800871e-07 2.12699577e-07 2.13502647e-07
 2.14071270e-07 2.14333459e-07 2.14144763e-07 2.13344523e-07
 2.11876807e-07 2.09761312e-07 2.07024220e-07 2.03789511e-07
 2.00183453e-07 1.96367300e-07 1.92488994e-07 1.88783337e-07
 1.85334908e-07 1.82308805e-07 1.79830119e-07 1.77862507e-07
 1.76349813e-07 1.75276115e-07 1.74502970e-07 1.73916233e-07
 1.73583718e-07 1.73402765e-07 1.73228997e-07 1.73013401e-07
 1.72675636e-07 1.72260806e-07 1.71754754e-07 1.71242171e-07
t=4.051775: 2.81875188e-10 2.00779154e-09 5.88739568e-09 1.20577477e-08
 2.01846756e-08 2.96817234e-08 4.01794125e-08 5.11262924e-08
 6.22135415e-08 7.32800833e-08 8.41246233e-08 9.45283887e-08
 1.04460416e-07 1.13923225e-07 1.22970864e-07 1.31705453e-07
 1.40056811e-07 1.47841901e-07 1.54578645e-07 1.60035795e-07
 1.64115653e-07 1.67007238e-07 1.69154862e-07 1.71077384e-07
 1.73145623e-07 1.75440951e-07 1.77810016e-07 1.80235866e-07
 1.82755616e-07 1.85219661e-07 1.87580650e-07 1.89797117e-07
 1.91850476e-07 1.93961965e-07 1.96083621e-07 1.98165353e-07
 2.00306370e-07 2.02587377e-07 2.04886576e-07 2.07005562e-07
 2.08662855e-07 2.09715682e-07 2.10055403e-07 2.09716232e-07
 2.08856995e-07 2.07642475e-07 2.06213767e-07 2.04697355e-07
 2.03194132e-07 2.01782528e-07 2.00489644e-07 1.99406778e-07
 1.98732774e-07 1.98565658e-07 1.98834148e-07 1.99455191e-07
 2.00340986e-07 2.01444375e-07 2.02619013e-07 2.03686429e-07
 2.04648390e-07 2.05458358e-07 2.06120776e-07 2.06668228e-07
 2.07142242e-07 2.07585505e-07 2.08082555e-07 2.08692496e-07
 2.09472520e-07 2.10351160e-07 2.11155314e-07 2.11828383e-07
 2.12303843e-07 2.12475636e-07 2.12211699e-07 2.11335022e-07
 2.09767498e-07 2.07556161e-07 2.04802842e-07 2.01644513e-07
 1.98135196e-07 1.94436579e-07 1.90767504e-07 1.87266232e-07
 1.83980856e-07 1.81090461e-07 1.78754698e-07 1.76901446e-07
 1.75432856e-07 1.74310441e-07 1.73447360e-07 1.72775647e-07
 1.72312726e-07 1.71948934e-07 1.71621712e-07 1.71285217e-07
 1.70872366e-07 1.70393688e-07 1.69870751e-07 1.69376791e-07
t=4.252311: 2.67769737e-10 1.86778777e-09 5.39087658e-09 1.10796382e-08
 1.87844508e-08 2.78844516e-08 3.80218297e-08 4.87623132e-08
 5.95364160e-08 7.02053699e-08 8.08068949e-08 9.10549712e-08
 1.00815547e-07 1.10145482e-07 1.19139890e-07 1.27714993e-07
 1.35735075e-07 1.43081841e-07 1.49545733e-07 1.54938798e-07
 1.59147361e-07 1.62329977e-07 1.64888947e-07 1.67192292e-07
 1.69592648e-07 1.72224448e-07 1.74912274e-07 1.77552895e-07
 1.80208664e-07 1.82849686e-07 1.85376003e-07 1.87744164e-07
 1.89978575e-07 1.92239910e-07 1.94401574e-07 1.96519875e-07
 1.98725595e-07 2.01047174e-07 2.03341966e-07 2.05362074e-07
 2.06846430e-07 2.07807149e-07 2.08155887e-07 2.07809173e-07
 2.06906242e-07 2.05648978e-07 2.04253319e-07 2.02825231e-07
 2.01491233e-07 2.00314066e-07 1.99220108e-07 1.98346907e-07
 1.97924806e-07 1.97944284e-07 1.98276906e-07 1.98839840e-07
 1.99639014e-07 2.00561494e-07 2.01528210e-07 2.02421043e-07
 2.03217480e-07 2.03930022e-07 2.04556038e-07 2.05081815e-07
 2.05599244e-07 2.06111864e-07 2.06649483e-07 2.07252616e-07
 2.07947113e-07 2.08726090e-07 2.09437536e-07 2.09983400e-07
 2.10309575e-07 2.10344575e-07 2.09991002e-07 2.09022446e-07
 2.07352599e-07 2.05090042e-07 2.02359511e-07 1.99279784e-07
 1.95870228e-07 1.92342639e-07 1.88864717e-07 1.85551685e-07
 1.82482129e-07 1.79757341e-07 1.77500667e-07 1.75674617e-07
 1.74185012e-07 1.72974396e-07 1.71975869e-07 1.71203843e-07
 1.70616585e-07 1.70101570e-07 1.69670149e-07 1.69254632e-07
 1.68776019e-07 1.68247981e-07 1.67703930e-07 1.67208406e-07
t=4.450661: 2.37808386e-10 1.66781669e-09 4.86181880e-09 1.00483768e-08
 1.71961690e-08 2.58586546e-08 3.56588155e-08 4.61985538e-08
 5.68816205e-08 6.73824507e-08 7.77302844e-08 8.78134122e-08
 9.74132687e-08 1.06634569e-07 1.15566379e-07 1.24034397e-07
 1.31803089e-07 1.38852686e-07 1.45115389e-07 1.50467364e-07
 1.54719272e-07 1.58141762e-07 1.61110942e-07 1.63867063e-07
 1.66626908e-07 1.69459717e-07 1.72295150e-07 1.75055408e-07
 1.77808341e-07 1.80544089e-07 1.83184561e-07 1.85676182e-07
 1.88044981e-07 1.90415301e-07 1.92694571e-07 1.94945638e-07
 1.97253158e-07 1.99564915e-07 2.01764613e-07 2.03652868e-07
 2.05038126e-07 2.05951079e-07 2.06330348e-07 2.06021707e-07
 2.05164289e-07 2.03954964e-07 2.02611297e-07 2.01293633e-07
 2.00085489e-07 1.99044812e-07 1.98182232e-07 1.97576103e-07
 1.97317668e-07 1.97432070e-07 1.97780291e-07 1.98293149e-07
 1.98952373e-07 1.99721277e-07 2.00514613e-07 2.01222034e-07
 2.01884587e-07 2.02532362e-07 2.03133493e-07 2.03660280e-07
 2.04203063e-07 2.04774108e-07 2.05324296e-07 2.05873010e-07
 2.06469491e-07 2.07085784e-07 2.07633153e-07 2.08100354e-07
 2.08342779e-07 2.08278179e-07 2.07806797e-07 2.06768917e-07
 2.05038486e-07 2.02714037e-07 1.99983469e-07 1.96955614e-07
 1.93695930e-07 1.90367143e-07 1.87065575e-07 1.83940589e-07
 1.81072406e-07 1.78509059e-07 1.76344748e-07 1.74518685e-07
 1.72973240e-07 1.71649927e-07 1.70531888e-07 1.69626525e-07
 1.68896690e-07 1.68256151e-07 1.67727233e-07 1.67249784e-07
 1.66751018e-07 1.66220485e-07 1.65651302e-07 1.65112558e-07
t=4.652186: 1.98410904e-10 1.45885195e-09 4.40125833e-09 9.21256266e-09
 1.58835560e-08 2.41002383e-08 3.34858822e-08 4.37416235e-08
 5.42901076e-08 6.47318941e-08 7.49433358e-08 8.48443537e-08
 9.43231299e-08 1.03471909e-07 1.12337232e-07 1.20592117e-07
 1.28135662e-07 1.34987061e-07 1.41158934e-07 1.46496277e-07
 1.50837065e-07 1.54474399e-07 1.57789661e-07 1.60925047e-07
 1.63982907e-07 1.66959674e-07 1.69874866e-07 1.72711417e-07
 1.75576669e-07 1.78425944e-07 1.81119848e-07 1.83695432e-07
 1.86183965e-07 1.88659983e-07 1.91081324e-07 1.93485679e-07
 1.95832902e-07 1.98074311e-07 2.00129050e-07 2.01892904e-07
 2.03178369e-07 2.04087304e-07 2.04535137e-07 2.04331703e-07
 2.03587483e-07 2.02517945e-07 2.01272767e-07 2.00008384e-07
 1.98901219e-07 1.98001096e-07 1.97336743e-07 1.96923258e-07
 1.96745698e-07 1.96892507e-07 1.97231993e-07 1.97681722e-07
 1.98227738e-07 1.98853099e-07 1.99528751e-07 2.00153318e-07
 2.00748808e-07 2.01356075e-07 2.01957971e-07 2.02517045e-07
 2.03009403e-07 2.03533516e-07 2.04050524e-07 2.04535910e-07
 2.04977777e-07 2.05409774e-07 2.05844314e-07 2.06218349e-07
 2.06392669e-07 2.06237901e-07 2.05650408e-07 2.04542241e-07
 2.02842116e-07 2.00567025e-07 1.97809079e-07 1.94811872e-07
 1.91658909e-07 1.88470851e-07 1.85360796e-07 1.82448571e-07
 1.79760756e-07 1.77337681e-07 1.75217870e-07 1.73368219e-07
 1.71733693e-07 1.70293957e-07 1.69077466e-07 1.68072900e-07
 1.67209193e-07 1.66454693e-07 1.65804504e-07 1.65223447e-07
 1.64699940e-07 1.64147241e-07 1.63513057e-07 1.62933628e-07
t=4.851799: 1.70316254e-10 1.30165771e-09 4.05029660e-09 8.65100109e-09
 1.50213727e-08 2.28728125e-08 3.18702791e-08 4.17385329e-08
 5.20176153e-08 6.23367304e-08 7.24082360e-08 8.20658074e-08
 9.14150721e-08 1.00493006e-07 1.09204691e-07 1.17281416e-07
 1.24710176e-07 1.31408344e-07 1.37429470e-07 1.42814969e-07
 1.47338425e-07 1.51211154e-07 1.54811166e-07 1.58166357e-07
 1.61389014e-07 1.64478212e-07 1.67495546e-07 1.70488817e-07
 1.73544526e-07 1.76479138e-07 1.79273591e-07 1.81934860e-07
 1.84527989e-07 1.87103971e-07 1.89639584e-07 1.92083114e-07
 1.94371609e-07 1.96530439e-07 1.98510003e-07 2.00193688e-07
 2.01391664e-07 2.02274559e-07 2.02769510e-07 2.02722138e-07
 2.02129332e-07 2.01184398e-07 2.00074809e-07 1.98892047e-07
 1.97838832e-07 1.97039172e-07 1.96504883e-07 1.96207480e-07
 1.96096343e-07 1.96229945e-07 1.96511189e-07 1.96909465e-07
 1.97368726e-07 1.97877480e-07 1.98464084e-07 1.99051321e-07
 1.99669408e-07 2.00356017e-07 2.01045999e-07 2.01646290e-07
 2.02102605e-07 2.02471392e-07 2.02831552e-07 2.03176933e-07
 2.03444023e-07 2.03714580e-07 2.04010685e-07 2.04280962e-07
 2.04332205e-07 2.04082730e-07 2.03444641e-07 2.02316250e-07
 2.00654534e-07 1.98491399e-07 1.95828654e-07 1.92898675e-07
 1.89826008e-07 1.86736359e-07 1.83764866e-07 1.81027361e-07
 1.78467206e-07 1.76106526e-07 1.73986767e-07 1.72081002e-07
 1.70365264e-07 1.68842951e-07 1.67550029e-07 1.66456383e-07
 1.65506996e-07 1.64648879e-07 1.63892801e-07 1.63217861e-07
 1.62607384e-07 1.61982407e-07 1.61294611e-07 1.60690805e-07
t=5.051543: 1.58959087e-10 1.21513518e-09 3.80876012e-09 8.25538171e-09
 1.44248273e-08 2.20122454e-08 3.07081342e-08 4.01669640e-08
 5.00662543e-08 6.01683194e-08 7.00853775e-08 7.95605102e-08
 8.87415500e-08 9.76456619e-08 1.06146298e-07 1.14031084e-07
 1.21338513e-07 1.27979406e-07 1.33931937e-07 1.39316576e-07
 1.44006424e-07 1.48139095e-07 1.51977190e-07 1.55534608e-07
 1.58896087e-07 1.62088190e-07 1.65259124e-07 1.68439986e-07
 1.71610543e-07 1.74623235e-07 1.77516514e-07 1.80241413e-07
 1.82908874e-07 1.85592197e-07 1.88189134e-07 1.90614879e-07
 1.92856086e-07 1.94959465e-07 1.96893681e-07 1.98539059e-07
 1.99733053e-07 2.00584628e-07 2.01111260e-07 2.01146792e-07
 2.00723619e-07 1.99951142e-07 1.98998018e-07 1.97923078e-07
 1.96903560e-07 1.96082668e-07 1.95588685e-07 1.95370990e-07
 1.95307797e-07 1.95393613e-07 1.95609660e-07 1.95948583e-07
 1.96360848e-07 1.96842594e-07 1.97386933e-07 1.97944328e-07
 1.98618218e-07 1.99434911e-07 2.00239663e-07 2.00887126e-07
 2.01317738e-07 2.01566312e-07 2.01714145e-07 2.01817701e-07
 2.01870370e-07 2.01947052e-07 2.02045148e-07 2.02147137e-07
 2.02099642e-07 2.01780435e-07 2.01120666e-07 2.00045966e-07
 1.98491644e-07 1.96439764e-07 1.93904725e-07 1.91084185e-07
 1.88135833e-07 1.85162408e-07 1.82310284e-07 1.79662871e-07
 1.77167193e-07 1.74829899e-07 1.72676957e-07 1.70718710e-07
 1.68939546e-07 1.67390440e-07 1.66037615e-07 1.64841280e-07
 1.63796891e-07 1.62872156e-07 1.62060245e-07 1.61323120e-07
 1.60609385e-07 1.59921559e-07 1.59251074e-07 1.58641100e-07
t=5.252198: 1.52837035e-10 1.15940176e-09 3.64835013e-09 7.91124616e-09
 1.38613991e-08 2.12280359e-08 2.96078089e-08 3.87201362e-08
 4.83095407e-08 5.81989705e-08 6.79686491e-08 7.73414815e-08
 8.63554264e-08 9.50249743e-08 1.03305670e-07 1.11012454e-07
 1.18147671e-07 1.24714161e-07 1.30684403e-07 1.36097031e-07
 1.40907594e-07 1.45249923e-07 1.49294911e-07 1.53051067e-07
 1.56548162e-07 1.59892606e-07 1.63246007e-07 1.66595577e-07
 1.69856170e-07 1.72911189e-07 1.75830784e-07 1.78613707e-07
 1.81340859e-07 1.84046380e-07 1.86625131e-07 1.89052605e-07
 1.91269594e-07 1.93334482e-07 1.95251207e-07 1.96907320e-07
 1.98179704e-07 1.99085041e-07 1.99608214e-07 1.99708954e-07
 1.99420111e-07 1.98808849e-07 1.98041035e-07 1.97085839e-07
 1.96101880e-07 1.95270851e-07 1.94727926e-07 1.94448931e-07
 1.94358553e-07 1.94409579e-07 1.94586541e-07 1.94904883e-07
 1.95328529e-07 1.95800177e-07 1.96323403e-07 1.96908276e-07
 1.97672028e-07 1.98557744e-07 1.99433934e-07 2.00121592e-07
 2.00550747e-07 2.00715247e-07 2.00675908e-07 2.00528680e-07
 2.00360465e-07 2.00231571e-07 2.00104696e-07 1.99992007e-07
 1.99810460e-07 1.99416482e-07 1.98747343e-07 1.97764041e-07
 1.96371290e-07 1.94465583e-07 1.92065217e-07 1.89363849e-07
 1.86525818e-07 1.83673851e-07 1.80926106e-07 1.78348592e-07
 1.75890836e-07 1.73575233e-07 1.71404462e-07 1.69413473e-07
 1.67614507e-07 1.66034151e-07 1.64610386e-07 1.63292717e-07
 1.62128058e-07 1.61144159e-07 1.60297762e-07 1.59520264e-07
 1.58766169e-07 1.58046215e-07 1.57375619e-07 1.56785524e-07
t=5.45024: 1.49166925e-10 1.13282726e-09 3.55952721e-09 7.64066574e-09
 1.33122282e-08 2.03747683e-08 2.84353504e-08 3.73067767e-08
 4.66638104e-08 5.63537855e-08 6.59881533e-08 7.52590339e-08
 8.41239262e-08 9.26027463e-08 1.00689402e-07 1.08266414e-07
 1.15285596e-07 1.21796553e-07 1.27758663e-07 1.33184191e-07
 1.38101929e-07 1.42615193e-07 1.46842844e-07 1.50744426e-07
 1.54374755e-07 1.57849601e-07 1.61369199e-07 1.64889516e-07
 1.68262132e-07 1.71346139e-07 1.74273573e-07 1.77109083e-07
 1.79840332e-07 1.82512019e-07 1.85063685e-07 1.87439527e-07
 1.89609289e-07 1.91643150e-07 1.93551416e-07 1.95290342e-07
 1.96694635e-07 1.97682965e-07 1.98254086e-07 1.98438387e-07
 1.98265813e-07 1.97816034e-07 1.97190408e-07 1.96309127e-07
 1.95374088e-07 1.94559789e-07 1.93953678e-07 1.93571397e-07
 1.93402555e-07 1.93432804e-07 1.93589535e-07 1.93847211e-07
 1.94234588e-07 1.94699838e-07 1.95239598e-07 1.95885847e-07
 1.96749392e-07 1.97707600e-07 1.98600257e-07 1.99309990e-07
 1.99754551e-07 1.99874133e-07 1.99729193e-07 1.99406681e-07
 1.99032532e-07 1.98683496e-07 1.98319684e-07 1.97976588e-07
 1.97620015e-07 1.97147382e-07 1.96457641e-07 1.95536668e-07
 1.94264737e-07 1.92507688e-07 1.90279090e-07 1.87740895e-07
 1.85013870e-07 1.82259707e-07 1.79595612e-07 1.77065135e-07
 1.74643545e-07 1.72342576e-07 1.70189079e-07 1.68205472e-07
 1.66403911e-07 1.64784147e-07 1.63269677e-07 1.61835343e-07
 1.60570588e-07 1.59496345e-07 1.58597189e-07 1.57789069e-07
 1.57018496e-07 1.56288919e-07 1.55644305e-07 1.55118678e-07
t=5.65267: 1.52928377e-10 1.15165354e-09 3.54489812e-09 7.47428040e-09
 1.28517667e-08 1.95426940e-08 2.72917192e-08 3.59335604e-08
 4.51396427e-08 5.46544436e-08 6.40940380e-08 7.32622641e-08
 8.20825263e-08 9.04452455e-08 9.83659666e-08 1.05816859e-07
 1.12796758e-07 1.19282977e-07 1.25246333e-07 1.30683961e-07
 1.35648565e-07 1.40253013e-07 1.44568009e-07 1.48549178e-07
 1.52288597e-07 1.55898830e-07 1.59545469e-07 1.63179945e-07
 1.66674435e-07 1.69843568e-07 1.72819414e-07 1.75674937e-07
 1.78405227e-07 1.81021696e-07 1.83501547e-07 1.85818822e-07
 1.87952341e-07 1.89977254e-07 1.91962779e-07 1.93810513e-07
 1.95291051e-07 1.96330622e-07 1.96956209e-07 1.97237853e-07
 1.97200281e-07 1.96904697e-07 1.96373243e-07 1.95566044e-07
 1.94706079e-07 1.93904998e-07 1.93260617e-07 1.92818477e-07
 1.92568259e-07 1.92546648e-07 1.92655389e-07 1.92831672e-07
 1.93127875e-07 1.93555632e-07 1.94137636e-07 1.94863196e-07
 1.95810038e-07 1.96813067e-07 1.97743620e-07 1.98489412e-07
 1.98936758e-07 1.99035085e-07 1.98818826e-07 1.98390419e-07
 1.97858864e-07 1.97303481e-07 1.96716542e-07 1.96148690e-07
 1.95616648e-07 1.95048484e-07 1.94330664e-07 1.93407639e-07
 1.92194595e-07 1.90566539e-07 1.88504332e-07 1.86147074e-07
 1.83560474e-07 1.80912175e-07 1.78322842e-07 1.75825470e-07
 1.73415091e-07 1.71117356e-07 1.68990209e-07 1.67029340e-07
 1.65229153e-07 1.63578403e-07 1.61992941e-07 1.60471983e-07
 1.59122589e-07 1.57953617e-07 1.56977320e-07 1.56124253e-07
 1.55328601e-07 1.54630200e-07 1.54056435e-07 1.53609036e-07
t=5.851835: 1.60117492e-10 1.17789172e-09 3.53564172e-09 7.36087154e-09
 1.24929215e-08 1.88534772e-08 2.62991893e-08 3.46950073e-08
 4.37184914e-08 5.30484137e-08 6.23365892e-08 7.14181153e-08
 8.01837623e-08 8.84568305e-08 9.62798991e-08 1.03659048e-07
 1.10591370e-07 1.17047162e-07 1.22988613e-07 1.28433675e-07
 1.33429640e-07 1.38056701e-07 1.42413207e-07 1.46452513e-07
 1.50284140e-07 1.54006581e-07 1.57740532e-07 1.61438594e-07
 1.65012069e-07 1.68298299e-07 1.71354472e-07 1.74229838e-07
 1.76946019e-07 1.79496512e-07 1.81911041e-07 1.84181452e-07
 1.86325958e-07 1.88430717e-07 1.90500432e-07 1.92402761e-07
 1.93931917e-07 1.95011172e-07 1.95686504e-07 1.96030703e-07
 1.96089110e-07 1.95905637e-07 1.95482478e-07 1.94818134e-07
 1.94075537e-07 1.93319302e-07 1.92659586e-07 1.92151479e-07
 1.91822348e-07 1.91705108e-07 1.91718852e-07 1.91828697e-07
 1.92072388e-07 1.92487196e-07 1.93102263e-07 1.93894920e-07
 1.94861567e-07 1.95872200e-07 1.96834369e-07 1.97614802e-07
 1.98056035e-07 1.98110332e-07 1.97841729e-07 1.97347470e-07
 1.96703156e-07 1.95983934e-07 1.95229214e-07 1.94488644e-07
 1.93784803e-07 1.93099121e-07 1.92332383e-07 1.91374656e-07
 1.90170065e-07 1.88624751e-07 1.86688418e-07 1.84482249e-07
 1.82052086e-07 1.79522884e-07 1.76998570e-07 1.74530788e-07
 1.72149141e-07 1.69862353e-07 1.67715105e-07 1.65748329e-07
 1.63943023e-07 1.62278988e-07 1.60674947e-07 1.59110482e-07
 1.57677340e-07 1.56419208e-07 1.55350671e-07 1.54439609e-07
 1.53631304e-07 1.52979511e-07 1.52477842e-07 1.52085267e-07
t=6.050465: 1.56589418e-10 1.16630448e-09 3.50809437e-09 7.26802653e-09
 1.22269165e-08 1.83607439e-08 2.55302324e-08 3.36488203e-08
 4.24644303e-08 5.16344836e-08 6.07501633e-08 6.97056569e-08
 7.84119781e-08 8.66410786e-08 9.43869384e-08 1.01703145e-07
 1.08579302e-07 1.14967841e-07 1.20842846e-07 1.26264449e-07
 1.31297322e-07 1.35975938e-07 1.40332642e-07 1.44410827e-07
 1.48328565e-07 1.52168789e-07 1.55981422e-07 1.59742215e-07
 1.63353461e-07 1.66697522e-07 1.69836572e-07 1.72742645e-07
 1.75432767e-07 1.77915523e-07 1.80281412e-07 1.82555922e-07
 1.84757136e-07 1.86952524e-07 1.89054612e-07 1.90981761e-07
 1.92560781e-07 1.93713108e-07 1.94444027e-07 1.94828250e-07
 1.94940036e-07 1.94840182e-07 1.94563721e-07 1.94054586e-07
 1.93431088e-07 1.92737789e-07 1.92069218e-07 1.91503638e-07
 1.91104388e-07 1.90878326e-07 1.90802495e-07 1.90859668e-07
 1.91087038e-07 1.91521909e-07 1.92178011e-07 1.93014244e-07
 1.93969784e-07 1.94933821e-07 1.95895210e-07 1.96655940e-07
 1.97060208e-07 1.97095358e-07 1.96807678e-07 1.96249599e-07
 1.95499018e-07 1.94655224e-07 1.93787697e-07 1.92942731e-07
 1.92120030e-07 1.91308333e-07 1.90439464e-07 1.89425426e-07
 1.88211743e-07 1.86688120e-07 1.84823825e-07 1.82726467e-07
 1.80417568e-07 1.77998399e-07 1.75559542e-07 1.73141877e-07
 1.70766549e-07 1.68472311e-07 1.66303177e-07 1.64291779e-07
 1.62457245e-07 1.60793694e-07 1.59210910e-07 1.57624511e-07
 1.56140214e-07 1.54808549e-07 1.53648747e-07 1.52659556e-07
 1.51852114e-07 1.51247855e-07 1.50787093e-07 1.50443295e-07
t=6.252205: 1.48239115e-10 1.13038368e-09 3.45782684e-09 7.15971933e-09
 1.19947368e-08 1.79633600e-08 2.49253892e-08 3.28306556e-08
 4.14767185e-08 5.05125350e-08 5.94622668e-08 6.82644947e-08
 7.68260342e-08 8.49478534e-08 9.26503032e-08 9.99138926e-08
 1.06739203e-07 1.13045273e-07 1.18822072e-07 1.24168183e-07
 1.29205683e-07 1.33910918e-07 1.38305949e-07 1.42453387e-07
 1.46461611e-07 1.50390936e-07 1.54283902e-07 1.58085760e-07
 1.61731746e-07 1.65118629e-07 1.68312100e-07 1.71247058e-07
 1.73914547e-07 1.76347461e-07 1.78659575e-07 1.80952795e-07
 1.83235150e-07 1.85479859e-07 1.87603030e-07 1.89562518e-07
 1.91194251e-07 1.92431648e-07 1.93238706e-07 1.93672031e-07
 1.93834380e-07 1.93786033e-07 1.93613789e-07 1.93234876e-07
 1.92712495e-07 1.92081271e-07 1.91433724e-07 1.90862093e-07
 1.90443005e-07 1.90150467e-07 1.89988379e-07 1.90005505e-07
 1.90237125e-07 1.90686889e-07 1.91371898e-07 1.92207376e-07
 1.93151383e-07 1.94071852e-07 1.94960054e-07 1.95647650e-07
 1.96015213e-07 1.96048493e-07 1.95759209e-07 1.95155511e-07
 1.94333924e-07 1.93405529e-07 1.92437562e-07 1.91518323e-07
 1.90603549e-07 1.89697579e-07 1.88739237e-07 1.87642945e-07
 1.86364622e-07 1.84824130e-07 1.82985120e-07 1.80938132e-07
 1.78703246e-07 1.76392195e-07 1.74059731e-07 1.71693255e-07
 1.69310407e-07 1.66995643e-07 1.64803231e-07 1.62771384e-07
 1.60934030e-07 1.59267119e-07 1.57653037e-07 1.56055259e-07
 1.54554584e-07 1.53183210e-07 1.51951048e-07 1.50918173e-07
 1.50106132e-07 1.49518380e-07 1.49098372e-07 1.48794169e-07
t=6.451317: 1.49867744e-10 1.12513262e-09 3.41336849e-09 7.03492631e-09
 1.17666566e-08 1.75935932e-08 2.44090606e-08 3.22079062e-08
 4.07271735e-08 4.96048973e-08 5.84528640e-08 6.71003855e-08
 7.54579791e-08 8.34293835e-08 9.11088738e-08 9.83513211e-08
 1.05075922e-07 1.11265505e-07 1.16946233e-07 1.22202057e-07
 1.27221514e-07 1.31944985e-07 1.36387165e-07 1.40614277e-07
 1.44711719e-07 1.48715540e-07 1.52658954e-07 1.56489109e-07
 1.60181657e-07 1.63625497e-07 1.66837038e-07 1.69791431e-07
 1.72432084e-07 1.74840788e-07 1.77138737e-07 1.79433203e-07
 1.81755644e-07 1.84029129e-07 1.86191853e-07 1.88182911e-07
 1.89855421e-07 1.91150332e-07 1.92033177e-07 1.92531723e-07
 1.92733637e-07 1.92736839e-07 1.92615801e-07 1.92316511e-07
 1.91886245e-07 1.91341989e-07 1.90762374e-07 1.90257785e-07
 1.89869523e-07 1.89554135e-07 1.89330896e-07 1.89307622e-07
 1.89535230e-07 1.89982405e-07 1.90652023e-07 1.91481128e-07
 1.92402350e-07 1.93294311e-07 1.94094961e-07 1.94704447e-07
 1.95006906e-07 1.94990222e-07 1.94700908e-07 1.94099758e-07
 1.93242369e-07 1.92256012e-07 1.91231660e-07 1.90234615e-07
 1.89238969e-07 1.88259411e-07 1.87229128e-07 1.86046913e-07
 1.84682853e-07 1.83088426e-07 1.81221275e-07 1.79182505e-07
 1.77018391e-07 1.74805561e-07 1.72562124e-07 1.70244614e-07
 1.67877603e-07 1.65544606e-07 1.63343821e-07 1.61330173e-07
 1.59502990e-07 1.57809007e-07 1.56139882e-07 1.54524583e-07
 1.53010378e-07 1.51604290e-07 1.50355782e-07 1.49333039e-07
 1.48533337e-07 1.47945390e-07 1.47525016e-07 1.47237531e-07
t=6.650863: 1.53104609e-10 1.12443806e-09 3.36303156e-09 6.91481028e-09
 1.15427959e-08 1.72503142e-08 2.39493381e-08 3.16455175e-08
 4.00521012e-08 4.88204391e-08 5.75875577e-08 6.60976958e-08
 7.42823088e-08 8.21585191e-08 8.97836019e-08 9.69723389e-08
 1.03561562e-07 1.09597818e-07 1.15164801e-07 1.20391987e-07
 1.25396338e-07 1.30122297e-07 1.34624607e-07 1.38900277e-07
 1.43059002e-07 1.47107910e-07 1.51110091e-07 1.54983797e-07
 1.58717126e-07 1.62247702e-07 1.65507431e-07 1.68427508e-07
 1.71065157e-07 1.73464623e-07 1.75730850e-07 1.78034418e-07
 1.80383495e-07 1.82681291e-07 1.84854390e-07 1.86850697e-07
 1.88565580e-07 1.89898708e-07 1.90821182e-07 1.91361506e-07
 1.91615020e-07 1.91666775e-07 1.91588265e-07 1.91357715e-07
 1.91017437e-07 1.90589866e-07 1.90138200e-07 1.89709611e-07
 1.89372072e-07 1.89076040e-07 1.88814298e-07 1.88742120e-07
 1.88935739e-07 1.89364703e-07 1.90012612e-07 1.90840933e-07
 1.91773082e-07 1.92654987e-07 1.93384684e-07 1.93876890e-07
 1.94074552e-07 1.93996109e-07 1.93662709e-07 1.93060953e-07
 1.92209975e-07 1.91204836e-07 1.90146356e-07 1.89087905e-07
 1.88027974e-07 1.86959883e-07 1.85842265e-07 1.84591910e-07
 1.83146485e-07 1.81483319e-07 1.79581113e-07 1.77555299e-07
 1.75456962e-07 1.73308319e-07 1.71119296e-07 1.68849241e-07
 1.66524685e-07 1.64213819e-07 1.62011372e-07 1.59999651e-07
 1.58161529e-07 1.56420658e-07 1.54711533e-07 1.53074543e-07
 1.51534742e-07 1.50114851e-07 1.48897403e-07 1.47914769e-07
 1.47124560e-07 1.46538348e-07 1.46117241e-07 1.45825226e-07
t=6.850703: 1.51143034e-10 1.11120494e-09 3.31169919e-09 6.77579052e-09
 1.12796280e-08 1.68589177e-08 2.34584929e-08 3.10165582e-08
 3.92797254e-08 4.79846626e-08 5.67104041e-08 6.51346874e-08
 7.32422292e-08 8.10469168e-08 8.85757593e-08 9.56568562e-08
 1.02138194e-07 1.08035233e-07 1.13485924e-07 1.18677389e-07
 1.23664438e-07 1.28405536e-07 1.32941570e-07 1.37266682e-07
 1.41474307e-07 1.45592088e-07 1.49670492e-07 1.53614851e-07
 1.57387348e-07 1.60980840e-07 1.64276950e-07 1.67179433e-07
 1.69804003e-07 1.72201681e-07 1.74473459e-07 1.76771984e-07
 1.79116400e-07 1.81416554e-07 1.83572216e-07 1.85566563e-07
 1.87297768e-07 1.88650564e-07 1.89592946e-07 1.90166375e-07
 1.90466858e-07 1.90580112e-07 1.90568060e-07 1.90419513e-07
 1.90166086e-07 1.89852610e-07 1.89519766e-07 1.89157298e-07
 1.88875040e-07 1.88646012e-07 1.88396486e-07 1.88272905e-07
 1.88393699e-07 1.88787877e-07 1.89434957e-07 1.90290391e-07
 1.91249945e-07 1.92116533e-07 1.92773986e-07 1.93147674e-07
 1.93216038e-07 1.93037668e-07 1.92641088e-07 1.92004183e-07
 1.91165146e-07 1.90178334e-07 1.89105177e-07 1.87996016e-07
 1.86867535e-07 1.85704830e-07 1.84494708e-07 1.83173816e-07
 1.81682207e-07 1.79970915e-07 1.78040081e-07 1.76026432e-07
 1.73960475e-07 1.71857957e-07 1.69709394e-07 1.67491533e-07
 1.65232205e-07 1.62955944e-07 1.60758057e-07 1.58726398e-07
 1.56852016e-07 1.55064040e-07 1.53317313e-07 1.51648440e-07
 1.50091273e-07 1.48693579e-07 1.47507641e-07 1.46538632e-07
 1.45760756e-07 1.45191189e-07 1.44779950e-07 1.44485751e-07
t=7.052147: 1.52382976e-10 1.08715549e-09 3.22100286e-09 6.59434469e-09
 1.09946446e-08 1.64286647e-08 2.29005837e-08 3.03225004e-08
 3.84461352e-08 4.70544336e-08 5.57244485e-08 6.41437508e-08
 7.22212874e-08 7.99514790e-08 8.73607055e-08 9.43317731e-08
 1.00727443e-07 1.06537425e-07 1.11924499e-07 1.17086232e-07
 1.22054802e-07 1.26795384e-07 1.31347881e-07 1.35727731e-07
 1.40020287e-07 1.44222004e-07 1.48365246e-07 1.52369481e-07
 1.56186338e-07 1.59782307e-07 1.63100197e-07 1.66021947e-07
 1.68638144e-07 1.71059534e-07 1.73367209e-07 1.75654435e-07
 1.77952200e-07 1.80202592e-07 1.82319190e-07 1.84290638e-07
 1.86014602e-07 1.87386229e-07 1.88366593e-07 1.88981825e-07
 1.89332533e-07 1.89497523e-07 1.89547369e-07 1.89479933e-07
 1.89314363e-07 1.89088332e-07 1.88859525e-07 1.88607139e-07
 1.88389119e-07 1.88199436e-07 1.87979987e-07 1.87850117e-07
 1.87929599e-07 1.88290891e-07 1.88940675e-07 1.89804450e-07
 1.90753028e-07 1.91584180e-07 1.92179123e-07 1.92466747e-07
 1.92423093e-07 1.92118936e-07 1.91617783e-07 1.90942053e-07
 1.90110533e-07 1.89137844e-07 1.88052933e-07 1.86905501e-07
 1.85711996e-07 1.84476274e-07 1.83191264e-07 1.81805790e-07
 1.80281902e-07 1.78553385e-07 1.76600719e-07 1.74567284e-07
 1.72506271e-07 1.70440863e-07 1.68357865e-07 1.66208563e-07
 1.63989869e-07 1.61745761e-07 1.59572125e-07 1.57525597e-07
 1.55600034e-07 1.53757176e-07 1.51981670e-07 1.50284359e-07
 1.48726713e-07 1.47352480e-07 1.46174945e-07 1.45206279e-07
 1.44453772e-07 1.43902037e-07 1.43500511e-07 1.43204904e-07
t=7.252828: 1.44785772e-10 1.03533472e-09 3.09577757e-09 6.37355040e-09
 1.06936475e-08 1.60104086e-08 2.23266359e-08 2.96071353e-08
 3.75933013e-08 4.60743324e-08 5.46456012e-08 6.30151652e-08
 7.10694522e-08 7.87518693e-08 8.60579988e-08 9.29077188e-08
 9.92227054e-08 1.04996654e-07 1.10380394e-07 1.15543873e-07
 1.20510562e-07 1.25253863e-07 1.29831025e-07 1.34297387e-07
 1.38670421e-07 1.42935193e-07 1.47110783e-07 1.51152532e-07
 1.55002595e-07 1.58582896e-07 1.61912652e-07 1.64874126e-07
 1.67509459e-07 1.69971486e-07 1.72326185e-07 1.74618566e-07
 1.76839736e-07 1.79009322e-07 1.81064640e-07 1.82987599e-07
 1.84686378e-07 1.86068649e-07 1.87120468e-07 1.87788555e-07
 1.88167673e-07 1.88363083e-07 1.88472473e-07 1.88494647e-07
 1.88425386e-07 1.88281942e-07 1.88142275e-07 1.88009609e-07
 1.87867366e-07 1.87697119e-07 1.87513946e-07 1.87425319e-07
 1.87535822e-07 1.87891149e-07 1.88516544e-07 1.89329674e-07
 1.90218107e-07 1.91012252e-07 1.91543488e-07 1.91745172e-07
 1.91621952e-07 1.91233597e-07 1.90626851e-07 1.89879642e-07
 1.89010592e-07 1.88034828e-07 1.86935672e-07 1.85756205e-07
 1.84528190e-07 1.83251715e-07 1.81914485e-07 1.80468488e-07
 1.78900471e-07 1.77152026e-07 1.75207579e-07 1.73166606e-07
 1.71100540e-07 1.69063163e-07 1.67040847e-07 1.64952864e-07
 1.62774871e-07 1.60565582e-07 1.58406184e-07 1.56357956e-07
 1.54399951e-07 1.52519219e-07 1.50715544e-07 1.49008283e-07
 1.47458921e-07 1.46089564e-07 1.44914299e-07 1.43946661e-07
 1.43200293e-07 1.42675570e-07 1.42292255e-07 1.41997782e-07
t=7.451678: 1.35385835e-10 9.80865923e-10 2.95292819e-09 6.11536380e-09
 1.03569695e-08 1.56117288e-08 2.18014672e-08 2.89290724e-08
 3.67837995e-08 4.51065672e-08 5.35308054e-08 6.17998564e-08
 6.98094611e-08 7.74556149e-08 8.46706537e-08 9.14000004e-08
 9.76365312e-08 1.03427164e-07 1.08851700e-07 1.14029260e-07
 1.18995061e-07 1.23764571e-07 1.28413527e-07 1.32950933e-07
 1.37387413e-07 1.41689417e-07 1.45891082e-07 1.49952070e-07
 1.53802417e-07 1.57386753e-07 1.60730563e-07 1.63736161e-07
 1.66426652e-07 1.68926667e-07 1.71324487e-07 1.73624483e-07
 1.75809182e-07 1.77897066e-07 1.79868442e-07 1.81728890e-07
 1.83390421e-07 1.84775973e-07 1.85865294e-07 1.86576409e-07
 1.86995202e-07 1.87235317e-07 1.87405187e-07 1.87495557e-07
 1.87498565e-07 1.87445947e-07 1.87396910e-07 1.87352784e-07
 1.87273350e-07 1.87172217e-07 1.87056207e-07 1.87029376e-07
 1.87185546e-07 1.87543579e-07 1.88131768e-07 1.88882955e-07
 1.89686991e-07 1.90419141e-07 1.90895296e-07 1.91025132e-07
 1.90841310e-07 1.90380496e-07 1.89691760e-07 1.88860909e-07
 1.87926001e-07 1.86904316e-07 1.85778640e-07 1.84575964e-07
 1.83330561e-07 1.82045129e-07 1.80666748e-07 1.79177656e-07
 1.77565619e-07 1.75795934e-07 1.73864752e-07 1.71849409e-07
 1.69796201e-07 1.67782202e-07 1.65785353e-07 1.63725502e-07
 1.61590493e-07 1.59421445e-07 1.57293233e-07 1.55238996e-07
 1.53261105e-07 1.51376442e-07 1.49572855e-07 1.47880493e-07
 1.46334018e-07 1.44959515e-07 1.43782162e-07 1.42809641e-07
 1.42058111e-07 1.41543665e-07 1.41186589e-07 1.40902838e-07
t=7.651737: 1.25589416e-10 9.24175267e-10 2.80985918e-09 5.85300225e-09
 9.99813925e-09 1.51979702e-08 2.13111715e-08 2.82826315e-08
 3.59880560e-08 4.41179453e-08 5.23916630e-08 6.05641598e-08
 6.84767412e-08 7.60556681e-08 8.31798464e-08 8.98119941e-08
 9.60067706e-08 1.01823829e-07 1.07284982e-07 1.12495297e-07
 1.17478780e-07 1.22276743e-07 1.26992335e-07 1.31575118e-07
 1.36050173e-07 1.40399087e-07 1.44646270e-07 1.48729817e-07
 1.52582696e-07 1.56183460e-07 1.59531719e-07 1.62579099e-07
 1.65342504e-07 1.67894311e-07 1.70316654e-07 1.72613485e-07
 1.74786513e-07 1.76839479e-07 1.78760598e-07 1.80557965e-07
 1.82176238e-07 1.83546019e-07 1.84634293e-07 1.85368935e-07
 1.85835513e-07 1.86133385e-07 1.86345164e-07 1.86467458e-07
 1.86523509e-07 1.86564850e-07 1.86618135e-07 1.86651936e-07
 1.86648612e-07 1.86653717e-07 1.86624662e-07 1.86655748e-07
 1.86829199e-07 1.87174735e-07 1.87743057e-07 1.88448578e-07
 1.89189741e-07 1.89842266e-07 1.90250235e-07 1.90312697e-07
 1.90054192e-07 1.89521549e-07 1.88753742e-07 1.87843386e-07
 1.86846829e-07 1.85776796e-07 1.84603839e-07 1.83364663e-07
 1.82110616e-07 1.80813636e-07 1.79419496e-07 1.77900765e-07
 1.76258686e-07 1.74496025e-07 1.72577852e-07 1.70582707e-07
 1.68563576e-07 1.66571816e-07 1.64566714e-07 1.62518316e-07
 1.60421988e-07 1.58310618e-07 1.56211475e-07 1.54154246e-07
 1.52178714e-07 1.50305654e-07 1.48520778e-07 1.46854285e-07
 1.45322982e-07 1.43943865e-07 1.42756387e-07 1.41780302e-07
 1.41022309e-07 1.40509638e-07 1.40154969e-07 1.39875803e-07
