# Supplementary material for: Cosmic-void observations reconciled with primordial magnetogenesis
Source: Nat Commun. 2023 Nov 18;14:7523. doi: 10.1038/s41467-023-43258-3 (PMC10657398; doi:10.1038/s41467-023-43258-3)
Supplement: Supplementary file 3 — Source Data [file 41467_2023_43258_MOESM3_ESM.zip › source-files/supfig2g.txt]

k:   0.   1.   2.   3.   4.   5.   6.   7.   8.   9.  10.  11.  12.  13.
  14.  15.  16.  17.  18.  19.  20.  21.  22.  23.  24.  25.  26.  27.
  28.  29.  30.  31.  32.  33.  34.  35.  36.  37.  38.  39.  40.  41.
  42.  43.  44.  45.  46.  47.  48.  49.  50.  51.  52.  53.  54.  55.
  56.  57.  58.  59.  60.  61.  62.  63.  64.  65.  66.  67.  68.  69.
  70.  71.  72.  73.  74.  75.  76.  77.  78.  79.  80.  81.  82.  83.
  84.  85.  86.  87.  88.  89.  90.  91.  92.  93.  94.  95.  96.  97.
  98.  99. 100. 101. 102. 103. 104. 105. 106. 107. 108. 109. 110. 111.
 112. 113. 114. 115. 116. 117. 118. 119. 120. 121. 122. 123. 124. 125.
 126. 127. 128. 129. 130. 131. 132. 133. 134. 135. 136. 137. 138. 139.
 140. 141. 142. 143. 144. 145. 146. 147. 148. 149. 150. 151. 152. 153.
 154. 155. 156. 157. 158. 159. 160. 161. 162. 163. 164. 165. 166. 167.
 168. 169. 170. 171. 172. 173. 174. 175. 176. 177. 178. 179. 180. 181.
 182. 183. 184. 185. 186. 187. 188. 189. 190. 191. 192. 193. 194. 195.
 196. 197. 198. 199. 200. 201. 202. 203. 204. 205. 206. 207. 208. 209.
 210. 211. 212. 213. 214. 215. 216. 217. 218. 219. 220. 221. 222. 223.
 224. 225. 226. 227. 228. 229. 230. 231. 232. 233. 234. 235. 236. 237.
 238. 239. 240. 241. 242. 243. 244. 245. 246. 247. 248. 249. 250. 251.
 252. 253. 254. 255. 256. 257. 258. 259. 260. 261. 262. 263. 264. 265.
 266. 267. 268. 269. 270. 271. 272. 273. 274. 275. 276. 277. 278. 279.
 280. 281. 282. 283. 284. 285. 286. 287. 288. 289. 290. 291. 292. 293.
 294.
t=0.2502152: 0.00000000e+00 1.39698138e-11 5.68069033e-11 1.52045766e-10
 2.51794001e-10 4.79226938e-10 7.79649177e-10 1.12927296e-09
 1.58555273e-09 2.21915639e-09 3.08071022e-09 4.20243023e-09
 5.37598437e-09 6.47068155e-09 8.07678918e-09 1.01130741e-08
 1.15228165e-08 1.41898931e-08 1.66951102e-08 1.86505776e-08
 2.10224597e-08 2.48481760e-08 2.79455229e-08 3.09912349e-08
 3.42336810e-08 3.81179717e-08 4.05700877e-08 4.51704373e-08
 4.77472262e-08 5.19914707e-08 5.54430537e-08 5.87872593e-08
 6.26742541e-08 6.66420049e-08 7.00790698e-08 7.26061176e-08
 7.65849087e-08 8.02985949e-08 8.27001276e-08 8.57748623e-08
 8.86180505e-08 9.05092562e-08 9.15485451e-08 9.50162878e-08
 9.76263428e-08 9.91775438e-08 1.00907678e-07 1.01445892e-07
 1.03355835e-07 1.04383273e-07 1.05854033e-07 1.05635791e-07
 1.07071445e-07 1.07259263e-07 1.08325759e-07 1.08260295e-07
 1.07473422e-07 1.08403854e-07 1.08003431e-07 1.07842211e-07
 1.08562928e-07 1.07767415e-07 1.07063541e-07 1.05898662e-07
 1.05102053e-07 1.05072147e-07 1.04091552e-07 1.03970468e-07
 1.04073691e-07 1.02213725e-07 1.01271209e-07 1.00126726e-07
 9.92921494e-08 9.78501315e-08 9.62339903e-08 9.60469177e-08
 9.49295832e-08 9.37241360e-08 9.36377418e-08 9.26015575e-08
 9.13640071e-08 9.00683225e-08 8.89877583e-08 8.78913032e-08
 8.75305561e-08 8.61596427e-08 8.52361853e-08 8.48293150e-08
 8.33724663e-08 8.26231862e-08 8.19908874e-08 8.10682331e-08
 8.06510630e-08 7.95328576e-08 7.84950275e-08 7.79683487e-08
 7.73939705e-08 7.65917192e-08 7.62566334e-08 7.52271105e-08
 7.48745703e-08 7.38004239e-08 7.33763566e-08 7.22800419e-08
 7.15940425e-08 7.10562717e-08 7.00645950e-08 6.99111515e-08
 6.87644750e-08 6.84049256e-08 6.73615168e-08 6.66097501e-08
 6.59667829e-08 6.54898538e-08 6.44325678e-08 6.37262775e-08
 6.30238761e-08 6.23414935e-08 6.12436160e-08 6.07785741e-08
 6.00965164e-08 5.92731388e-08 5.85667461e-08 5.77022982e-08
 5.70268666e-08 5.63907449e-08 5.54681988e-08 5.47848584e-08
 5.38072575e-08 5.33173725e-08 5.26374780e-08 5.19520428e-08
 5.13794266e-08 5.05060100e-08 4.98749221e-08 4.93363019e-08
 4.87283596e-08 4.81117405e-08 4.71036741e-08 4.67876529e-08
 4.60099010e-08 4.56026755e-08 4.48428322e-08 4.43983170e-08
 4.37003014e-08 4.32913774e-08 4.27787492e-08 4.21173654e-08
 4.16084618e-08 4.10402919e-08 4.05906180e-08 3.99976473e-08
 3.95064600e-08 3.90499204e-08 3.85677780e-08 3.80431322e-08
 3.73846494e-08 3.68317377e-08 3.63186547e-08 3.59161592e-08
 3.54291433e-08 3.47773648e-08 3.42458874e-08 3.39058408e-08
 3.35044943e-08 3.28256779e-08 3.23877093e-08 3.19546400e-08
 3.14949007e-08 3.10684817e-08 3.04713780e-08 2.99263434e-08
 2.94701409e-08 2.90484538e-08 2.84326081e-08 2.79391426e-08
 2.74180629e-08 2.69483344e-08 2.63984507e-08 2.59367498e-08
 2.53842334e-08 2.48883373e-08 2.43672119e-08 2.38207622e-08
 2.33429426e-08 2.27592428e-08 2.22914831e-08 2.18205992e-08
 2.12696360e-08 2.07581625e-08 2.01823189e-08 1.97151193e-08
 1.92238645e-08 1.86995762e-08 1.82041029e-08 1.76857967e-08
 1.72483372e-08 1.67620125e-08 1.62683575e-08 1.57894384e-08
 1.53577185e-08 1.48737096e-08 1.44075641e-08 1.39506394e-08
 1.35609228e-08 1.31409508e-08 1.27091557e-08 1.22860767e-08
 1.18619010e-08 1.14597557e-08 1.10995427e-08 1.07234515e-08
 1.03539804e-08 9.98168576e-09 9.64919492e-09 9.31731972e-09
 8.95872047e-09 8.67472966e-09 8.33503734e-09 8.05313336e-09
 7.74965417e-09 7.48811987e-09 7.21741481e-09 6.91913625e-09
 6.69467913e-09 6.44723533e-09 6.20402650e-09 5.96520769e-09
 5.75179907e-09 5.53679685e-09 5.30800221e-09 5.13147968e-09
 4.94032040e-09 4.76364654e-09 4.57199143e-09 4.40103048e-09
 4.22584267e-09 4.07378392e-09 3.92866223e-09 3.78019009e-09
 3.65223562e-09 3.50398548e-09 3.37747139e-09 3.25486398e-09
 3.14838995e-09 3.01952107e-09 2.90884659e-09 2.82557439e-09
 2.72014455e-09 2.62134458e-09 2.53066063e-09 2.44669249e-09
 2.36398523e-09 2.28249312e-09 2.21049602e-09 2.14543459e-09
 2.07313018e-09 2.00617291e-09 1.94199430e-09 1.87361867e-09
 1.82402860e-09 1.76109696e-09 1.70722873e-09 1.64802399e-09
 1.60013148e-09 1.54791925e-09 1.50014065e-09 1.45022040e-09
 1.40513684e-09 1.36289686e-09 1.31987552e-09 1.27463838e-09
 1.23924410e-09 1.19947012e-09 1.16450395e-09 1.12660951e-09
 1.09486370e-09 1.06444282e-09 1.02877846e-09 9.96498552e-10
 9.68111240e-10 9.39929228e-10 9.11042018e-10 8.81821353e-10
 8.58605215e-10 8.33809265e-10 8.07090664e-10 7.84826588e-10
 7.62057688e-10 7.39812973e-10 7.16637971e-10 6.96911597e-10
 6.77370226e-10 6.54687859e-10 6.35019856e-10
t=1.250656: 0.00000000e+00 3.98872795e-12 1.86584432e-11 4.20224361e-11
 1.04984487e-10 1.81871810e-10 2.26050691e-10 3.22925466e-10
 4.56401545e-10 6.11620417e-10 7.34779552e-10 9.13353660e-10
 1.08611354e-09 1.20974050e-09 1.46262749e-09 1.59063127e-09
 1.78642795e-09 1.95560742e-09 2.12542430e-09 2.22006890e-09
 2.47521370e-09 2.49961615e-09 2.65626873e-09 2.72095479e-09
 2.83987018e-09 2.99679193e-09 3.03473634e-09 3.15641809e-09
 3.14726283e-09 3.23676365e-09 3.32784208e-09 3.33357753e-09
 3.43062381e-09 3.46108147e-09 3.45644971e-09 3.41701114e-09
 3.49354282e-09 3.53371575e-09 3.52804354e-09 3.60799736e-09
 3.59698498e-09 3.56805464e-09 3.60992746e-09 3.57996411e-09
 3.58664612e-09 3.58006869e-09 3.61967480e-09 3.57256786e-09
 3.53147819e-09 3.52110423e-09 3.53814890e-09 3.51182403e-09
 3.47748709e-09 3.50474709e-09 3.46628723e-09 3.41545653e-09
 3.42850007e-09 3.38914275e-09 3.34356528e-09 3.31282971e-09
 3.27403067e-09 3.27908285e-09 3.21365276e-09 3.20949156e-09
 3.17253485e-09 3.13780497e-09 3.10933707e-09 3.07282207e-09
 3.03304136e-09 2.98356024e-09 2.94468959e-09 2.92076707e-09
 2.89113425e-09 2.85039055e-09 2.82584919e-09 2.77687790e-09
 2.73942794e-09 2.71434410e-09 2.66818249e-09 2.62450112e-09
 2.59210902e-09 2.55279339e-09 2.51280376e-09 2.48321262e-09
 2.44555134e-09 2.39457510e-09 2.35261890e-09 2.31985850e-09
 2.28121555e-09 2.23813003e-09 2.20178259e-09 2.16034690e-09
 2.13555572e-09 2.08332750e-09 2.05961334e-09 2.01948876e-09
 1.98796625e-09 1.93783011e-09 1.92318622e-09 1.87050453e-09
 1.83310861e-09 1.80237901e-09 1.77126046e-09 1.72634754e-09
 1.69118076e-09 1.65888468e-09 1.62224939e-09 1.59277613e-09
 1.56093699e-09 1.52200749e-09 1.49216233e-09 1.45979032e-09
 1.43330389e-09 1.39431417e-09 1.36577898e-09 1.33399659e-09
 1.30190443e-09 1.26948887e-09 1.24864190e-09 1.21481753e-09
 1.18314147e-09 1.15845106e-09 1.12371781e-09 1.10325071e-09
 1.07140321e-09 1.04853105e-09 1.01511977e-09 9.90525732e-10
 9.64907859e-10 9.37181267e-10 9.13692962e-10 8.88490249e-10
 8.63978893e-10 8.37861685e-10 8.14002045e-10 7.94522739e-10
 7.65697046e-10 7.44810849e-10 7.23771939e-10 7.01979776e-10
 6.84036980e-10 6.61840563e-10 6.39418444e-10 6.18271452e-10
 6.01196276e-10 5.84377620e-10 5.63831559e-10 5.46275333e-10
 5.28197803e-10 5.10139821e-10 4.95620237e-10 4.78062263e-10
 4.61507566e-10 4.45697300e-10 4.31732750e-10 4.16020127e-10
 4.01158277e-10 3.89187614e-10 3.73252454e-10 3.62053012e-10
 3.48262251e-10 3.34642544e-10 3.22325969e-10 3.10936215e-10
 2.99562565e-10 2.88365506e-10 2.78562324e-10 2.67348678e-10
 2.57450255e-10 2.47310903e-10 2.37898690e-10 2.27545454e-10
 2.19546294e-10 2.10801623e-10 2.02236805e-10 1.94595408e-10
 1.86885782e-10 1.78094298e-10 1.71856147e-10 1.64638383e-10
 1.57228867e-10 1.50588755e-10 1.44374228e-10 1.38146003e-10
 1.32064438e-10 1.26772503e-10 1.20986683e-10 1.15594711e-10
 1.10623771e-10 1.05744830e-10 1.01157804e-10 9.66734464e-11
 9.25367927e-11 8.82053983e-11 8.41283110e-11 8.03509688e-11
 7.70668328e-11 7.32664674e-11 7.02040099e-11 6.70145207e-11
 6.39521898e-11 6.11441023e-11 5.82442594e-11 5.59069161e-11
 5.33679571e-11 5.09664441e-11 4.85217460e-11 4.66432324e-11
 4.44197237e-11 4.24699723e-11 4.04758421e-11 3.87021949e-11
 3.69833046e-11 3.53271624e-11 3.37925913e-11 3.22565428e-11
 3.08536010e-11 2.94382482e-11 2.81800376e-11 2.68135544e-11
 2.56395074e-11 2.45284499e-11 2.33991677e-11 2.23635206e-11
 2.13865183e-11 2.04073405e-11 1.95088331e-11 1.86441714e-11
 1.77944397e-11 1.70059850e-11 1.62717794e-11 1.55442861e-11
 1.48721651e-11 1.41506467e-11 1.35451298e-11 1.29578975e-11
 1.23769912e-11 1.18130446e-11 1.12731592e-11 1.07905315e-11
 1.03095289e-11 9.86553006e-12 9.41998331e-12 8.99423170e-12
 8.60410683e-12 8.24187496e-12 7.85962492e-12 7.52243422e-12
 7.20540856e-12 6.88871814e-12 6.59812026e-12 6.32315434e-12
 6.06186783e-12 5.80835415e-12 5.57284300e-12 5.35005057e-12
 5.13166652e-12 4.90652427e-12 4.68285381e-12 4.46578046e-12
 4.24949178e-12 4.04582484e-12 3.84610743e-12 3.66627132e-12
 3.48249123e-12 3.32751550e-12 3.15735215e-12 3.00771005e-12
 2.87015688e-12 2.72852248e-12 2.59122325e-12 2.46979655e-12
 2.35358478e-12 2.23483983e-12 2.12745015e-12 2.01404712e-12
 1.91392959e-12 1.82104105e-12 1.72669368e-12 1.64597145e-12
 1.55850419e-12 1.48112366e-12 1.40381709e-12 1.33154603e-12
 1.26978806e-12 1.20105151e-12 1.13674869e-12 1.08133003e-12
 1.02574818e-12 9.70135328e-13 9.22139659e-13 8.73564996e-13
 8.27641655e-13 7.83058308e-13 7.41596388e-13
t=2.252018: 0.00000000e+00 2.26416323e-12 1.39553166e-11 2.76822207e-11
 7.59373355e-11 1.25972821e-10 1.77667346e-10 2.31686754e-10
 3.26099216e-10 3.94615896e-10 5.03086084e-10 5.71121820e-10
 6.82735226e-10 7.23261878e-10 8.57818478e-10 9.19917782e-10
 9.60514683e-10 1.08488270e-09 1.09523232e-09 1.16827275e-09
 1.22098696e-09 1.25866147e-09 1.30801776e-09 1.34427673e-09
 1.35713827e-09 1.39691595e-09 1.39712203e-09 1.42777106e-09
 1.41899312e-09 1.43033861e-09 1.44843370e-09 1.46077275e-09
 1.44304535e-09 1.47351463e-09 1.46928953e-09 1.47377322e-09
 1.46366759e-09 1.44893732e-09 1.44886597e-09 1.45079127e-09
 1.44985102e-09 1.44149447e-09 1.44387943e-09 1.42046866e-09
 1.40593349e-09 1.39478609e-09 1.37350222e-09 1.36549391e-09
 1.35887499e-09 1.34147904e-09 1.31873188e-09 1.31561281e-09
 1.29062006e-09 1.28386628e-09 1.27252131e-09 1.22840494e-09
 1.22612306e-09 1.20704119e-09 1.18511732e-09 1.17076950e-09
 1.15034142e-09 1.12567776e-09 1.10197464e-09 1.09499821e-09
 1.06855842e-09 1.05634762e-09 1.02998239e-09 1.01714277e-09
 9.96382955e-10 9.77781936e-10 9.57983942e-10 9.42619185e-10
 9.23257684e-10 9.08755026e-10 8.88963804e-10 8.71636613e-10
 8.49102573e-10 8.32163381e-10 8.15355171e-10 7.97909088e-10
 7.83602977e-10 7.60553309e-10 7.48021591e-10 7.25940034e-10
 7.08857087e-10 6.95383820e-10 6.80008621e-10 6.64952547e-10
 6.46416604e-10 6.31940944e-10 6.15245986e-10 6.01344113e-10
 5.86586594e-10 5.71963785e-10 5.54856544e-10 5.45897553e-10
 5.31616234e-10 5.17107176e-10 5.02751228e-10 4.90483525e-10
 4.75054623e-10 4.62583544e-10 4.51512382e-10 4.36620729e-10
 4.25922122e-10 4.12012752e-10 4.02805607e-10 3.90744927e-10
 3.78462958e-10 3.67164631e-10 3.57015829e-10 3.44888593e-10
 3.35291111e-10 3.25212145e-10 3.13062726e-10 3.04893523e-10
 2.96466305e-10 2.85149063e-10 2.75140655e-10 2.67147801e-10
 2.58324379e-10 2.49102056e-10 2.40584300e-10 2.32607360e-10
 2.24257898e-10 2.16050453e-10 2.09040438e-10 2.00307844e-10
 1.93387179e-10 1.86972617e-10 1.79012173e-10 1.72707485e-10
 1.65804248e-10 1.60047881e-10 1.53291571e-10 1.46719438e-10
 1.41656139e-10 1.35584288e-10 1.30312305e-10 1.25070118e-10
 1.19983979e-10 1.15042854e-10 1.09881597e-10 1.05250167e-10
 1.00771389e-10 9.65880709e-11 9.23351794e-11 8.85315343e-11
 8.49158067e-11 8.11067237e-11 7.71759196e-11 7.39679366e-11
 7.07082729e-11 6.72461797e-11 6.42826553e-11 6.12974281e-11
 5.86442819e-11 5.59952499e-11 5.33668541e-11 5.08483744e-11
 4.84097235e-11 4.60890944e-11 4.39264065e-11 4.19912900e-11
 4.00246326e-11 3.78664661e-11 3.61371173e-11 3.45025527e-11
 3.28411191e-11 3.11610624e-11 2.96794122e-11 2.82408025e-11
 2.68790278e-11 2.56056245e-11 2.43308498e-11 2.31642063e-11
 2.18317889e-11 2.08271129e-11 1.98508945e-11 1.87890701e-11
 1.78200346e-11 1.69028413e-11 1.61119919e-11 1.52791940e-11
 1.44742543e-11 1.37779501e-11 1.30219657e-11 1.23824139e-11
 1.17676198e-11 1.11824217e-11 1.05979222e-11 1.00599969e-11
 9.56082322e-12 9.08398480e-12 8.58578268e-12 8.17070052e-12
 7.76017355e-12 7.36892966e-12 6.98723342e-12 6.62167485e-12
 6.29296795e-12 5.98529040e-12 5.68816453e-12 5.37024274e-12
 5.11212467e-12 4.84223311e-12 4.59711402e-12 4.37803233e-12
 4.16016940e-12 3.94303959e-12 3.72808846e-12 3.54747707e-12
 3.36740680e-12 3.19260301e-12 3.03659612e-12 2.87896016e-12
 2.72771656e-12 2.58113972e-12 2.45638014e-12 2.32860377e-12
 2.20909753e-12 2.09293283e-12 1.98866162e-12 1.88641634e-12
 1.78174966e-12 1.68963186e-12 1.60503742e-12 1.51863891e-12
 1.43784299e-12 1.36145345e-12 1.29234853e-12 1.22201277e-12
 1.15697407e-12 1.09730587e-12 1.03788795e-12 9.80971453e-13
 9.30879450e-13 8.79317640e-13 8.33688426e-13 7.89172558e-13
 7.44980230e-13 7.05153397e-13 6.67414546e-13 6.30888888e-13
 5.96309584e-13 5.64731463e-13 5.35101775e-13 5.05779048e-13
 4.79729202e-13 4.52999863e-13 4.27744707e-13 4.05472823e-13
 3.84258449e-13 3.64617208e-13 3.46389902e-13 3.28137922e-13
 3.10556612e-13 2.94568200e-13 2.76604545e-13 2.60550493e-13
 2.45450462e-13 2.30686678e-13 2.16980940e-13 2.03817416e-13
 1.91747144e-13 1.79769971e-13 1.69003507e-13 1.58827935e-13
 1.48744632e-13 1.39756229e-13 1.30944477e-13 1.22834156e-13
 1.15640567e-13 1.08517164e-13 1.01627053e-13 9.51782150e-14
 8.93230695e-14 8.38424007e-14 7.84648572e-14 7.33594419e-14
 6.88293203e-14 6.42474757e-14 6.01394909e-14 5.61863570e-14
 5.25934984e-14 4.90461216e-14 4.59857165e-14 4.30532913e-14
 4.01075730e-14 3.74425182e-14 3.50277954e-14 3.26683608e-14
 3.05679311e-14 2.84093164e-14 2.65780832e-14
t=3.252515: 0.00000000e+00 1.75657272e-12 1.19078711e-11 2.54989679e-11
 6.56677319e-11 1.03932678e-10 1.54992189e-10 1.90454339e-10
 2.77287575e-10 3.30739380e-10 3.84788041e-10 4.29226975e-10
 5.18684813e-10 5.53050301e-10 6.15462809e-10 6.66557704e-10
 7.02816090e-10 7.44176073e-10 7.56880342e-10 8.09907632e-10
 8.23483790e-10 8.71860438e-10 8.65344088e-10 8.87682982e-10
 8.94190012e-10 9.05068828e-10 9.09746931e-10 9.28176893e-10
 9.22808403e-10 9.10150872e-10 9.12041521e-10 9.22726717e-10
 9.17920799e-10 9.18665665e-10 9.24629695e-10 9.05693131e-10
 8.90609130e-10 9.02039613e-10 8.91212200e-10 8.83823089e-10
 8.60172912e-10 8.56444020e-10 8.49565473e-10 8.34692608e-10
 8.30296171e-10 8.16903027e-10 8.12422876e-10 7.94925363e-10
 7.78777301e-10 7.69697852e-10 7.48333877e-10 7.39706640e-10
 7.24072819e-10 7.14128640e-10 6.97036405e-10 6.84000810e-10
 6.74999443e-10 6.56061259e-10 6.47489884e-10 6.30310941e-10
 6.15190505e-10 5.96552564e-10 5.86700294e-10 5.76726624e-10
 5.64664078e-10 5.48880196e-10 5.37124096e-10 5.20221228e-10
 5.10835183e-10 4.96735167e-10 4.86046986e-10 4.75665320e-10
 4.59796671e-10 4.53296757e-10 4.39868057e-10 4.27563553e-10
 4.18707074e-10 4.07289616e-10 3.95960319e-10 3.85462641e-10
 3.76939905e-10 3.65279747e-10 3.56405784e-10 3.45840283e-10
 3.36330056e-10 3.27022256e-10 3.18417100e-10 3.08952218e-10
 3.01004409e-10 2.90498787e-10 2.82081416e-10 2.75456416e-10
 2.65636354e-10 2.57446413e-10 2.50014032e-10 2.43236168e-10
 2.35189227e-10 2.28244816e-10 2.21160641e-10 2.13583324e-10
 2.06428660e-10 2.00855051e-10 1.93362357e-10 1.86794385e-10
 1.81007873e-10 1.74760246e-10 1.67833854e-10 1.62892213e-10
 1.57548712e-10 1.51658518e-10 1.45916718e-10 1.41054826e-10
 1.35367106e-10 1.30914037e-10 1.25629483e-10 1.20652951e-10
 1.16081929e-10 1.11682294e-10 1.06983445e-10 1.02966892e-10
 9.84868878e-11 9.46984234e-11 9.10442623e-11 8.70311919e-11
 8.35768325e-11 7.99064026e-11 7.66315432e-11 7.33015574e-11
 6.98452275e-11 6.70036662e-11 6.37646851e-11 6.13505028e-11
 5.83488389e-11 5.55765909e-11 5.32047296e-11 5.05508955e-11
 4.82488576e-11 4.60062159e-11 4.39261486e-11 4.16325135e-11
 3.96964839e-11 3.78942172e-11 3.59087874e-11 3.41381710e-11
 3.23610306e-11 3.08182121e-11 2.92797064e-11 2.78774085e-11
 2.64134606e-11 2.50323281e-11 2.37753940e-11 2.24968408e-11
 2.13323384e-11 2.02221983e-11 1.91369203e-11 1.82076524e-11
 1.72699646e-11 1.63208392e-11 1.54407046e-11 1.46304094e-11
 1.38714673e-11 1.30968439e-11 1.24153120e-11 1.17559935e-11
 1.11336894e-11 1.04988499e-11 9.93623309e-12 9.44865089e-12
 8.90486209e-12 8.45924469e-12 7.97348390e-12 7.54502697e-12
 7.12373633e-12 6.73500868e-12 6.36707254e-12 6.03527364e-12
 5.70166781e-12 5.37487079e-12 5.08857298e-12 4.83056688e-12
 4.55495091e-12 4.30598090e-12 4.06203182e-12 3.82925043e-12
 3.62002361e-12 3.42962274e-12 3.25171269e-12 3.05726725e-12
 2.88686366e-12 2.72813082e-12 2.58037913e-12 2.43211785e-12
 2.30114238e-12 2.18021476e-12 2.05440565e-12 1.94313024e-12
 1.83281402e-12 1.72981533e-12 1.63817970e-12 1.54893650e-12
 1.45968770e-12 1.38517820e-12 1.30247134e-12 1.22988752e-12
 1.16479828e-12 1.10331279e-12 1.04011316e-12 9.81582409e-13
 9.25565329e-13 8.72660502e-13 8.26778868e-13 7.80431718e-13
 7.35354405e-13 6.93641889e-13 6.54591768e-13 6.20493678e-13
 5.83495525e-13 5.50612594e-13 5.19013363e-13 4.89389798e-13
 4.62031878e-13 4.34760538e-13 4.10578064e-13 3.86953800e-13
 3.64525823e-13 3.42207699e-13 3.22882862e-13 3.03132887e-13
 2.85366314e-13 2.69204430e-13 2.52233264e-13 2.38416834e-13
 2.23725256e-13 2.10249373e-13 1.97572368e-13 1.86168240e-13
 1.74505463e-13 1.63800227e-13 1.53752540e-13 1.44933453e-13
 1.35676253e-13 1.27520425e-13 1.19985290e-13 1.12095264e-13
 1.05208188e-13 9.85161640e-14 9.28281866e-14 8.69366469e-14
 8.13968772e-14 7.64573492e-14 7.17241122e-14 6.73325334e-14
 6.34180989e-14 5.93087973e-14 5.59749541e-14 5.24547570e-14
 4.94899348e-14 4.63831605e-14 4.32336506e-14 4.03357859e-14
 3.76817696e-14 3.49737943e-14 3.26316953e-14 3.05209565e-14
 2.82595287e-14 2.63942153e-14 2.45065461e-14 2.27395670e-14
 2.11705505e-14 1.97047691e-14 1.83327642e-14 1.70697489e-14
 1.57933956e-14 1.46765912e-14 1.36444668e-14 1.26548862e-14
 1.17539694e-14 1.08772233e-14 1.00778836e-14 9.38510202e-15
 8.68099514e-15 8.04476886e-15 7.43797782e-15 6.89975548e-15
 6.39903948e-15 5.92985790e-15 5.46868172e-15 5.06133758e-15
 4.69062418e-15 4.32578353e-15 3.99586244e-15 3.70125725e-15
 3.41605716e-15 3.15092832e-15 2.91461736e-15
t=4.251825: 0.00000000e+00 1.58656200e-12 1.09166650e-11 2.53525188e-11
 5.97957515e-11 9.29179551e-11 1.41645799e-10 1.66804642e-10
 2.45726403e-10 2.91944676e-10 3.16427370e-10 3.56635839e-10
 4.28507704e-10 4.54090448e-10 4.93218242e-10 5.29182266e-10
 5.53835191e-10 5.71053816e-10 6.02989374e-10 6.26366058e-10
 6.30201093e-10 6.41337587e-10 6.57565163e-10 6.50059105e-10
 6.61054442e-10 6.76397117e-10 6.75939049e-10 6.71537493e-10
 6.76389073e-10 6.73358853e-10 6.58445838e-10 6.68017293e-10
 6.57514313e-10 6.51133928e-10 6.53245014e-10 6.44909431e-10
 6.29017653e-10 6.28619615e-10 6.24514430e-10 6.16032242e-10
 6.01809018e-10 5.91422918e-10 5.77043064e-10 5.73081149e-10
 5.61225395e-10 5.56182876e-10 5.42672260e-10 5.30329413e-10
 5.21266776e-10 5.05135343e-10 4.96699440e-10 4.88085832e-10
 4.76976762e-10 4.67068463e-10 4.50635876e-10 4.41411995e-10
 4.30587255e-10 4.21419697e-10 4.11586051e-10 3.99136491e-10
 3.84957099e-10 3.77917892e-10 3.66551895e-10 3.58142146e-10
 3.48974696e-10 3.39026670e-10 3.28263659e-10 3.21721724e-10
 3.11593698e-10 3.02797952e-10 2.94707062e-10 2.86100733e-10
 2.78298172e-10 2.70467419e-10 2.63646090e-10 2.54441546e-10
 2.46057609e-10 2.39798551e-10 2.30969391e-10 2.26825674e-10
 2.19229197e-10 2.11711499e-10 2.05527931e-10 1.99894520e-10
 1.92070355e-10 1.87020900e-10 1.82054940e-10 1.75579770e-10
 1.70023740e-10 1.63955087e-10 1.58647917e-10 1.54153035e-10
 1.48736547e-10 1.43910288e-10 1.39117711e-10 1.34099676e-10
 1.29907520e-10 1.24939510e-10 1.20538127e-10 1.16450865e-10
 1.11391479e-10 1.07463065e-10 1.03792867e-10 1.00131357e-10
 9.63696523e-11 9.27552493e-11 8.88935093e-11 8.54632774e-11
 8.18105233e-11 7.89792901e-11 7.54894840e-11 7.25034217e-11
 6.92113772e-11 6.69727279e-11 6.36207810e-11 6.10603327e-11
 5.83887105e-11 5.59100389e-11 5.33186654e-11 5.10404549e-11
 4.85929753e-11 4.63827983e-11 4.42490929e-11 4.22262368e-11
 4.02317333e-11 3.83185155e-11 3.64500834e-11 3.47599403e-11
 3.30641278e-11 3.14749315e-11 2.99618593e-11 2.83672854e-11
 2.69025586e-11 2.55498599e-11 2.42592147e-11 2.29449524e-11
 2.17212739e-11 2.05863208e-11 1.95320403e-11 1.84979761e-11
 1.74315187e-11 1.65793268e-11 1.56653836e-11 1.48309641e-11
 1.39979096e-11 1.32174289e-11 1.24858105e-11 1.18222020e-11
 1.11326921e-11 1.05226708e-11 9.90737159e-12 9.34525392e-12
 8.84519661e-12 8.32884040e-12 7.84357176e-12 7.42490627e-12
 6.98568413e-12 6.59713516e-12 6.23642957e-12 5.85591248e-12
 5.51981681e-12 5.21730291e-12 4.89724238e-12 4.63245988e-12
 4.35253036e-12 4.09460208e-12 3.87018431e-12 3.64643148e-12
 3.42851734e-12 3.23664576e-12 3.04012584e-12 2.87057611e-12
 2.71005593e-12 2.54540961e-12 2.39595042e-12 2.26565313e-12
 2.12606810e-12 2.00699572e-12 1.89066199e-12 1.77841125e-12
 1.67102723e-12 1.57201572e-12 1.48905092e-12 1.40167891e-12
 1.31674244e-12 1.23813505e-12 1.16538759e-12 1.09724960e-12
 1.03530717e-12 9.73947562e-13 9.15089228e-13 8.66443460e-13
 8.12351711e-13 7.64081164e-13 7.21914302e-13 6.78051132e-13
 6.40642263e-13 6.01126996e-13 5.65694652e-13 5.33197118e-13
 5.01597304e-13 4.72271977e-13 4.45051289e-13 4.18158072e-13
 3.93736302e-13 3.70892113e-13 3.46806688e-13 3.26840362e-13
 3.08424695e-13 2.88914584e-13 2.72504544e-13 2.55591356e-13
 2.40029754e-13 2.25679989e-13 2.12023306e-13 1.98953033e-13
 1.87007617e-13 1.75372485e-13 1.64567281e-13 1.55011277e-13
 1.44963752e-13 1.35866931e-13 1.27743552e-13 1.19672542e-13
 1.12019160e-13 1.04711855e-13 9.83837744e-14 9.20105184e-14
 8.63258858e-14 8.06366796e-14 7.56007485e-14 7.05431948e-14
 6.60062332e-14 6.16201672e-14 5.77964177e-14 5.38642130e-14
 5.03797615e-14 4.70769425e-14 4.38898442e-14 4.10082409e-14
 3.81984629e-14 3.56697818e-14 3.32873291e-14 3.09915342e-14
 2.88383999e-14 2.69243741e-14 2.51606090e-14 2.34531528e-14
 2.18952401e-14 2.03586042e-14 1.89455779e-14 1.77192557e-14
 1.65122193e-14 1.54525648e-14 1.43925249e-14 1.34560857e-14
 1.25536293e-14 1.17274754e-14 1.08512682e-14 1.00246020e-14
 9.29945671e-15 8.63029937e-15 7.96502861e-15 7.37338923e-15
 6.83409566e-15 6.31895571e-15 5.83269405e-15 5.39201474e-15
 4.97523607e-15 4.59792168e-15 4.25158050e-15 3.92140353e-15
 3.61377931e-15 3.33314271e-15 3.08030403e-15 2.83271021e-15
 2.61738319e-15 2.40643874e-15 2.22369295e-15 2.04147388e-15
 1.88335812e-15 1.73376430e-15 1.59381503e-15 1.46560736e-15
 1.34848021e-15 1.24155606e-15 1.13862371e-15 1.04713491e-15
 9.61098324e-16 8.83325424e-16 8.09800829e-16 7.43984261e-16
 6.85158762e-16 6.24775724e-16 5.74191009e-16
t=5.250758: 0.00000000e+00 1.50485362e-12 1.03735919e-11 2.53631827e-11
 5.62026502e-11 8.55058991e-11 1.28378004e-10 1.52544205e-10
 2.18953493e-10 2.51989678e-10 2.78594512e-10 3.16488160e-10
 3.68994131e-10 3.83576495e-10 4.24151613e-10 4.49871296e-10
 4.52343325e-10 4.71244913e-10 4.84060283e-10 5.10907985e-10
 5.15918133e-10 5.09605717e-10 5.25416279e-10 5.27049250e-10
 5.20018924e-10 5.31841339e-10 5.30096913e-10 5.23870216e-10
 5.24125131e-10 5.22567727e-10 5.10387311e-10 5.15335717e-10
 5.08237890e-10 5.01763946e-10 5.04105173e-10 4.90226162e-10
 4.82859199e-10 4.71886084e-10 4.67332788e-10 4.62711288e-10
 4.48502681e-10 4.48541148e-10 4.35145441e-10 4.22338920e-10
 4.14140003e-10 4.03460345e-10 3.97147275e-10 3.84579299e-10
 3.77155673e-10 3.69207317e-10 3.57530550e-10 3.49630136e-10
 3.39867740e-10 3.31081215e-10 3.19471747e-10 3.12758351e-10
 3.04490946e-10 2.96359912e-10 2.85926535e-10 2.78327175e-10
 2.69756745e-10 2.62053813e-10 2.54759733e-10 2.46820559e-10
 2.38173813e-10 2.32567530e-10 2.24654467e-10 2.16900858e-10
 2.11517127e-10 2.02897735e-10 1.98247369e-10 1.92692013e-10
 1.85972591e-10 1.79761921e-10 1.74491853e-10 1.68171622e-10
 1.63069997e-10 1.58079022e-10 1.53153734e-10 1.47250336e-10
 1.42577733e-10 1.38179515e-10 1.32963438e-10 1.28275229e-10
 1.24601362e-10 1.20025168e-10 1.16334563e-10 1.12584449e-10
 1.08132500e-10 1.04360744e-10 1.00588840e-10 9.68383118e-11
 9.38501124e-11 9.02214196e-11 8.69077649e-11 8.40081631e-11
 8.03969416e-11 7.77671163e-11 7.43613142e-11 7.09901235e-11
 6.88047797e-11 6.60030642e-11 6.33224804e-11 6.07652665e-11
 5.80020135e-11 5.58078891e-11 5.33458598e-11 5.11155698e-11
 4.87948368e-11 4.67313705e-11 4.46189044e-11 4.24731503e-11
 4.06651030e-11 3.87533211e-11 3.70631446e-11 3.50792407e-11
 3.35339663e-11 3.19810768e-11 3.04442065e-11 2.89022328e-11
 2.74747794e-11 2.61574602e-11 2.48722730e-11 2.35764155e-11
 2.22587434e-11 2.12681237e-11 2.01463241e-11 1.90112944e-11
 1.79955343e-11 1.71336307e-11 1.61528945e-11 1.52129384e-11
 1.44505310e-11 1.36983512e-11 1.28269225e-11 1.21091866e-11
 1.14607212e-11 1.08484924e-11 1.01843514e-11 9.59873423e-12
 9.06040449e-12 8.52956764e-12 8.05049215e-12 7.55253214e-12
 7.11323828e-12 6.67889491e-12 6.30043353e-12 5.95222626e-12
 5.57260056e-12 5.23153068e-12 4.93628401e-12 4.61596577e-12
 4.35621744e-12 4.07290408e-12 3.85522746e-12 3.59113939e-12
 3.40112043e-12 3.17625149e-12 3.00116424e-12 2.81352303e-12
 2.63829533e-12 2.48322092e-12 2.32501847e-12 2.18651231e-12
 2.05746980e-12 1.92759106e-12 1.80851017e-12 1.69851802e-12
 1.59621984e-12 1.50077315e-12 1.40695783e-12 1.32643362e-12
 1.24147983e-12 1.16649146e-12 1.08781771e-12 1.02655304e-12
 9.64366662e-13 9.08745353e-13 8.53280168e-13 7.99310221e-13
 7.48871751e-13 7.03756111e-13 6.63032214e-13 6.20074982e-13
 5.82249140e-13 5.48779137e-13 5.12747017e-13 4.81744084e-13
 4.52909157e-13 4.25965133e-13 3.99037681e-13 3.74510976e-13
 3.51688262e-13 3.29740098e-13 3.10975820e-13 2.89615559e-13
 2.72790873e-13 2.56250122e-13 2.40254810e-13 2.25233830e-13
 2.11814623e-13 1.98329506e-13 1.85931233e-13 1.74459228e-13
 1.63557295e-13 1.53068176e-13 1.43591058e-13 1.34352107e-13
 1.25719358e-13 1.17892299e-13 1.10573669e-13 1.03832310e-13
 9.66773619e-14 9.04218882e-14 8.48567960e-14 7.93782455e-14
 7.43120623e-14 6.92361204e-14 6.48753139e-14 6.04038935e-14
 5.64947730e-14 5.27996412e-14 4.92454789e-14 4.59893890e-14
 4.29332772e-14 4.00397127e-14 3.73351932e-14 3.46724250e-14
 3.23504890e-14 3.02330476e-14 2.80474603e-14 2.61257092e-14
 2.43478494e-14 2.26986575e-14 2.10498365e-14 1.95047553e-14
 1.82070775e-14 1.69358064e-14 1.57144909e-14 1.46026924e-14
 1.35757392e-14 1.25913866e-14 1.16861225e-14 1.08017455e-14
 9.99928823e-15 9.29954350e-15 8.61814935e-15 7.97071860e-15
 7.41343315e-15 6.88040180e-15 6.37390280e-15 5.90816988e-15
 5.47574424e-15 5.07409828e-15 4.71626645e-15 4.38775680e-15
 4.07904592e-15 3.77999886e-15 3.47608591e-15 3.20708131e-15
 2.96027447e-15 2.72269927e-15 2.51151975e-15 2.30617168e-15
 2.12458437e-15 1.95161446e-15 1.79181003e-15 1.65188983e-15
 1.51492482e-15 1.39173034e-15 1.27832019e-15 1.17521670e-15
 1.07971585e-15 9.88558526e-16 9.06834439e-16 8.32551736e-16
 7.63768311e-16 6.97858786e-16 6.39050550e-16 5.85816477e-16
 5.37207250e-16 4.91569528e-16 4.50567635e-16 4.11655678e-16
 3.77145553e-16 3.44536061e-16 3.14326787e-16 2.87797331e-16
 2.63073166e-16 2.40087712e-16 2.19316153e-16 2.00256510e-16
 1.82930811e-16 1.66709259e-16 1.52477508e-16
t=6.25385: 0.00000000e+00 1.40883089e-12 9.90802691e-12 2.51055430e-11
 5.30454212e-11 8.08408002e-11 1.17607823e-10 1.44301221e-10
 1.95378351e-10 2.21737780e-10 2.48370919e-10 2.89167907e-10
 3.20768754e-10 3.34004394e-10 3.57573613e-10 3.92450471e-10
 3.93531044e-10 4.02773706e-10 4.09192816e-10 4.24192046e-10
 4.26311559e-10 4.22868038e-10 4.36622543e-10 4.38606276e-10
 4.33666966e-10 4.33248685e-10 4.34507193e-10 4.36446427e-10
 4.32057548e-10 4.20894242e-10 4.17226622e-10 4.22854964e-10
 4.06613063e-10 4.01252429e-10 3.98781669e-10 3.93311592e-10
 3.78241997e-10 3.81478054e-10 3.70809253e-10 3.56843153e-10
 3.55926600e-10 3.50771990e-10 3.34877364e-10 3.27797575e-10
 3.18603273e-10 3.12923544e-10 3.04185609e-10 2.96180020e-10
 2.87891057e-10 2.79446527e-10 2.73835800e-10 2.61949199e-10
 2.54075363e-10 2.46570542e-10 2.41535678e-10 2.31268588e-10
 2.25823557e-10 2.17785495e-10 2.11132017e-10 2.05935580e-10
 1.97239888e-10 1.91636776e-10 1.85688717e-10 1.79888423e-10
 1.73571489e-10 1.67904139e-10 1.62077448e-10 1.57205726e-10
 1.52329253e-10 1.45655749e-10 1.41539077e-10 1.37306417e-10
 1.31567201e-10 1.27741841e-10 1.23813913e-10 1.19831806e-10
 1.15620667e-10 1.11100131e-10 1.07728323e-10 1.04311146e-10
 9.98513166e-11 9.70327139e-11 9.34231134e-11 8.96654665e-11
 8.64510132e-11 8.34430790e-11 8.02585675e-11 7.73865057e-11
 7.43157201e-11 7.16301756e-11 6.89026849e-11 6.60889771e-11
 6.37320976e-11 6.11982257e-11 5.86233973e-11 5.66528353e-11
 5.40665432e-11 5.18509443e-11 4.98279604e-11 4.75219413e-11
 4.57048986e-11 4.38675785e-11 4.20616894e-11 3.99708826e-11
 3.81777261e-11 3.65211072e-11 3.49329957e-11 3.33382655e-11
 3.16672725e-11 3.02784781e-11 2.86309730e-11 2.73512687e-11
 2.60561580e-11 2.48761516e-11 2.35915068e-11 2.23384473e-11
 2.11029165e-11 2.00691664e-11 1.91218228e-11 1.80712033e-11
 1.71372718e-11 1.62575226e-11 1.53440892e-11 1.44751403e-11
 1.37093758e-11 1.29146086e-11 1.21622863e-11 1.15185922e-11
 1.08440420e-11 1.02531788e-11 9.64237928e-12 9.09473009e-12
 8.55737997e-12 8.03636874e-12 7.55860631e-12 7.14793386e-12
 6.69721593e-12 6.26518568e-12 5.91690522e-12 5.55078904e-12
 5.21005165e-12 4.89048703e-12 4.60486816e-12 4.32072846e-12
 4.03674703e-12 3.79472738e-12 3.55757004e-12 3.32348165e-12
 3.11042746e-12 2.92796786e-12 2.74497440e-12 2.57208245e-12
 2.41217366e-12 2.25724313e-12 2.11377823e-12 1.98041781e-12
 1.86206442e-12 1.74012186e-12 1.62894900e-12 1.52647821e-12
 1.42968665e-12 1.33605580e-12 1.25545158e-12 1.17582817e-12
 1.10054543e-12 1.02886924e-12 9.65214417e-13 9.06271591e-13
 8.46584669e-13 7.93894858e-13 7.45340809e-13 6.98956964e-13
 6.51785406e-13 6.11898114e-13 5.74112899e-13 5.37181771e-13
 5.05320290e-13 4.71423388e-13 4.38823795e-13 4.14287162e-13
 3.88625566e-13 3.63360576e-13 3.39469289e-13 3.17017448e-13
 2.98729051e-13 2.78696070e-13 2.60970267e-13 2.44421044e-13
 2.28521991e-13 2.14747881e-13 2.01292623e-13 1.87845361e-13
 1.75736825e-13 1.65465008e-13 1.54196663e-13 1.44545209e-13
 1.34711044e-13 1.26283343e-13 1.18279405e-13 1.10972162e-13
 1.03378606e-13 9.70102427e-14 9.06134614e-14 8.44118316e-14
 7.92032105e-14 7.40755635e-14 6.92786297e-14 6.45087471e-14
 6.02685036e-14 5.62501632e-14 5.22923112e-14 4.90928877e-14
 4.56981491e-14 4.25391593e-14 3.97158416e-14 3.69922528e-14
 3.45004349e-14 3.21715296e-14 3.00104634e-14 2.78293824e-14
 2.59918389e-14 2.41936815e-14 2.24175306e-14 2.09215143e-14
 1.93789355e-14 1.80164010e-14 1.67881992e-14 1.55963638e-14
 1.44394667e-14 1.34430992e-14 1.24371825e-14 1.15348018e-14
 1.06676449e-14 9.91782545e-15 9.20105418e-15 8.50564571e-15
 7.88973246e-15 7.25744930e-15 6.73377494e-15 6.22902928e-15
 5.74002865e-15 5.31861945e-15 4.93042877e-15 4.54602782e-15
 4.19464089e-15 3.89141519e-15 3.56555107e-15 3.30116110e-15
 3.04390699e-15 2.80851630e-15 2.59367040e-15 2.39322179e-15
 2.21084236e-15 2.04852099e-15 1.88688069e-15 1.74824174e-15
 1.61548840e-15 1.48655307e-15 1.36773000e-15 1.25337779e-15
 1.14890447e-15 1.05479695e-15 9.65235858e-16 8.86944191e-16
 8.10940504e-16 7.42407339e-16 6.80219751e-16 6.22900819e-16
 5.69489811e-16 5.20348312e-16 4.76776032e-16 4.35469254e-16
 3.97864591e-16 3.63341388e-16 3.32628095e-16 3.03132509e-16
 2.77583616e-16 2.52943814e-16 2.30988721e-16 2.10815359e-16
 1.92030672e-16 1.74537777e-16 1.59482619e-16 1.45256638e-16
 1.32372353e-16 1.20444555e-16 1.09652548e-16 9.99621431e-17
 9.08262896e-17 8.27734241e-17 7.51985087e-17 6.82550204e-17
 6.21303040e-17 5.63657085e-17 5.12931894e-17
t=7.253955: 0.00000000e+00 1.36068801e-12 9.68275264e-12 2.47305757e-11
 5.04845569e-11 7.74002078e-11 1.08290449e-10 1.38514561e-10
 1.77959169e-10 2.00782951e-10 2.20904104e-10 2.64359970e-10
 2.84668354e-10 2.94822478e-10 3.08955194e-10 3.41861669e-10
 3.45211841e-10 3.52851067e-10 3.59820932e-10 3.64680061e-10
 3.62266341e-10 3.63559847e-10 3.67643098e-10 3.77887562e-10
 3.67426618e-10 3.68188952e-10 3.70372113e-10 3.65473107e-10
 3.61018125e-10 3.47877930e-10 3.48107779e-10 3.51033875e-10
 3.44255037e-10 3.34945139e-10 3.28537032e-10 3.21024813e-10
 3.18565199e-10 3.12436326e-10 3.04771003e-10 2.95022972e-10
 2.83213737e-10 2.80985691e-10 2.71947886e-10 2.65612805e-10
 2.54064261e-10 2.47248066e-10 2.40063620e-10 2.36111357e-10
 2.27288371e-10 2.20747486e-10 2.13054723e-10 2.05689279e-10
 1.98887972e-10 1.94827138e-10 1.86522528e-10 1.79642220e-10
 1.74687326e-10 1.68075073e-10 1.62994424e-10 1.57986138e-10
 1.52027077e-10 1.46318198e-10 1.41122337e-10 1.37711487e-10
 1.32444206e-10 1.27772852e-10 1.23514686e-10 1.18920582e-10
 1.14383365e-10 1.09923042e-10 1.06569551e-10 1.03639864e-10
 9.95333822e-11 9.54640682e-11 9.24717081e-11 8.87847059e-11
 8.61235215e-11 8.30579993e-11 7.95838350e-11 7.70238498e-11
 7.42415271e-11 7.09836815e-11 6.86298082e-11 6.57580100e-11
 6.31583529e-11 6.12404304e-11 5.87134015e-11 5.63042268e-11
 5.44251457e-11 5.20383964e-11 5.00084365e-11 4.79175693e-11
 4.59520133e-11 4.40247407e-11 4.19174622e-11 4.03669250e-11
 3.84651233e-11 3.67696133e-11 3.52690989e-11 3.36426172e-11
 3.20366824e-11 3.07264429e-11 2.93480124e-11 2.80333754e-11
 2.66480430e-11 2.53932151e-11 2.41277550e-11 2.29588000e-11
 2.17804025e-11 2.07052915e-11 1.97413884e-11 1.87290518e-11
 1.77178532e-11 1.67719438e-11 1.58845689e-11 1.50587933e-11
 1.43196369e-11 1.34754686e-11 1.27021251e-11 1.19754698e-11
 1.13643499e-11 1.06906361e-11 1.00759716e-11 9.51565921e-12
 8.97066691e-12 8.42100834e-12 7.93738688e-12 7.44510687e-12
 7.02086868e-12 6.58960034e-12 6.15589683e-12 5.83219818e-12
 5.45707492e-12 5.12529233e-12 4.79072589e-12 4.49977003e-12
 4.21500809e-12 3.93856212e-12 3.70245833e-12 3.46193030e-12
 3.24151600e-12 3.03263375e-12 2.83967214e-12 2.66177417e-12
 2.48915541e-12 2.32788236e-12 2.17223553e-12 2.03482867e-12
 1.90347720e-12 1.77918206e-12 1.65989091e-12 1.55270781e-12
 1.45481445e-12 1.35917781e-12 1.26530707e-12 1.17789242e-12
 1.10563908e-12 1.02997838e-12 9.62819927e-13 9.03580896e-13
 8.44949282e-13 7.83136348e-13 7.34826889e-13 6.86942246e-13
 6.43154526e-13 6.00318532e-13 5.59997085e-13 5.23992527e-13
 4.90641563e-13 4.58644871e-13 4.27802659e-13 3.98696153e-13
 3.73436056e-13 3.49298899e-13 3.25737409e-13 3.05654888e-13
 2.84758617e-13 2.66610777e-13 2.49088395e-13 2.33277576e-13
 2.17520265e-13 2.03664955e-13 1.89554133e-13 1.77725735e-13
 1.66253524e-13 1.55000870e-13 1.45200080e-13 1.35374001e-13
 1.26553576e-13 1.18363219e-13 1.10962514e-13 1.03058057e-13
 9.62397490e-14 9.01919353e-14 8.41439053e-14 7.86174084e-14
 7.31192528e-14 6.82282858e-14 6.37148866e-14 5.96734977e-14
 5.54734514e-14 5.17998590e-14 4.83472794e-14 4.49062408e-14
 4.20117881e-14 3.90312415e-14 3.63641718e-14 3.39094465e-14
 3.15641480e-14 2.93928762e-14 2.73412862e-14 2.54505030e-14
 2.36822476e-14 2.19938492e-14 2.04329285e-14 1.90535734e-14
 1.76075214e-14 1.63879958e-14 1.52155430e-14 1.41045715e-14
 1.31118008e-14 1.21646909e-14 1.12816828e-14 1.04470003e-14
 9.69047548e-15 8.96091279e-15 8.30638067e-15 7.66884516e-15
 7.11459242e-15 6.58260500e-15 6.05937705e-15 5.61426247e-15
 5.18475421e-15 4.78678091e-15 4.41886022e-15 4.06774095e-15
 3.76032690e-15 3.46404062e-15 3.20128720e-15 2.93972200e-15
 2.71687105e-15 2.50137465e-15 2.29897989e-15 2.10836310e-15
 1.94531885e-15 1.78299500e-15 1.64057336e-15 1.51279153e-15
 1.39194014e-15 1.27520935e-15 1.17386097e-15 1.07923908e-15
 9.90830868e-16 9.13059680e-16 8.40055791e-16 7.75693789e-16
 7.14640534e-16 6.57219745e-16 5.99855914e-16 5.48218997e-16
 5.01319800e-16 4.56599481e-16 4.16259794e-16 3.81286170e-16
 3.47352784e-16 3.17018886e-16 2.89193390e-16 2.63477862e-16
 2.40809410e-16 2.18897389e-16 1.99061350e-16 1.82072311e-16
 1.65678813e-16 1.50655968e-16 1.36628303e-16 1.24392869e-16
 1.13388448e-16 1.03075151e-16 9.35130350e-17 8.50621303e-17
 7.73101054e-17 7.02230211e-17 6.36250877e-17 5.78939939e-17
 5.25179940e-17 4.76522088e-17 4.32514239e-17 3.91704685e-17
 3.54903646e-17 3.22729381e-17 2.92453473e-17 2.63946751e-17
 2.38792345e-17 2.16965901e-17 1.96149799e-17
t=8.251595: 0.00000000e+00 1.33800905e-12 9.53864083e-12 2.43252626e-11
 4.86148969e-11 7.43733580e-11 1.00011448e-10 1.31936026e-10
 1.65390366e-10 1.86272287e-10 2.00331647e-10 2.40315696e-10
 2.55187511e-10 2.64328738e-10 2.78451765e-10 3.00732137e-10
 3.05601638e-10 3.10548329e-10 3.19746663e-10 3.18313670e-10
 3.18976976e-10 3.24194269e-10 3.22663798e-10 3.26409183e-10
 3.21615512e-10 3.17392497e-10 3.18780861e-10 3.13523963e-10
 3.06808048e-10 3.02872983e-10 2.99363995e-10 2.97352892e-10
 2.91240395e-10 2.85886169e-10 2.77959600e-10 2.71326259e-10
 2.67475979e-10 2.63383126e-10 2.51976598e-10 2.48430128e-10
 2.39824479e-10 2.33194340e-10 2.27331481e-10 2.17306561e-10
 2.12294943e-10 2.03096016e-10 1.99945361e-10 1.92170598e-10
 1.85737828e-10 1.78634541e-10 1.71335964e-10 1.65794454e-10
 1.61500236e-10 1.56306013e-10 1.49771881e-10 1.45265456e-10
 1.39646865e-10 1.34917599e-10 1.28516266e-10 1.23332190e-10
 1.20515374e-10 1.16071921e-10 1.11012949e-10 1.06925245e-10
 1.03690017e-10 9.94778648e-11 9.65064777e-11 9.32845820e-11
 8.95507000e-11 8.61990286e-11 8.33737456e-11 8.03108420e-11
 7.74447623e-11 7.42617328e-11 7.15389561e-11 6.84432980e-11
 6.63769118e-11 6.41505650e-11 6.16453881e-11 5.90704511e-11
 5.69521487e-11 5.44375536e-11 5.21525880e-11 5.05215172e-11
 4.84978954e-11 4.64855182e-11 4.46599159e-11 4.25265665e-11
 4.09913401e-11 3.92271263e-11 3.74765202e-11 3.59860489e-11
 3.45234016e-11 3.29010959e-11 3.13863373e-11 3.02679725e-11
 2.87607395e-11 2.74490908e-11 2.61262095e-11 2.49364192e-11
 2.37114842e-11 2.26007350e-11 2.15200169e-11 2.04516993e-11
 1.94331302e-11 1.85257374e-11 1.75082558e-11 1.66404638e-11
 1.58060318e-11 1.49697957e-11 1.41656753e-11 1.33987722e-11
 1.26447999e-11 1.19792993e-11 1.12665606e-11 1.06486591e-11
 1.00635415e-11 9.46940345e-12 8.90787920e-12 8.42828053e-12
 7.94365634e-12 7.46019096e-12 7.05067472e-12 6.58970907e-12
 6.18098564e-12 5.80850407e-12 5.44339901e-12 5.12019064e-12
 4.79289118e-12 4.48801935e-12 4.20083871e-12 3.93709936e-12
 3.68187966e-12 3.43594709e-12 3.22795736e-12 3.01600954e-12
 2.81284439e-12 2.62455590e-12 2.46046316e-12 2.30148705e-12
 2.14245808e-12 1.98888424e-12 1.86537273e-12 1.73941192e-12
 1.62382063e-12 1.51683653e-12 1.41066464e-12 1.31888104e-12
 1.22719489e-12 1.14418969e-12 1.06809792e-12 9.96139988e-13
 9.30585914e-13 8.69271953e-13 8.07873122e-13 7.55699826e-13
 7.02250952e-13 6.56307000e-13 6.11020872e-13 5.68808626e-13
 5.32073195e-13 4.96332889e-13 4.62274432e-13 4.32015740e-13
 4.02670649e-13 3.76816339e-13 3.51063859e-13 3.27628414e-13
 3.04994628e-13 2.83845228e-13 2.65662927e-13 2.48072242e-13
 2.31717263e-13 2.15797003e-13 2.02188680e-13 1.87860433e-13
 1.75516349e-13 1.63935360e-13 1.52692770e-13 1.42303513e-13
 1.32533361e-13 1.23486370e-13 1.15842193e-13 1.07578360e-13
 1.00280430e-13 9.33482392e-14 8.76084067e-14 8.16117050e-14
 7.61920779e-14 7.06401173e-14 6.62219143e-14 6.15197608e-14
 5.72857929e-14 5.36080436e-14 4.97863822e-14 4.64371961e-14
 4.33231254e-14 4.02240800e-14 3.73608492e-14 3.48343189e-14
 3.23337891e-14 3.01816732e-14 2.80998468e-14 2.60719073e-14
 2.42469485e-14 2.24848226e-14 2.10353085e-14 1.94652707e-14
 1.81401293e-14 1.67731180e-14 1.55780562e-14 1.44589368e-14
 1.34427992e-14 1.24167810e-14 1.15520328e-14 1.06873288e-14
 9.89151407e-15 9.15452933e-15 8.48658227e-15 7.84542130e-15
 7.27528716e-15 6.70708131e-15 6.19766944e-15 5.74448972e-15
 5.29623360e-15 4.89545339e-15 4.50142362e-15 4.17556277e-15
 3.84572507e-15 3.54432797e-15 3.27091876e-15 3.00855376e-15
 2.76930588e-15 2.54931185e-15 2.34220730e-15 2.15584000e-15
 1.98737251e-15 1.81912451e-15 1.67068191e-15 1.53996483e-15
 1.41415776e-15 1.29795206e-15 1.19142123e-15 1.09215496e-15
 9.98564918e-16 9.16659862e-16 8.38840010e-16 7.71370057e-16
 7.06022044e-16 6.46442897e-16 5.93530233e-16 5.44826564e-16
 4.97178297e-16 4.57344244e-16 4.19404014e-16 3.86112902e-16
 3.53806731e-16 3.24315530e-16 2.95291461e-16 2.69052443e-16
 2.45004455e-16 2.23304756e-16 2.03238693e-16 1.85120115e-16
 1.68188078e-16 1.52906627e-16 1.39715562e-16 1.26489471e-16
 1.15087894e-16 1.04666157e-16 9.50172007e-17 8.62289007e-17
 7.83856278e-17 7.12217646e-17 6.43448058e-17 5.83737349e-17
 5.29263133e-17 4.82052048e-17 4.34989634e-17 3.94545897e-17
 3.58462248e-17 3.23370109e-17 2.93521649e-17 2.65818449e-17
 2.40057127e-17 2.16886850e-17 1.97095457e-17 1.77900065e-17
 1.60739520e-17 1.45305086e-17 1.31372623e-17 1.18758598e-17
 1.07177699e-17 9.67631725e-18 8.76309992e-18
t=9.253886: 0.00000000e+00 1.33775342e-12 9.39233363e-12 2.39480384e-11
 4.72301701e-11 7.15361757e-11 9.35642162e-11 1.24340877e-10
 1.55304087e-10 1.75852938e-10 1.85896601e-10 2.19269234e-10
 2.31114225e-10 2.40346138e-10 2.55826993e-10 2.71690007e-10
 2.73788424e-10 2.74636771e-10 2.87253864e-10 2.80246628e-10
 2.84829317e-10 2.88247475e-10 2.85074229e-10 2.86550513e-10
 2.85196550e-10 2.78255337e-10 2.79144617e-10 2.74641471e-10
 2.64480101e-10 2.64506432e-10 2.60869774e-10 2.56919634e-10
 2.49761298e-10 2.44679223e-10 2.40576552e-10 2.34374710e-10
 2.29231732e-10 2.22448134e-10 2.13180698e-10 2.09422764e-10
 2.03332072e-10 1.97912773e-10 1.88969391e-10 1.85997901e-10
 1.78608617e-10 1.71919072e-10 1.65642334e-10 1.60240741e-10
 1.54812455e-10 1.47504997e-10 1.42595703e-10 1.37945910e-10
 1.32603811e-10 1.27756458e-10 1.22831666e-10 1.18401205e-10
 1.14460646e-10 1.09019929e-10 1.04917279e-10 1.01990394e-10
 9.78177142e-11 9.43844110e-11 8.98192592e-11 8.77235809e-11
 8.36631855e-11 8.05405697e-11 7.81513953e-11 7.49112901e-11
 7.20087557e-11 6.93839548e-11 6.66568847e-11 6.44270674e-11
 6.16106319e-11 5.94056833e-11 5.71068633e-11 5.48874574e-11
 5.25181826e-11 5.07029759e-11 4.85464163e-11 4.67074991e-11
 4.48427881e-11 4.34000526e-11 4.11809085e-11 3.95900631e-11
 3.77327323e-11 3.66233093e-11 3.46848484e-11 3.33782804e-11
 3.19784902e-11 3.04872706e-11 2.91773432e-11 2.78968355e-11
 2.67715718e-11 2.54632850e-11 2.42499564e-11 2.31975753e-11
 2.21378419e-11 2.10149035e-11 1.99497807e-11 1.89726384e-11
 1.80592281e-11 1.71350702e-11 1.63341878e-11 1.54805894e-11
 1.46857047e-11 1.38938611e-11 1.31757357e-11 1.24790884e-11
 1.17325544e-11 1.11565254e-11 1.05220896e-11 9.93501891e-12
 9.37306203e-12 8.85240587e-12 8.30066582e-12 7.80947282e-12
 7.35928431e-12 6.91462739e-12 6.50554146e-12 6.11804942e-12
 5.74468803e-12 5.37443630e-12 5.06957460e-12 4.73441259e-12
 4.41566593e-12 4.13265896e-12 3.88166578e-12 3.64807207e-12
 3.39309827e-12 3.16067705e-12 2.95381528e-12 2.77539084e-12
 2.57822004e-12 2.40811847e-12 2.24157106e-12 2.09148106e-12
 1.95882124e-12 1.81586323e-12 1.69738651e-12 1.58357129e-12
 1.47333473e-12 1.37543156e-12 1.27810601e-12 1.19290641e-12
 1.10826388e-12 1.03171867e-12 9.59612907e-13 8.96915372e-13
 8.35396174e-13 7.70779955e-13 7.23452202e-13 6.68435436e-13
 6.25294927e-13 5.82659904e-13 5.42657233e-13 5.04410107e-13
 4.69081342e-13 4.35884628e-13 4.06074969e-13 3.78765987e-13
 3.52641899e-13 3.29034593e-13 3.05343585e-13 2.84991895e-13
 2.64610959e-13 2.46626645e-13 2.30392504e-13 2.13860944e-13
 1.99177466e-13 1.86092012e-13 1.72782305e-13 1.60287794e-13
 1.50223935e-13 1.39375025e-13 1.30024032e-13 1.20957653e-13
 1.13194377e-13 1.04868582e-13 9.77677080e-14 9.12665354e-14
 8.50282700e-14 7.87118798e-14 7.36161074e-14 6.83323522e-14
 6.35655392e-14 5.92805737e-14 5.52452337e-14 5.13546884e-14
 4.77788063e-14 4.44169197e-14 4.14570367e-14 3.84726261e-14
 3.57514640e-14 3.33317746e-14 3.09058617e-14 2.88202443e-14
 2.66902621e-14 2.48642984e-14 2.31519380e-14 2.13699250e-14
 1.98934744e-14 1.84445225e-14 1.71913528e-14 1.59033242e-14
 1.48116112e-14 1.36701328e-14 1.27258197e-14 1.17600548e-14
 1.09064875e-14 1.01027552e-14 9.36625985e-15 8.64218148e-15
 8.00740116e-15 7.38312633e-15 6.88346424e-15 6.30631046e-15
 5.85351914e-15 5.41011099e-15 4.98937343e-15 4.61344799e-15
 4.25290233e-15 3.92512481e-15 3.61685265e-15 3.33756316e-15
 3.06815723e-15 2.83362451e-15 2.60308592e-15 2.39797097e-15
 2.19973915e-15 2.02359261e-15 1.85750157e-15 1.71402585e-15
 1.57210691e-15 1.43708351e-15 1.32302442e-15 1.21225029e-15
 1.11198057e-15 1.01925043e-15 9.34961947e-16 8.55546920e-16
 7.83998810e-16 7.17786586e-16 6.56854859e-16 5.99626540e-16
 5.48782399e-16 5.00189431e-16 4.57879918e-16 4.18432335e-16
 3.82161925e-16 3.48778577e-16 3.18672455e-16 2.91863178e-16
 2.67041252e-16 2.43859375e-16 2.22982045e-16 2.04677873e-16
 1.87342871e-16 1.70919246e-16 1.55528205e-16 1.41512558e-16
 1.28291053e-16 1.16366494e-16 1.05950788e-16 9.66320418e-17
 8.73466939e-17 7.92156658e-17 7.18405473e-17 6.49260211e-17
 5.90660350e-17 5.34905942e-17 4.84274835e-17 4.38298599e-17
 3.97362388e-17 3.60119400e-17 3.25386930e-17 2.93027120e-17
 2.66299361e-17 2.40432037e-17 2.17250609e-17 1.96366635e-17
 1.77831281e-17 1.59808190e-17 1.44377866e-17 1.31016153e-17
 1.18197559e-17 1.06606442e-17 9.63600623e-18 8.69222507e-18
 7.82380998e-18 7.04868945e-18 6.35272025e-18 5.74562129e-18
 5.15848585e-18 4.65359807e-18 4.18457713e-18
t=10.25146: 0.00000000e+00 1.34587627e-12 9.31404378e-12 2.33963357e-11
 4.61058185e-11 6.87323126e-11 8.87247120e-11 1.16750839e-10
 1.46545740e-10 1.67279915e-10 1.75108737e-10 2.01648746e-10
 2.11729433e-10 2.20252161e-10 2.35949304e-10 2.50837101e-10
 2.49198697e-10 2.46184198e-10 2.61957121e-10 2.53274109e-10
 2.56729447e-10 2.57222250e-10 2.51579105e-10 2.57527734e-10
 2.54718758e-10 2.48913007e-10 2.47797959e-10 2.41514796e-10
 2.35379555e-10 2.32445811e-10 2.30417499e-10 2.27192052e-10
 2.17838258e-10 2.13572678e-10 2.09208545e-10 2.03024156e-10
 1.99878829e-10 1.90345908e-10 1.83163105e-10 1.79087477e-10
 1.74113932e-10 1.69294002e-10 1.61458897e-10 1.56840843e-10
 1.50795942e-10 1.45870705e-10 1.39652208e-10 1.34209870e-10
 1.29778778e-10 1.24993430e-10 1.20362325e-10 1.15100540e-10
 1.11496309e-10 1.06248561e-10 1.02516567e-10 9.86411803e-11
 9.39662269e-11 9.11263493e-11 8.78748163e-11 8.45853871e-11
 8.07584186e-11 7.75804210e-11 7.50859877e-11 7.18396679e-11
 6.88466192e-11 6.66219730e-11 6.40307889e-11 6.14988107e-11
 5.87387392e-11 5.63488888e-11 5.45072136e-11 5.23373604e-11
 5.02355690e-11 4.79026817e-11 4.65913902e-11 4.46721598e-11
 4.26215964e-11 4.10863059e-11 3.94813522e-11 3.77193203e-11
 3.62785417e-11 3.45740875e-11 3.33257447e-11 3.18252186e-11
 3.03549687e-11 2.90861089e-11 2.81478939e-11 2.67111610e-11
 2.54561258e-11 2.43573098e-11 2.33429871e-11 2.21168156e-11
 2.10866066e-11 2.03524005e-11 1.92003547e-11 1.83081592e-11
 1.73909493e-11 1.65454301e-11 1.56849287e-11 1.48767594e-11
 1.41329384e-11 1.33956563e-11 1.26912841e-11 1.20137193e-11
 1.13987995e-11 1.07699761e-11 1.01814314e-11 9.60292622e-12
 9.08043401e-12 8.54252274e-12 8.05431167e-12 7.59619231e-12
 7.20392895e-12 6.72401446e-12 6.30248049e-12 5.91924697e-12
 5.58116018e-12 5.22021701e-12 4.88058199e-12 4.59433585e-12
 4.29457624e-12 4.01727816e-12 3.76962715e-12 3.52667914e-12
 3.27752884e-12 3.06497516e-12 2.86301795e-12 2.67476163e-12
 2.49927382e-12 2.33270339e-12 2.16198280e-12 2.01805693e-12
 1.87738039e-12 1.74683809e-12 1.62952995e-12 1.51767397e-12
 1.41160535e-12 1.31127939e-12 1.21568406e-12 1.13101280e-12
 1.04885774e-12 9.79655606e-13 9.05763969e-13 8.44461008e-13
 7.87292843e-13 7.28850297e-13 6.78413723e-13 6.28320377e-13
 5.86357545e-13 5.44191978e-13 5.04375788e-13 4.68590043e-13
 4.36082500e-13 4.05071115e-13 3.76057449e-13 3.49799956e-13
 3.25280230e-13 3.02032325e-13 2.80668655e-13 2.60398132e-13
 2.42875764e-13 2.25981930e-13 2.09517213e-13 1.94963265e-13
 1.81560160e-13 1.68614245e-13 1.57035963e-13 1.45678386e-13
 1.35456833e-13 1.25878396e-13 1.17112800e-13 1.09192446e-13
 1.01559092e-13 9.43003144e-14 8.79511641e-14 8.15931695e-14
 7.58072196e-14 7.05740359e-14 6.57638826e-14 6.10686243e-14
 5.65625033e-14 5.27598445e-14 4.91188834e-14 4.55185572e-14
 4.21958107e-14 3.94733992e-14 3.66261416e-14 3.39911028e-14
 3.16522784e-14 2.94372277e-14 2.72466461e-14 2.53991424e-14
 2.34902701e-14 2.18103246e-14 2.02456216e-14 1.87966717e-14
 1.74498675e-14 1.61521749e-14 1.50011152e-14 1.39288122e-14
 1.28788805e-14 1.19095502e-14 1.10641247e-14 1.02238469e-14
 9.49928994e-15 8.76888577e-15 8.11058241e-15 7.50685516e-15
 6.92160114e-15 6.40131121e-15 5.89870415e-15 5.45214896e-15
 5.03067005e-15 4.65501691e-15 4.30024561e-15 3.96215657e-15
 3.66251056e-15 3.35996027e-15 3.10061368e-15 2.86780344e-15
 2.62972959e-15 2.41681889e-15 2.22465025e-15 2.04871246e-15
 1.87951640e-15 1.72505595e-15 1.58656463e-15 1.45604735e-15
 1.33608630e-15 1.22569109e-15 1.12468053e-15 1.02956124e-15
 9.41500104e-16 8.62291283e-16 7.89075810e-16 7.22722577e-16
 6.59284323e-16 6.05255554e-16 5.51388333e-16 5.04076740e-16
 4.60299620e-16 4.19934358e-16 3.84029194e-16 3.51240333e-16
 3.18384611e-16 2.91167272e-16 2.65175444e-16 2.41839363e-16
 2.19870428e-16 2.00293532e-16 1.83151124e-16 1.66654008e-16
 1.51910989e-16 1.38495498e-16 1.26495470e-16 1.15857670e-16
 1.05534124e-16 9.62333392e-17 8.71991210e-17 7.92542188e-17
 7.16801490e-17 6.47189759e-17 5.87733217e-17 5.31489018e-17
 4.82068258e-17 4.35888201e-17 3.93566622e-17 3.56121362e-17
 3.22059582e-17 2.90753817e-17 2.62890208e-17 2.37531145e-17
 2.14873509e-17 1.94328043e-17 1.75440723e-17 1.58187070e-17
 1.42708738e-17 1.28736055e-17 1.16025973e-17 1.04318769e-17
 9.45000592e-18 8.50659092e-18 7.66847811e-18 6.91174589e-18
 6.22390933e-18 5.60289789e-18 5.02386733e-18 4.53665115e-18
 4.08621234e-18 3.67290850e-18 3.29707742e-18 2.97852669e-18
 2.66483583e-18 2.40190164e-18 2.16199470e-18
t=11.25634: 0.00000000e+00 1.35594203e-12 9.32398276e-12 2.27312896e-11
 4.49554950e-11 6.58184106e-11 8.49130641e-11 1.09793693e-10
 1.38242180e-10 1.59486358e-10 1.67141408e-10 1.86026683e-10
 1.96305274e-10 2.03284002e-10 2.18564710e-10 2.30602709e-10
 2.30873766e-10 2.24305867e-10 2.38439374e-10 2.33846543e-10
 2.33817257e-10 2.32530971e-10 2.26559106e-10 2.31847265e-10
 2.31365358e-10 2.25511800e-10 2.21822721e-10 2.15230833e-10
 2.12278835e-10 2.08130292e-10 2.04543539e-10 2.00278513e-10
 1.93477717e-10 1.88421678e-10 1.83072274e-10 1.79483787e-10
 1.74636460e-10 1.65437127e-10 1.60892424e-10 1.55449407e-10
 1.51137648e-10 1.45307387e-10 1.41117127e-10 1.32526122e-10
 1.29383064e-10 1.24781700e-10 1.20392485e-10 1.14984563e-10
 1.10276252e-10 1.05841580e-10 1.01436498e-10 9.75663674e-11
 9.42724702e-11 9.07967951e-11 8.59879206e-11 8.33831206e-11
 7.87553855e-11 7.62960326e-11 7.37452931e-11 7.09816777e-11
 6.79494839e-11 6.52488631e-11 6.24669759e-11 6.00829742e-11
 5.73761095e-11 5.57208057e-11 5.32510202e-11 5.13161806e-11
 4.91345215e-11 4.72116773e-11 4.51386075e-11 4.33500734e-11
 4.17093216e-11 3.99430623e-11 3.82584811e-11 3.67734124e-11
 3.52653187e-11 3.37240825e-11 3.24014940e-11 3.13170933e-11
 2.95966307e-11 2.82939101e-11 2.71326006e-11 2.61250607e-11
 2.49283900e-11 2.38162484e-11 2.26179217e-11 2.16603165e-11
 2.06237134e-11 1.97393335e-11 1.88440996e-11 1.79013495e-11
 1.70036944e-11 1.63219202e-11 1.53203218e-11 1.47025166e-11
 1.39611910e-11 1.31914073e-11 1.25080409e-11 1.18587529e-11
 1.11969582e-11 1.06358813e-11 1.00523996e-11 9.45215215e-12
 8.97610042e-12 8.45850130e-12 8.01272281e-12 7.56566728e-12
 7.07838404e-12 6.68984178e-12 6.24968322e-12 5.91264621e-12
 5.53830548e-12 5.18670632e-12 4.88625057e-12 4.57108223e-12
 4.28577580e-12 3.99522977e-12 3.75349992e-12 3.50773608e-12
 3.27005703e-12 3.05493876e-12 2.84193488e-12 2.67313809e-12
 2.49148884e-12 2.31497464e-12 2.15678529e-12 1.99940854e-12
 1.86859513e-12 1.73291416e-12 1.61220695e-12 1.50300318e-12
 1.39143531e-12 1.29480499e-12 1.20458646e-12 1.12005505e-12
 1.03366218e-12 9.62252797e-13 8.92951912e-13 8.31355663e-13
 7.69981976e-13 7.14503283e-13 6.63787356e-13 6.16848909e-13
 5.70226305e-13 5.30404106e-13 4.89275428e-13 4.56887348e-13
 4.22711194e-13 3.91409969e-13 3.62503096e-13 3.38187441e-13
 3.12818937e-13 2.90446267e-13 2.69595649e-13 2.49727559e-13
 2.31891645e-13 2.14731352e-13 1.99750099e-13 1.85470302e-13
 1.71764334e-13 1.60540808e-13 1.47993605e-13 1.37336570e-13
 1.27993787e-13 1.18614471e-13 1.10255006e-13 1.02329024e-13
 9.55289731e-14 8.82910940e-14 8.16595775e-14 7.61379188e-14
 7.07366565e-14 6.55621464e-14 6.10371726e-14 5.66095256e-14
 5.25867290e-14 4.88182311e-14 4.52138427e-14 4.21577906e-14
 3.90155127e-14 3.63115336e-14 3.35473085e-14 3.12484649e-14
 2.89992582e-14 2.69111671e-14 2.49460275e-14 2.31469282e-14
 2.14880156e-14 1.98369409e-14 1.83855420e-14 1.71436088e-14
 1.58873286e-14 1.47213917e-14 1.36350978e-14 1.26085402e-14
 1.16828812e-14 1.08048974e-14 1.00281165e-14 9.26786039e-15
 8.54990540e-15 7.91613367e-15 7.33820790e-15 6.76630080e-15
 6.25241106e-15 5.76862468e-15 5.33203777e-15 4.91912137e-15
 4.56152153e-15 4.18614152e-15 3.84751050e-15 3.56270850e-15
 3.27445531e-15 3.01787428e-15 2.77587569e-15 2.55919955e-15
 2.35242016e-15 2.16347721e-15 1.99158645e-15 1.82643252e-15
 1.68147085e-15 1.54117658e-15 1.41453599e-15 1.29946456e-15
 1.19084484e-15 1.09159944e-15 1.00039028e-15 9.15672381e-16
 8.36578139e-16 7.66214330e-16 7.02486185e-16 6.42229427e-16
 5.84951807e-16 5.36926515e-16 4.89349863e-16 4.46987836e-16
 4.07756044e-16 3.72176900e-16 3.39704426e-16 3.09632149e-16
 2.81941548e-16 2.56679969e-16 2.33833697e-16 2.13409644e-16
 1.94039082e-16 1.76219646e-16 1.59821188e-16 1.45777537e-16
 1.32688662e-16 1.20317897e-16 1.09455916e-16 9.95116719e-17
 9.06692540e-17 8.25299151e-17 7.51167885e-17 6.84722780e-17
 6.25252722e-17 5.66926320e-17 5.12343926e-17 4.63916023e-17
 4.19219720e-17 3.78464079e-17 3.42923255e-17 3.09853873e-17
 2.79476759e-17 2.52759686e-17 2.27750182e-17 2.06125193e-17
 1.85685220e-17 1.68002329e-17 1.51274509e-17 1.36536741e-17
 1.23173354e-17 1.10990026e-17 9.98800590e-18 9.03656788e-18
 8.10672813e-18 7.31063172e-18 6.59336438e-18 5.91866227e-18
 5.33657038e-18 4.78634211e-18 4.30969992e-18 3.88535974e-18
 3.49374130e-18 3.13078925e-18 2.81606290e-18 2.53721291e-18
 2.28088873e-18 2.04384595e-18 1.83964920e-18 1.64475475e-18
 1.48176460e-18 1.32213398e-18 1.19070868e-18
t=12.25525: 0.00000000e+00 1.36763586e-12 9.34968880e-12 2.20648001e-11
 4.38333867e-11 6.31002515e-11 8.19323261e-11 1.04049263e-10
 1.30489679e-10 1.52244120e-10 1.59931843e-10 1.71958811e-10
 1.84395655e-10 1.89761588e-10 2.03747075e-10 2.12096269e-10
 2.15178449e-10 2.06213067e-10 2.16601136e-10 2.17087710e-10
 2.14903545e-10 2.11512500e-10 2.11571848e-10 2.10676391e-10
 2.12296056e-10 2.04253843e-10 2.00297300e-10 1.96207492e-10
 1.92382978e-10 1.85574711e-10 1.81069547e-10 1.80504017e-10
 1.73921711e-10 1.68375853e-10 1.63121275e-10 1.59809252e-10
 1.52903034e-10 1.46907430e-10 1.42290489e-10 1.37330801e-10
 1.32519371e-10 1.27027707e-10 1.22695633e-10 1.16106864e-10
 1.13511880e-10 1.08079924e-10 1.03757522e-10 9.94918241e-11
 9.54788270e-11 9.07848799e-11 8.84991198e-11 8.43616953e-11
 8.09489618e-11 7.73269800e-11 7.44299093e-11 7.12132469e-11
 6.80786476e-11 6.57405398e-11 6.31982905e-11 6.03438502e-11
 5.77861856e-11 5.50179295e-11 5.33583993e-11 5.10393487e-11
 4.90669006e-11 4.71729534e-11 4.50062030e-11 4.32463689e-11
 4.14486704e-11 3.99925942e-11 3.78917759e-11 3.64336773e-11
 3.48432395e-11 3.38062141e-11 3.21035955e-11 3.10349646e-11
 2.94904917e-11 2.81072500e-11 2.71457986e-11 2.58917469e-11
 2.47857178e-11 2.35291514e-11 2.25488626e-11 2.16444295e-11
 2.07083065e-11 1.97265472e-11 1.88897794e-11 1.79384704e-11
 1.71286583e-11 1.63013150e-11 1.56478400e-11 1.47390005e-11
 1.40695607e-11 1.32976305e-11 1.26706151e-11 1.19574279e-11
 1.14093595e-11 1.07882207e-11 1.01449831e-11 9.63165428e-12
 9.10251639e-12 8.60775994e-12 8.08199904e-12 7.67657317e-12
 7.22735206e-12 6.78198967e-12 6.37946745e-12 6.00618560e-12
 5.66974688e-12 5.29071546e-12 4.97676936e-12 4.68886354e-12
 4.38630845e-12 4.09815951e-12 3.84119807e-12 3.58903880e-12
 3.36728070e-12 3.14086108e-12 2.93107444e-12 2.72694866e-12
 2.55439215e-12 2.36864514e-12 2.20899811e-12 2.05182837e-12
 1.91832891e-12 1.78032133e-12 1.65197501e-12 1.54062071e-12
 1.43399393e-12 1.32207389e-12 1.23244099e-12 1.14039937e-12
 1.06041532e-12 9.79373533e-13 9.11377133e-13 8.39170113e-13
 7.83379243e-13 7.24984869e-13 6.70917746e-13 6.19471753e-13
 5.77784497e-13 5.31723184e-13 4.94176580e-13 4.57487664e-13
 4.24428457e-13 3.92796606e-13 3.63698513e-13 3.37020048e-13
 3.11043642e-13 2.89043525e-13 2.67534462e-13 2.47405246e-13
 2.29212650e-13 2.12922740e-13 1.96855278e-13 1.81724727e-13
 1.70106271e-13 1.56351431e-13 1.45654155e-13 1.34582113e-13
 1.25229607e-13 1.15719642e-13 1.07482130e-13 9.94783410e-14
 9.23532777e-14 8.55638624e-14 7.96014329e-14 7.35732779e-14
 6.82488761e-14 6.31657498e-14 5.85317394e-14 5.43717889e-14
 5.05347344e-14 4.68810321e-14 4.33367347e-14 4.02376635e-14
 3.72909819e-14 3.47866386e-14 3.21793025e-14 2.98354363e-14
 2.75275755e-14 2.56223327e-14 2.37769708e-14 2.20227787e-14
 2.03968175e-14 1.89156317e-14 1.75466449e-14 1.62033665e-14
 1.49982520e-14 1.38923141e-14 1.28968821e-14 1.18941260e-14
 1.10078333e-14 1.02383864e-14 9.43309879e-15 8.72933903e-15
 8.08637976e-15 7.45075672e-15 6.89328356e-15 6.34282108e-15
 5.87465695e-15 5.42874208e-15 5.01932805e-15 4.62988059e-15
 4.26069748e-15 3.91860761e-15 3.61640310e-15 3.34057594e-15
 3.07553159e-15 2.81683020e-15 2.60614968e-15 2.39106014e-15
 2.20793193e-15 2.03026921e-15 1.85276658e-15 1.71068555e-15
 1.56629608e-15 1.43602725e-15 1.31965640e-15 1.21167600e-15
 1.11222763e-15 1.01760384e-15 9.32692258e-16 8.53935877e-16
 7.84394161e-16 7.13956722e-16 6.54174164e-16 5.98111629e-16
 5.46088258e-16 4.98232511e-16 4.55391778e-16 4.16128161e-16
 3.79077707e-16 3.45779790e-16 3.14554716e-16 2.86648979e-16
 2.61647778e-16 2.38035969e-16 2.16639712e-16 1.97282736e-16
 1.79573085e-16 1.62755563e-16 1.47941306e-16 1.34736446e-16
 1.22255213e-16 1.10725203e-16 1.00633002e-16 9.12432442e-17
 8.28652943e-17 7.50287309e-17 6.82959887e-17 6.20392908e-17
 5.61846384e-17 5.10743837e-17 4.64552857e-17 4.21864331e-17
 3.84280308e-17 3.49582677e-17 3.14881073e-17 2.84559534e-17
 2.56777822e-17 2.31941997e-17 2.09037489e-17 1.88623081e-17
 1.69789411e-17 1.53160171e-17 1.38137905e-17 1.24116011e-17
 1.12000520e-17 1.01073300e-17 9.09664738e-18 8.18285464e-18
 7.37883607e-18 6.62300407e-18 5.96387819e-18 5.36679860e-18
 4.81102531e-18 4.34373669e-18 3.89699986e-18 3.49954173e-18
 3.15089753e-18 2.82448134e-18 2.53488806e-18 2.27459297e-18
 2.03850751e-18 1.83737881e-18 1.64666748e-18 1.47581646e-18
 1.32729964e-18 1.19212049e-18 1.06575118e-18 9.54888505e-19
 8.57068427e-19 7.66494291e-19 6.87759400e-19
t=13.25104: 0.00000000e+00 1.37541589e-12 9.34101325e-12 2.14198099e-11
 4.27694201e-11 6.07911476e-11 7.95223834e-11 9.96528117e-11
 1.23648400e-10 1.45386799e-10 1.52303681e-10 1.59367921e-10
 1.74168118e-10 1.78605403e-10 1.90645622e-10 1.96648421e-10
 2.00194443e-10 1.90337373e-10 1.99981935e-10 2.00688621e-10
 1.99642374e-10 1.92980551e-10 1.98401348e-10 1.96944445e-10
 1.93021857e-10 1.86225488e-10 1.83093917e-10 1.80403547e-10
 1.73869504e-10 1.68041150e-10 1.61714273e-10 1.62804864e-10
 1.57345433e-10 1.51458371e-10 1.47998109e-10 1.42341078e-10
 1.36772956e-10 1.32365323e-10 1.27687920e-10 1.22097856e-10
 1.17796915e-10 1.12806199e-10 1.07965856e-10 1.03015701e-10
 1.00070162e-10 9.43899007e-11 9.08355289e-11 8.73865951e-11
 8.40573395e-11 7.97678174e-11 7.65226234e-11 7.31181812e-11
 7.00698062e-11 6.75347574e-11 6.38529024e-11 6.19203544e-11
 5.92443003e-11 5.68902336e-11 5.44894504e-11 5.17152827e-11
 4.98397344e-11 4.76118439e-11 4.61697724e-11 4.40414629e-11
 4.20611590e-11 4.05662421e-11 3.86703244e-11 3.70849184e-11
 3.54142965e-11 3.40583630e-11 3.24969661e-11 3.13021340e-11
 2.97946266e-11 2.87929215e-11 2.73683998e-11 2.62310618e-11
 2.49366379e-11 2.38829232e-11 2.29380230e-11 2.20184938e-11
 2.08509526e-11 1.99251834e-11 1.91735926e-11 1.81654229e-11
 1.74366589e-11 1.64966452e-11 1.57933408e-11 1.49812110e-11
 1.43282932e-11 1.36073059e-11 1.30312742e-11 1.22778516e-11
 1.16476733e-11 1.10734562e-11 1.05008185e-11 9.94855668e-12
 9.40130498e-12 8.92983072e-12 8.39932722e-12 7.93283976e-12
 7.49023465e-12 7.04450262e-12 6.62460341e-12 6.27698667e-12
 5.91116904e-12 5.53759944e-12 5.20614534e-12 4.89380584e-12
 4.58569924e-12 4.30832813e-12 4.00507171e-12 3.78420810e-12
 3.52045472e-12 3.28751150e-12 3.07256845e-12 2.88155464e-12
 2.67228720e-12 2.50079838e-12 2.32662203e-12 2.16961220e-12
 2.01851854e-12 1.87633836e-12 1.74852604e-12 1.62038310e-12
 1.50877967e-12 1.39726462e-12 1.29583868e-12 1.20544351e-12
 1.12062488e-12 1.03062397e-12 9.53915254e-13 8.89307541e-13
 8.22512860e-13 7.60127380e-13 7.02888903e-13 6.52328386e-13
 6.00809847e-13 5.56089989e-13 5.14506013e-13 4.75766916e-13
 4.41925380e-13 4.10153890e-13 3.77138189e-13 3.48895156e-13
 3.22076308e-13 2.98172870e-13 2.76165373e-13 2.54638314e-13
 2.36114581e-13 2.18300591e-13 2.02037796e-13 1.86842083e-13
 1.72318433e-13 1.59504986e-13 1.47706207e-13 1.36737580e-13
 1.25976944e-13 1.16813743e-13 1.08291306e-13 1.00399072e-13
 9.29482761e-14 8.60784325e-14 7.99489821e-14 7.38486875e-14
 6.83360128e-14 6.31517548e-14 5.87145283e-14 5.43120613e-14
 5.01248081e-14 4.65243878e-14 4.30607740e-14 3.98788493e-14
 3.69375352e-14 3.43492025e-14 3.18285480e-14 2.92832822e-14
 2.71915753e-14 2.52573122e-14 2.33158394e-14 2.16775132e-14
 2.00012146e-14 1.84942824e-14 1.71278859e-14 1.58215326e-14
 1.47406456e-14 1.35970814e-14 1.25890731e-14 1.16361431e-14
 1.07246218e-14 9.96579125e-15 9.19293967e-15 8.47262876e-15
 7.85943942e-15 7.23912638e-15 6.69845174e-15 6.18405449e-15
 5.70859416e-15 5.25913295e-15 4.84168134e-15 4.48054372e-15
 4.13087358e-15 3.80692380e-15 3.51064553e-15 3.21674937e-15
 2.97648506e-15 2.73746488e-15 2.51757298e-15 2.31217184e-15
 2.13319707e-15 1.95530690e-15 1.79539195e-15 1.65486094e-15
 1.51332667e-15 1.39376422e-15 1.27192242e-15 1.17336394e-15
 1.07175433e-15 9.79938390e-16 9.00914720e-16 8.24360957e-16
 7.56116508e-16 6.90163483e-16 6.30855495e-16 5.75872618e-16
 5.27149891e-16 4.80817918e-16 4.39095620e-16 4.01265391e-16
 3.64981344e-16 3.33247899e-16 3.02794152e-16 2.76394519e-16
 2.52527691e-16 2.29180053e-16 2.08429528e-16 1.89668440e-16
 1.71623391e-16 1.56297489e-16 1.42239434e-16 1.29182954e-16
 1.16982609e-16 1.06504904e-16 9.62751502e-17 8.75592292e-17
 7.91795615e-17 7.18391524e-17 6.51247166e-17 5.88100449e-17
 5.34391413e-17 4.83728354e-17 4.37386976e-17 3.96591211e-17
 3.59246728e-17 3.25707838e-17 2.95410337e-17 2.68348327e-17
 2.43844878e-17 2.19566257e-17 1.99262514e-17 1.79349573e-17
 1.61432673e-17 1.45880882e-17 1.31238985e-17 1.17946625e-17
 1.06068259e-17 9.57292218e-18 8.62028559e-18 7.72494891e-18
 6.94057953e-18 6.26182941e-18 5.63501086e-18 5.05925845e-18
 4.54016076e-18 4.08857806e-18 3.66446678e-18 3.29700082e-18
 2.95790691e-18 2.65692321e-18 2.38506369e-18 2.14318310e-18
 1.92151992e-18 1.72369265e-18 1.54368065e-18 1.38801362e-18
 1.24124811e-18 1.11400666e-18 9.98415050e-19 8.94153660e-19
 8.01166656e-19 7.19475100e-19 6.42433909e-19 5.75578536e-19
 5.14371424e-19 4.61085000e-19 4.10602198e-19
t=14.25215: 0.00000000e+00 1.38209623e-12 9.29352528e-12 2.07961694e-11
 4.17475769e-11 5.88855805e-11 7.74685266e-11 9.62122917e-11
 1.18011071e-10 1.38969351e-10 1.44412115e-10 1.48975928e-10
 1.64671874e-10 1.68911377e-10 1.78439738e-10 1.83888776e-10
 1.85293910e-10 1.78063788e-10 1.86635560e-10 1.85764946e-10
 1.88268954e-10 1.78075140e-10 1.85004493e-10 1.83449274e-10
 1.74283590e-10 1.71183093e-10 1.68336716e-10 1.66316438e-10
 1.57556289e-10 1.56097591e-10 1.48178989e-10 1.46055713e-10
 1.41794085e-10 1.37618841e-10 1.32228515e-10 1.28124174e-10
 1.23436376e-10 1.19770865e-10 1.14698542e-10 1.09423694e-10
 1.04644485e-10 1.01388200e-10 9.55719505e-11 9.19644752e-11
 8.85067811e-11 8.41791403e-11 8.02017304e-11 7.69807508e-11
 7.40327294e-11 7.10939826e-11 6.74257635e-11 6.45089059e-11
 6.17940568e-11 5.92613364e-11 5.55803026e-11 5.40257594e-11
 5.14838482e-11 4.93359829e-11 4.72491284e-11 4.59138363e-11
 4.33469529e-11 4.14048885e-11 3.98070020e-11 3.78624868e-11
 3.65202377e-11 3.53121870e-11 3.33509765e-11 3.20582594e-11
 3.05038933e-11 2.93547812e-11 2.83841465e-11 2.70571028e-11
 2.58359021e-11 2.45902380e-11 2.35479885e-11 2.26245387e-11
 2.15985002e-11 2.05510561e-11 1.97056380e-11 1.87207175e-11
 1.78282409e-11 1.70773422e-11 1.63848157e-11 1.55697342e-11
 1.49003441e-11 1.41188909e-11 1.34202253e-11 1.27740503e-11
 1.21643214e-11 1.15460416e-11 1.09734112e-11 1.03640356e-11
 9.84772877e-12 9.36406867e-12 8.88476657e-12 8.31542875e-12
 7.90926908e-12 7.48367550e-12 6.99673564e-12 6.65889853e-12
 6.27502338e-12 5.85973324e-12 5.51437650e-12 5.19331814e-12
 4.90312586e-12 4.57222373e-12 4.29442471e-12 4.03699265e-12
 3.78382792e-12 3.53208147e-12 3.29742227e-12 3.08169485e-12
 2.88216296e-12 2.68977056e-12 2.51534069e-12 2.33190318e-12
 2.16685314e-12 2.02355747e-12 1.87701901e-12 1.75580451e-12
 1.62329580e-12 1.51112913e-12 1.39494231e-12 1.29831594e-12
 1.19761289e-12 1.11383157e-12 1.03349518e-12 9.57890376e-13
 8.86408852e-13 8.17678593e-13 7.56451718e-13 7.01348285e-13
 6.45651461e-13 5.97506640e-13 5.52477922e-13 5.09757453e-13
 4.69740453e-13 4.36743853e-13 4.01307374e-13 3.70522315e-13
 3.41755002e-13 3.16566152e-13 2.92105049e-13 2.69285308e-13
 2.49114207e-13 2.30634319e-13 2.12549167e-13 1.96235133e-13
 1.80936366e-13 1.67278115e-13 1.54761646e-13 1.42901930e-13
 1.32194859e-13 1.21974841e-13 1.12759109e-13 1.04352790e-13
 9.63172955e-14 8.91447694e-14 8.23629418e-14 7.66145003e-14
 7.06784424e-14 6.52449576e-14 6.03289574e-14 5.57321898e-14
 5.16941847e-14 4.76360037e-14 4.41569236e-14 4.09246483e-14
 3.77437169e-14 3.49460230e-14 3.23141884e-14 3.00110494e-14
 2.75466003e-14 2.56074287e-14 2.37450094e-14 2.19262025e-14
 2.02482440e-14 1.87997664e-14 1.72982059e-14 1.60422641e-14
 1.48295456e-14 1.36794833e-14 1.26298364e-14 1.17144720e-14
 1.08217612e-14 9.99873597e-15 9.24133182e-15 8.49266948e-15
 7.91192916e-15 7.25192658e-15 6.72991009e-15 6.18233431e-15
 5.71044445e-15 5.27493342e-15 4.85515629e-15 4.48651763e-15
 4.12847527e-15 3.80845245e-15 3.50944786e-15 3.21818519e-15
 2.96134273e-15 2.73948507e-15 2.51276546e-15 2.31262107e-15
 2.12635052e-15 1.94330605e-15 1.79188358e-15 1.64715479e-15
 1.51070333e-15 1.38359713e-15 1.27582879e-15 1.16381148e-15
 1.06969343e-15 9.82432541e-16 8.92819308e-16 8.20063856e-16
 7.50290412e-16 6.86665874e-16 6.27745130e-16 5.74498043e-16
 5.23429114e-16 4.77895433e-16 4.35780628e-16 3.97584633e-16
 3.63920779e-16 3.30006859e-16 3.01448993e-16 2.74293122e-16
 2.49223371e-16 2.27207693e-16 2.07020902e-16 1.88428665e-16
 1.70742720e-16 1.55289067e-16 1.40996615e-16 1.27869942e-16
 1.16222717e-16 1.05296639e-16 9.55502435e-17 8.67735054e-17
 7.84618382e-17 7.11414034e-17 6.44011880e-17 5.83676190e-17
 5.25860151e-17 4.75160100e-17 4.32203569e-17 3.88953335e-17
 3.52936615e-17 3.16480063e-17 2.87039344e-17 2.59760781e-17
 2.35407721e-17 2.12898949e-17 1.92527148e-17 1.74034667e-17
 1.58342635e-17 1.43333834e-17 1.28609926e-17 1.15956806e-17
 1.04106472e-17 9.37065700e-18 8.42679519e-18 7.56904754e-18
 6.81751157e-18 6.12257827e-18 5.50379736e-18 4.94195669e-18
 4.42750876e-18 3.98192714e-18 3.57497673e-18 3.21103509e-18
 2.87801023e-18 2.57960172e-18 2.31671195e-18 2.07489185e-18
 1.85640959e-18 1.66351599e-18 1.48749485e-18 1.33451880e-18
 1.19701539e-18 1.07068124e-18 9.58019654e-19 8.58071205e-19
 7.66455598e-19 6.85654565e-19 6.13063495e-19 5.47761554e-19
 4.90410233e-19 4.38473904e-19 3.92412350e-19 3.49998690e-19
 3.12946137e-19 2.78452283e-19 2.49760668e-19
t=15.25557: 0.00000000e+00 1.39173845e-12 9.22423023e-12 2.01675536e-11
 4.07817900e-11 5.74520917e-11 7.56249015e-11 9.32825582e-11
 1.13246816e-10 1.32939807e-10 1.36784829e-10 1.41309123e-10
 1.55832398e-10 1.59903782e-10 1.67423774e-10 1.73645766e-10
 1.71658503e-10 1.68429063e-10 1.74814839e-10 1.72837354e-10
 1.77232350e-10 1.66006428e-10 1.72337184e-10 1.68134603e-10
 1.59204290e-10 1.57240207e-10 1.54802505e-10 1.53553398e-10
 1.44996304e-10 1.44208145e-10 1.38059430e-10 1.32620129e-10
 1.29054922e-10 1.25125440e-10 1.19320301e-10 1.15534952e-10
 1.09653644e-10 1.07834179e-10 1.03439261e-10 9.83961820e-11
 9.41485777e-11 9.01807028e-11 8.58696302e-11 8.23595829e-11
 7.87996862e-11 7.50030563e-11 7.10017947e-11 6.88931967e-11
 6.64434273e-11 6.26705403e-11 5.97956760e-11 5.72511010e-11
 5.55909724e-11 5.21091524e-11 4.96047154e-11 4.78793611e-11
 4.57385166e-11 4.32779241e-11 4.19512115e-11 4.01551945e-11
 3.82432644e-11 3.63084928e-11 3.50210900e-11 3.36834710e-11
 3.19883407e-11 3.07737414e-11 2.91959842e-11 2.79568338e-11
 2.67305790e-11 2.56718818e-11 2.44300714e-11 2.34783269e-11
 2.25516436e-11 2.14024020e-11 2.06442651e-11 1.95872051e-11
 1.87091873e-11 1.78180934e-11 1.71493846e-11 1.63175552e-11
 1.55323664e-11 1.48314965e-11 1.41319124e-11 1.34584234e-11
 1.28354347e-11 1.21575918e-11 1.15421136e-11 1.10127217e-11
 1.04249532e-11 9.87721345e-12 9.40705295e-12 8.90662942e-12
 8.41935700e-12 7.97312435e-12 7.54017067e-12 7.10922658e-12
 6.70939892e-12 6.32364412e-12 5.97032523e-12 5.60448665e-12
 5.27374948e-12 4.95615649e-12 4.65980750e-12 4.37153523e-12
 4.12660161e-12 3.81926511e-12 3.60423394e-12 3.36946207e-12
 3.15230934e-12 2.93773242e-12 2.74111911e-12 2.55742070e-12
 2.39973677e-12 2.22427212e-12 2.07380495e-12 1.92529819e-12
 1.79008509e-12 1.65519027e-12 1.53815027e-12 1.43407034e-12
 1.32250607e-12 1.22963878e-12 1.13306533e-12 1.05351609e-12
 9.75085083e-13 8.97971775e-13 8.32016912e-13 7.67917705e-13
 7.09986821e-13 6.56784637e-13 6.06312404e-13 5.60330110e-13
 5.17799976e-13 4.77754888e-13 4.41173078e-13 4.07925432e-13
 3.75092124e-13 3.46775191e-13 3.19090951e-13 2.93866746e-13
 2.71302061e-13 2.50080458e-13 2.30284225e-13 2.12516405e-13
 1.95876150e-13 1.81441162e-13 1.66886840e-13 1.53314647e-13
 1.41776173e-13 1.31418185e-13 1.20854258e-13 1.11128083e-13
 1.02912917e-13 9.52569686e-14 8.79121637e-14 8.10981527e-14
 7.48434379e-14 6.90752140e-14 6.40996763e-14 5.90161621e-14
 5.45289878e-14 5.03124451e-14 4.65242612e-14 4.29183161e-14
 3.97395330e-14 3.66893494e-14 3.38500816e-14 3.14716359e-14
 2.88778963e-14 2.67919084e-14 2.48048053e-14 2.28914243e-14
 2.11747482e-14 1.95748241e-14 1.80175248e-14 1.66694757e-14
 1.54076638e-14 1.42747217e-14 1.31025694e-14 1.21349656e-14
 1.12389012e-14 1.03158852e-14 9.56721948e-15 8.83326607e-15
 8.11246314e-15 7.49853934e-15 6.91225969e-15 6.38017421e-15
 5.88455589e-15 5.44183541e-15 5.00022928e-15 4.60851760e-15
 4.24154803e-15 3.92701061e-15 3.60552444e-15 3.32713557e-15
 3.06045717e-15 2.81425479e-15 2.58219349e-15 2.37671851e-15
 2.18043343e-15 2.00697506e-15 1.84331560e-15 1.69299017e-15
 1.55816875e-15 1.42577249e-15 1.30830502e-15 1.19684924e-15
 1.10119839e-15 1.00367675e-15 9.20301630e-16 8.42313853e-16
 7.71686875e-16 7.07003779e-16 6.42794361e-16 5.89646762e-16
 5.38899441e-16 4.91444870e-16 4.47601828e-16 4.08840877e-16
 3.73507187e-16 3.40099630e-16 3.09644976e-16 2.80661463e-16
 2.56401525e-16 2.33875231e-16 2.12759751e-16 1.93322901e-16
 1.75432545e-16 1.59696946e-16 1.44822480e-16 1.31459943e-16
 1.19185295e-16 1.08112248e-16 9.79610915e-17 8.88252445e-17
 8.03492230e-17 7.26550730e-17 6.60133633e-17 5.96472628e-17
 5.39608528e-17 4.88885703e-17 4.40542230e-17 3.99895149e-17
 3.59562131e-17 3.25690242e-17 2.93323781e-17 2.64838023e-17
 2.39020243e-17 2.16314498e-17 1.95043422e-17 1.75634199e-17
 1.58526553e-17 1.43495644e-17 1.29487502e-17 1.17091711e-17
 1.06098182e-17 9.56851048e-18 8.58023536e-18 7.72207927e-18
 6.94638202e-18 6.23329870e-18 5.58447778e-18 5.01989414e-18
 4.50269332e-18 4.03624394e-18 3.62459907e-18 3.25218691e-18
 2.91179055e-18 2.61142440e-18 2.34248637e-18 2.09420372e-18
 1.87726867e-18 1.68565791e-18 1.50782708e-18 1.35118144e-18
 1.20827816e-18 1.08232678e-18 9.68429104e-19 8.68149344e-19
 7.75760607e-19 6.92246593e-19 6.20085673e-19 5.54446909e-19
 4.96234688e-19 4.42347373e-19 3.94897931e-19 3.52237609e-19
 3.15169557e-19 2.80900595e-19 2.50934604e-19 2.23547000e-19
 1.99432735e-19 1.78399978e-19 1.58907337e-19
t=16.25267: 0.00000000e+00 1.40371560e-12 9.14028076e-12 1.95578210e-11
 3.98966190e-11 5.63567314e-11 7.38998302e-11 9.06844486e-11
 1.08859705e-10 1.27264273e-10 1.29931894e-10 1.35758509e-10
 1.47880211e-10 1.51197293e-10 1.57938210e-10 1.64891307e-10
 1.60532302e-10 1.60256511e-10 1.64039559e-10 1.61769365e-10
 1.64640827e-10 1.56138096e-10 1.60625908e-10 1.54696409e-10
 1.47231070e-10 1.46091307e-10 1.43867355e-10 1.40751465e-10
 1.35276727e-10 1.31670337e-10 1.28568162e-10 1.21121019e-10
 1.18018697e-10 1.14856514e-10 1.09477791e-10 1.04615605e-10
 9.91481778e-11 9.71586315e-11 9.36823591e-11 8.90743938e-11
 8.46643949e-11 8.10790115e-11 7.79106260e-11 7.34141409e-11
 7.09671745e-11 6.68356139e-11 6.36334602e-11 6.10427979e-11
 5.95289046e-11 5.60709740e-11 5.31321539e-11 5.12291995e-11
 4.90162492e-11 4.67081193e-11 4.42737535e-11 4.29646811e-11
 4.07416852e-11 3.85634472e-11 3.72616919e-11 3.55572785e-11
 3.38786036e-11 3.24322285e-11 3.08246794e-11 2.98519243e-11
 2.81167710e-11 2.71801753e-11 2.59831171e-11 2.46029534e-11
 2.35521614e-11 2.25563137e-11 2.16033549e-11 2.06426891e-11
 1.96694993e-11 1.88406016e-11 1.79217739e-11 1.71532574e-11
 1.63777128e-11 1.56450323e-11 1.49758627e-11 1.42674742e-11
 1.35812752e-11 1.28205382e-11 1.22866690e-11 1.17033743e-11
 1.11597376e-11 1.05988359e-11 9.98981588e-12 9.50208835e-12
 9.04313062e-12 8.55842086e-12 8.03268349e-12 7.65673018e-12
 7.24948805e-12 6.85196142e-12 6.41244032e-12 6.12663029e-12
 5.71754140e-12 5.41190763e-12 5.07309518e-12 4.78175357e-12
 4.50223892e-12 4.22012915e-12 3.94726382e-12 3.70718010e-12
 3.46714138e-12 3.23996708e-12 3.03084139e-12 2.83600852e-12
 2.64581700e-12 2.46424390e-12 2.30603743e-12 2.12960658e-12
 1.99513008e-12 1.85321738e-12 1.72178118e-12 1.59809457e-12
 1.47958391e-12 1.37915459e-12 1.27198181e-12 1.18506473e-12
 1.09467626e-12 1.01152137e-12 9.29293943e-13 8.62811527e-13
 7.99241222e-13 7.36851782e-13 6.76428205e-13 6.28873828e-13
 5.80377154e-13 5.35116256e-13 4.92656324e-13 4.52611524e-13
 4.18083410e-13 3.84686037e-13 3.56038487e-13 3.28330808e-13
 3.01499035e-13 2.76100533e-13 2.55030018e-13 2.35525100e-13
 2.16884151e-13 1.99748831e-13 1.83574992e-13 1.69487290e-13
 1.56078080e-13 1.43861963e-13 1.32116963e-13 1.22303044e-13
 1.12547960e-13 1.03446621e-13 9.54503650e-14 8.80517692e-14
 8.12353731e-14 7.50086298e-14 6.85176581e-14 6.36504702e-14
 5.88872498e-14 5.44372787e-14 4.99391403e-14 4.61350282e-14
 4.27019272e-14 3.92426458e-14 3.62566819e-14 3.34839816e-14
 3.09133434e-14 2.85540305e-14 2.62996747e-14 2.44251544e-14
 2.24490240e-14 2.06954733e-14 1.91835610e-14 1.76797031e-14
 1.63170731e-14 1.50329006e-14 1.38891797e-14 1.28493836e-14
 1.18623963e-14 1.09218173e-14 1.01159059e-14 9.33269289e-15
 8.54535936e-15 7.89035369e-15 7.29980978e-15 6.72517904e-15
 6.21145476e-15 5.70831537e-15 5.27147858e-15 4.84644185e-15
 4.45682657e-15 4.11362786e-15 3.77998419e-15 3.48640020e-15
 3.20910012e-15 2.95712374e-15 2.72184464e-15 2.49441074e-15
 2.30302957e-15 2.10712487e-15 1.93594481e-15 1.78058928e-15
 1.62734402e-15 1.49532252e-15 1.37026646e-15 1.25567571e-15
 1.15335471e-15 1.05921793e-15 9.67185517e-16 8.86716610e-16
 8.12058121e-16 7.39115254e-16 6.77334595e-16 6.19535328e-16
 5.64927775e-16 5.16712599e-16 4.71305081e-16 4.30606512e-16
 3.90704399e-16 3.57722518e-16 3.25384640e-16 2.96220502e-16
 2.70169200e-16 2.45096919e-16 2.23875695e-16 2.03184849e-16
 1.85126834e-16 1.67655011e-16 1.52228621e-16 1.38657883e-16
 1.25749354e-16 1.13778747e-16 1.03523705e-16 9.37521361e-17
 8.47993355e-17 7.68953037e-17 6.94976872e-17 6.30049931e-17
 5.69970568e-17 5.16563405e-17 4.65789381e-17 4.19763611e-17
 3.78920370e-17 3.42978143e-17 3.08523300e-17 2.78547432e-17
 2.51096375e-17 2.26546609e-17 2.03866076e-17 1.83551068e-17
 1.65496644e-17 1.49434210e-17 1.34381632e-17 1.21028562e-17
 1.09184090e-17 9.83940330e-18 8.89685146e-18 8.05081482e-18
 7.28889382e-18 6.53975878e-18 5.89110209e-18 5.27418442e-18
 4.72129773e-18 4.24661706e-18 3.79489761e-18 3.41902320e-18
 3.05463093e-18 2.74228312e-18 2.45215652e-18 2.19952619e-18
 1.96718955e-18 1.76318758e-18 1.57851729e-18 1.41549930e-18
 1.26474218e-18 1.13080980e-18 1.01098527e-18 9.04731339e-19
 8.07459990e-19 7.22993879e-19 6.45939754e-19 5.77666359e-19
 5.16407961e-19 4.59772367e-19 4.11049383e-19 3.67300946e-19
 3.27539896e-19 2.91150919e-19 2.60117914e-19 2.32038770e-19
 2.06838808e-19 1.84948209e-19 1.64651179e-19 1.46681690e-19
 1.30517529e-19 1.16000142e-19 1.03866362e-19
t=17.25093: 0.00000000e+00 1.41268359e-12 9.04102070e-12 1.90042225e-11
 3.90943321e-11 5.54120678e-11 7.22575091e-11 8.81878805e-11
 1.04540855e-10 1.21950599e-10 1.23920166e-10 1.31223233e-10
 1.40808861e-10 1.42892493e-10 1.49986426e-10 1.56793480e-10
 1.51737534e-10 1.52274826e-10 1.54214359e-10 1.52407092e-10
 1.52416098e-10 1.47652888e-10 1.49587559e-10 1.43514855e-10
 1.37478307e-10 1.37196572e-10 1.34141943e-10 1.29103955e-10
 1.25932345e-10 1.21153037e-10 1.18220033e-10 1.12225845e-10
 1.08082898e-10 1.04848703e-10 1.00480261e-10 9.62851189e-11
 9.10610412e-11 8.81823634e-11 8.45732733e-11 8.13260876e-11
 7.62371065e-11 7.35486674e-11 6.99750097e-11 6.59364389e-11
 6.35083282e-11 6.03899840e-11 5.75979118e-11 5.48596427e-11
 5.31490794e-11 5.01516721e-11 4.77198595e-11 4.60898166e-11
 4.39636772e-11 4.16921771e-11 3.95057487e-11 3.80903591e-11
 3.64849620e-11 3.46247166e-11 3.31904594e-11 3.16685976e-11
 3.03927455e-11 2.89101321e-11 2.75299300e-11 2.64121084e-11
 2.50896520e-11 2.40718194e-11 2.30845303e-11 2.20126457e-11
 2.10829565e-11 2.01191780e-11 1.91598407e-11 1.81512373e-11
 1.73817816e-11 1.65421869e-11 1.58276161e-11 1.51995184e-11
 1.44385992e-11 1.38530990e-11 1.31119901e-11 1.25710830e-11
 1.18995912e-11 1.13110755e-11 1.07262496e-11 1.01868081e-11
 9.71625852e-12 9.27819693e-12 8.79053213e-12 8.27104873e-12
 7.84351725e-12 7.40571159e-12 7.00907694e-12 6.61899616e-12
 6.25958372e-12 5.95013940e-12 5.57603676e-12 5.24827024e-12
 4.93704987e-12 4.66457459e-12 4.36236520e-12 4.10658678e-12
 3.84193154e-12 3.59092179e-12 3.38527660e-12 3.15246691e-12
 2.94601926e-12 2.74911327e-12 2.56678242e-12 2.40034040e-12
 2.24058189e-12 2.08573453e-12 1.94655144e-12 1.80056049e-12
 1.67477892e-12 1.55602413e-12 1.43541407e-12 1.34256370e-12
 1.23673353e-12 1.14645115e-12 1.06008792e-12 9.86632706e-13
 9.08412408e-13 8.41928484e-13 7.74103454e-13 7.15594694e-13
 6.59442337e-13 6.05752253e-13 5.62270653e-13 5.18633969e-13
 4.75633067e-13 4.38027787e-13 4.02658769e-13 3.71465886e-13
 3.41289453e-13 3.13777060e-13 2.88822226e-13 2.67556724e-13
 2.44721448e-13 2.25660499e-13 2.07216660e-13 1.90280493e-13
 1.74552705e-13 1.60581127e-13 1.48491760e-13 1.36791996e-13
 1.25195340e-13 1.15820554e-13 1.06644350e-13 9.80621891e-14
 9.02975840e-14 8.34018243e-14 7.63660616e-14 7.04806465e-14
 6.48932778e-14 5.95358294e-14 5.52187896e-14 5.04992739e-14
 4.68713686e-14 4.30760301e-14 3.96717896e-14 3.66425968e-14
 3.36333085e-14 3.10882750e-14 2.86233133e-14 2.64590879e-14
 2.43628166e-14 2.24080580e-14 2.07289774e-14 1.91759892e-14
 1.75684915e-14 1.62900324e-14 1.50293495e-14 1.38063392e-14
 1.27706634e-14 1.17513569e-14 1.08157477e-14 9.98600399e-15
 9.20503663e-15 8.52126412e-15 7.83331243e-15 7.19211560e-15
 6.65857432e-15 6.11983861e-15 5.63938121e-15 5.17960993e-15
 4.78235334e-15 4.39293469e-15 4.04681424e-15 3.73556791e-15
 3.43170218e-15 3.14917947e-15 2.89594607e-15 2.66004873e-15
 2.45294497e-15 2.25071084e-15 2.06399067e-15 1.89732368e-15
 1.74012315e-15 1.59964134e-15 1.46349720e-15 1.34473366e-15
 1.23203283e-15 1.12866753e-15 1.03285152e-15 9.44972677e-16
 8.65826282e-16 7.92924626e-16 7.26004730e-16 6.63115399e-16
 6.04704499e-16 5.51409930e-16 5.03190705e-16 4.59909623e-16
 4.19207567e-16 3.81420369e-16 3.48062463e-16 3.16401999e-16
 2.89205045e-16 2.62808880e-16 2.38487761e-16 2.18203408e-16
 1.97269005e-16 1.80103277e-16 1.62901768e-16 1.48785400e-16
 1.34752445e-16 1.22636746e-16 1.10786411e-16 1.00679710e-16
 9.10532875e-17 8.25175237e-17 7.45238415e-17 6.76539842e-17
 6.12804970e-17 5.52092580e-17 4.99232695e-17 4.50801678e-17
 4.08167732e-17 3.67825697e-17 3.33251045e-17 2.99840435e-17
 2.70237015e-17 2.43457726e-17 2.19118370e-17 1.98089352e-17
 1.78503459e-17 1.59952625e-17 1.44770405e-17 1.29768609e-17
 1.16928301e-17 1.05284959e-17 9.46007642e-18 8.50760487e-18
 7.63616387e-18 6.89255630e-18 6.20339298e-18 5.59373782e-18
 5.05195037e-18 4.54914959e-18 4.07722125e-18 3.65022362e-18
 3.27499069e-18 2.93270775e-18 2.62283194e-18 2.34794000e-18
 2.10231060e-18 1.87937767e-18 1.68110094e-18 1.50744559e-18
 1.34198572e-18 1.20365383e-18 1.07357298e-18 9.59975297e-19
 8.58759961e-19 7.66852786e-19 6.83551872e-19 6.11612802e-19
 5.45502335e-19 4.87331350e-19 4.34442801e-19 3.87447318e-19
 3.46075281e-19 3.09346843e-19 2.75253137e-19 2.44993655e-19
 2.19566407e-19 1.95421509e-19 1.73564818e-19 1.55113392e-19
 1.37776167e-19 1.22933713e-19 1.09772838e-19 9.77365261e-20
 8.68339123e-20 7.73063421e-20 6.89213018e-20
t=18.25441: 0.00000000e+00 1.41587700e-12 8.93446875e-12 1.85000068e-11
 3.83761007e-11 5.45960350e-11 7.06917804e-11 8.56087326e-11
 1.00312130e-10 1.16913063e-10 1.18648342e-10 1.27043989e-10
 1.34386393e-10 1.35413299e-10 1.43415688e-10 1.48521147e-10
 1.44837629e-10 1.43768944e-10 1.45906019e-10 1.44165133e-10
 1.42360520e-10 1.39630727e-10 1.38753720e-10 1.34124323e-10
 1.29945922e-10 1.28538846e-10 1.25234286e-10 1.19961828e-10
 1.16973859e-10 1.12400623e-10 1.08656934e-10 1.04475354e-10
 9.98545520e-11 9.62097105e-11 9.22847461e-11 8.85885364e-11
 8.44969331e-11 8.08359301e-11 7.68996337e-11 7.35261269e-11
 6.93232166e-11 6.68994826e-11 6.32196660e-11 5.97374766e-11
 5.70115915e-11 5.50605200e-11 5.20226337e-11 4.98410027e-11
 4.74671407e-11 4.52987328e-11 4.30289417e-11 4.12010564e-11
 3.93305396e-11 3.73733914e-11 3.57790502e-11 3.38051258e-11
 3.25976217e-11 3.10981546e-11 2.96738850e-11 2.80557246e-11
 2.71223442e-11 2.59187540e-11 2.46899902e-11 2.36459446e-11
 2.22572963e-11 2.16496512e-11 2.04572810e-11 1.96147082e-11
 1.86436952e-11 1.79501606e-11 1.69643087e-11 1.61599008e-11
 1.55295787e-11 1.48517800e-11 1.40349460e-11 1.35243217e-11
 1.28362042e-11 1.22374044e-11 1.16672757e-11 1.10757133e-11
 1.04729599e-11 1.00040397e-11 9.47078580e-12 8.97631953e-12
 8.54430650e-12 8.08660505e-12 7.73064580e-12 7.28335493e-12
 6.88401002e-12 6.51496491e-12 6.18151017e-12 5.82294581e-12
 5.50745782e-12 5.15237614e-12 4.87766510e-12 4.58510819e-12
 4.30440637e-12 4.03109286e-12 3.78073901e-12 3.57041583e-12
 3.32462838e-12 3.09502018e-12 2.91362495e-12 2.72539154e-12
 2.53014633e-12 2.36762878e-12 2.20802718e-12 2.04896298e-12
 1.91110265e-12 1.78354618e-12 1.66172780e-12 1.53331886e-12
 1.42569036e-12 1.31750007e-12 1.22255732e-12 1.13167391e-12
 1.05059613e-12 9.69796802e-13 8.92621853e-13 8.26480181e-13
 7.60279515e-13 7.03303028e-13 6.47358518e-13 5.97166833e-13
 5.48839808e-13 5.05525339e-13 4.65706649e-13 4.29024054e-13
 3.92850536e-13 3.62787918e-13 3.33823184e-13 3.06121668e-13
 2.81435727e-13 2.60254945e-13 2.38274977e-13 2.19860236e-13
 2.01024163e-13 1.84643578e-13 1.69878213e-13 1.56555361e-13
 1.43960336e-13 1.32162265e-13 1.21206164e-13 1.11728465e-13
 1.02180170e-13 9.37420720e-14 8.64093862e-14 7.94722338e-14
 7.29573721e-14 6.72380101e-14 6.16927858e-14 5.71746967e-14
 5.24820884e-14 4.82084317e-14 4.43454717e-14 4.09980902e-14
 3.75518835e-14 3.46653501e-14 3.16567782e-14 2.94283323e-14
 2.70423004e-14 2.48921260e-14 2.28587417e-14 2.09993488e-14
 1.94129162e-14 1.79739853e-14 1.64928565e-14 1.52354157e-14
 1.40116802e-14 1.29293114e-14 1.18784178e-14 1.09617929e-14
 1.01197227e-14 9.34090820e-15 8.56554590e-15 7.90210595e-15
 7.27040623e-15 6.70585563e-15 6.15797043e-15 5.68838385e-15
 5.21763668e-15 4.80382098e-15 4.42668721e-15 4.07145511e-15
 3.73979234e-15 3.44021163e-15 3.16325307e-15 2.90520601e-15
 2.67120441e-15 2.45280065e-15 2.25765293e-15 2.06681771e-15
 1.89472582e-15 1.74479942e-15 1.59712452e-15 1.46065882e-15
 1.34100009e-15 1.22759038e-15 1.12167514e-15 1.03125559e-15
 9.42271159e-16 8.63118136e-16 7.89733244e-16 7.25039437e-16
 6.60352894e-16 6.03556970e-16 5.50221063e-16 5.02404646e-16
 4.59135948e-16 4.18503266e-16 3.81710781e-16 3.48197315e-16
 3.16012004e-16 2.88661427e-16 2.62660934e-16 2.38936641e-16
 2.17680772e-16 1.97648258e-16 1.80072717e-16 1.63219615e-16
 1.48455244e-16 1.34239847e-16 1.22256734e-16 1.10595063e-16
 1.00500000e-16 9.08588635e-17 8.24222795e-17 7.44383525e-17
 6.74145236e-17 6.09765855e-17 5.49606623e-17 4.97750850e-17
 4.50310792e-17 4.06552235e-17 3.66614738e-17 3.30936841e-17
 2.99357641e-17 2.69712291e-17 2.42717464e-17 2.18520185e-17
 1.96437114e-17 1.76815074e-17 1.59306144e-17 1.43445474e-17
 1.28541429e-17 1.16124760e-17 1.04315180e-17 9.34479426e-18
 8.41185950e-18 7.54021138e-18 6.78855924e-18 6.10411491e-18
 5.48289312e-18 4.93438605e-18 4.44246927e-18 4.00054014e-18
 3.60574699e-18 3.24835038e-18 2.89247197e-18 2.57899033e-18
 2.31470672e-18 2.07391929e-18 1.85501445e-18 1.65589918e-18
 1.48399911e-18 1.32635255e-18 1.18177065e-18 1.05594304e-18
 9.43493036e-19 8.43747741e-19 7.53835879e-19 6.73146068e-19
 5.99419243e-19 5.35623479e-19 4.77365379e-19 4.25692960e-19
 3.80934785e-19 3.38425479e-19 3.01768460e-19 2.69013174e-19
 2.39609241e-19 2.13757273e-19 1.90370330e-19 1.69585224e-19
 1.50984796e-19 1.34285059e-19 1.20248052e-19 1.06207829e-19
 9.47813610e-20 8.43789915e-20 7.48899472e-20 6.67520558e-20
 5.91995386e-20 5.26250834e-20 4.67882940e-20
t=19.25263: 0.00000000e+00 1.41601131e-12 8.82933781e-12 1.80450747e-11
 3.77463946e-11 5.38860350e-11 6.91213708e-11 8.30108531e-11
 9.64049656e-11 1.12260125e-10 1.13948240e-10 1.23207471e-10
 1.28565417e-10 1.29031999e-10 1.37740368e-10 1.39996488e-10
 1.39042467e-10 1.35382375e-10 1.38942378e-10 1.36724416e-10
 1.34345667e-10 1.31707312e-10 1.29169716e-10 1.25677739e-10
 1.23231523e-10 1.20238962e-10 1.17023867e-10 1.12442406e-10
 1.09468659e-10 1.04788339e-10 1.00389119e-10 9.71672658e-11
 9.25020809e-11 8.85034420e-11 8.53884994e-11 8.12806829e-11
 7.79334791e-11 7.45075918e-11 7.04391799e-11 6.68975673e-11
 6.30524542e-11 6.11369382e-11 5.75696343e-11 5.48093647e-11
 5.22981836e-11 4.99513616e-11 4.71914226e-11 4.51668013e-11
 4.31607466e-11 4.11778646e-11 3.90906322e-11 3.67604950e-11
 3.52493988e-11 3.35820864e-11 3.22977049e-11 3.03852977e-11
 2.94475011e-11 2.79324239e-11 2.66273243e-11 2.53238131e-11
 2.41674060e-11 2.32724022e-11 2.20847636e-11 2.12764978e-11
 2.01259147e-11 1.94982413e-11 1.83956242e-11 1.75042926e-11
 1.67243320e-11 1.60095972e-11 1.52354752e-11 1.46049846e-11
 1.38206140e-11 1.32026799e-11 1.25713388e-11 1.20034630e-11
 1.14961377e-11 1.08111325e-11 1.04275510e-11 9.81064819e-12
 9.37313752e-12 8.89510277e-12 8.40730804e-12 8.00688834e-12
 7.57961528e-12 7.13894983e-12 6.79315746e-12 6.40550097e-12
 6.08458981e-12 5.74553647e-12 5.42315770e-12 5.11743148e-12
 4.79838737e-12 4.52208125e-12 4.26864854e-12 4.01405519e-12
 3.76621067e-12 3.53335219e-12 3.31968934e-12 3.10493295e-12
 2.89972475e-12 2.72242771e-12 2.52606348e-12 2.36168090e-12
 2.21130825e-12 2.05185768e-12 1.90997702e-12 1.78489074e-12
 1.65741537e-12 1.52979912e-12 1.41969120e-12 1.31374322e-12
 1.22138319e-12 1.13058023e-12 1.03993656e-12 9.62991677e-13
 8.91629518e-13 8.22493989e-13 7.56714425e-13 7.03053327e-13
 6.46693709e-13 5.94554918e-13 5.48231436e-13 5.03850444e-13
 4.62771977e-13 4.24404412e-13 3.91354825e-13 3.59554364e-13
 3.30897177e-13 3.02858495e-13 2.78923038e-13 2.55494708e-13
 2.34374373e-13 2.15593611e-13 1.97879283e-13 1.81712237e-13
 1.66693597e-13 1.52356699e-13 1.39734728e-13 1.28682431e-13
 1.18068519e-13 1.08302438e-13 9.94856955e-14 9.21091599e-14
 8.39271469e-14 7.73815408e-14 7.06869622e-14 6.52954680e-14
 5.97605394e-14 5.49597427e-14 5.04660479e-14 4.63783136e-14
 4.27950225e-14 3.92877992e-14 3.60779424e-14 3.32699153e-14
 3.05364520e-14 2.81048501e-14 2.58951588e-14 2.38442461e-14
 2.18973217e-14 2.01517612e-14 1.85858728e-14 1.70569130e-14
 1.57215871e-14 1.44658261e-14 1.33397941e-14 1.22843965e-14
 1.12805808e-14 1.03906234e-14 9.58640089e-15 8.79195415e-15
 8.10630049e-15 7.43047520e-15 6.86486742e-15 6.32707191e-15
 5.81776110e-15 5.34153943e-15 4.90009712e-15 4.51744841e-15
 4.15390378e-15 3.80950525e-15 3.49980388e-15 3.22439090e-15
 2.96154867e-15 2.72018277e-15 2.49959856e-15 2.28997370e-15
 2.10399854e-15 1.93013586e-15 1.76813558e-15 1.63013186e-15
 1.48837661e-15 1.36575158e-15 1.25066177e-15 1.14434382e-15
 1.04963529e-15 9.59528029e-16 8.76613917e-16 8.03133588e-16
 7.31771796e-16 6.69534391e-16 6.12874787e-16 5.59041538e-16
 5.10228258e-16 4.65178802e-16 4.24020365e-16 3.86004478e-16
 3.52812932e-16 3.20940272e-16 2.91739981e-16 2.66296206e-16
 2.41390238e-16 2.20507441e-16 1.99819998e-16 1.81809827e-16
 1.64818074e-16 1.49500002e-16 1.36088929e-16 1.23469374e-16
 1.11948206e-16 1.01191413e-16 9.20544926e-17 8.31008632e-17
 7.51348128e-17 6.80898500e-17 6.14089373e-17 5.57052239e-17
 5.03521195e-17 4.55624672e-17 4.11234657e-17 3.70104862e-17
 3.35283105e-17 3.02046544e-17 2.72013428e-17 2.45576870e-17
 2.21372397e-17 1.98200879e-17 1.79363636e-17 1.60765785e-17
 1.45187119e-17 1.30144739e-17 1.17030764e-17 1.05271364e-17
 9.43312818e-18 8.49699181e-18 7.61599401e-18 6.83617152e-18
 6.14975439e-18 5.49169284e-18 4.94093055e-18 4.43159144e-18
 3.98897915e-18 3.57848761e-18 3.21275927e-18 2.89155051e-18
 2.60886767e-18 2.33861063e-18 2.09027284e-18 1.86172252e-18
 1.66316647e-18 1.48529478e-18 1.32568482e-18 1.18418793e-18
 1.05982487e-18 9.40380804e-19 8.40221915e-19 7.47982419e-19
 6.69109012e-19 5.96487843e-19 5.30663850e-19 4.74268903e-19
 4.22249283e-19 3.76262143e-19 3.34187587e-19 2.98735216e-19
 2.65220444e-19 2.36329676e-19 2.10670033e-19 1.87453052e-19
 1.66461131e-19 1.48225721e-19 1.31854582e-19 1.17258948e-19
 1.04154902e-19 9.23375506e-20 8.23969872e-20 7.30579651e-20
 6.50348338e-20 5.76334362e-20 5.12619960e-20 4.54502305e-20
 4.03182372e-20 3.57390696e-20 3.17670450e-20
t=20.25964: 0.00000000e+00 1.41495835e-12 8.72112574e-12 1.76412825e-11
 3.71738832e-11 5.32272148e-11 6.74916151e-11 8.05224183e-11
 9.28906017e-11 1.07993163e-10 1.09644259e-10 1.19733039e-10
 1.23244453e-10 1.23610486e-10 1.32316167e-10 1.31881994e-10
 1.33291858e-10 1.27894339e-10 1.32607072e-10 1.29436209e-10
 1.27506494e-10 1.24205338e-10 1.21596012e-10 1.17629440e-10
 1.16763080e-10 1.12693280e-10 1.09007987e-10 1.05673927e-10
 1.02822857e-10 9.74866195e-11 9.31999647e-11 9.03896800e-11
 8.58706542e-11 8.13376002e-11 7.88939440e-11 7.49221173e-11
 7.15090157e-11 6.88941265e-11 6.41061115e-11 6.10382469e-11
 5.81835735e-11 5.62234358e-11 5.28881781e-11 5.05526056e-11
 4.80341612e-11 4.49953755e-11 4.28947907e-11 4.12936515e-11
 3.94094066e-11 3.72993855e-11 3.52867944e-11 3.36513835e-11
 3.16335629e-11 3.04287182e-11 2.91701108e-11 2.77763923e-11
 2.65079338e-11 2.52449553e-11 2.40941562e-11 2.29030098e-11
 2.18378846e-11 2.10588974e-11 1.99223902e-11 1.90928331e-11
 1.81470429e-11 1.75013562e-11 1.65974747e-11 1.57649619e-11
 1.51458322e-11 1.42864771e-11 1.37758626e-11 1.30742934e-11
 1.24256357e-11 1.17528724e-11 1.13206267e-11 1.07120270e-11
 1.03182811e-11 9.73936830e-12 9.25085848e-12 8.83626427e-12
 8.37222755e-12 7.95600239e-12 7.49857181e-12 7.13753469e-12
 6.73967682e-12 6.35583038e-12 6.06371314e-12 5.69515760e-12
 5.38972863e-12 5.07301469e-12 4.82106586e-12 4.50603140e-12
 4.23880875e-12 4.00144585e-12 3.74054455e-12 3.52466944e-12
 3.30755410e-12 3.08590419e-12 2.88920060e-12 2.71009355e-12
 2.53252924e-12 2.36089499e-12 2.20367666e-12 2.04816155e-12
 1.91015104e-12 1.77733037e-12 1.65597873e-12 1.53572220e-12
 1.43076187e-12 1.32385401e-12 1.22337442e-12 1.12999754e-12
 1.04626413e-12 9.70546149e-13 8.93359336e-13 8.28548518e-13
 7.59657153e-13 7.02489222e-13 6.45059562e-13 5.96597379e-13
 5.49356038e-13 5.04293844e-13 4.63596332e-13 4.24247108e-13
 3.90870119e-13 3.59852554e-13 3.29709837e-13 3.03311687e-13
 2.77950527e-13 2.54900807e-13 2.34208448e-13 2.14084450e-13
 1.96769260e-13 1.80819116e-13 1.65277889e-13 1.52579640e-13
 1.39003164e-13 1.27925077e-13 1.16559350e-13 1.07527728e-13
 9.81951613e-14 9.02353859e-14 8.26595023e-14 7.58405316e-14
 6.94840776e-14 6.41375794e-14 5.87293691e-14 5.36356114e-14
 4.93068879e-14 4.52803737e-14 4.14918421e-14 3.81875774e-14
 3.51941996e-14 3.22807612e-14 2.95886007e-14 2.72098526e-14
 2.50110267e-14 2.31379738e-14 2.12383710e-14 1.94384660e-14
 1.79133599e-14 1.63812772e-14 1.51898873e-14 1.39840516e-14
 1.28128197e-14 1.17513875e-14 1.08404613e-14 9.95618342e-15
 9.16183015e-15 8.41460197e-15 7.73399628e-15 7.12314348e-15
 6.53556421e-15 6.02203068e-15 5.54870446e-15 5.09281492e-15
 4.67567579e-15 4.28975562e-15 3.96121721e-15 3.62846654e-15
 3.33030787e-15 3.05089734e-15 2.81533901e-15 2.56908735e-15
 2.36276412e-15 2.16730249e-15 1.98453126e-15 1.82555545e-15
 1.67582057e-15 1.53492147e-15 1.40612892e-15 1.29017389e-15
 1.17753435e-15 1.07861641e-15 9.86316342e-16 9.02120580e-16
 8.27298569e-16 7.54764794e-16 6.88367918e-16 6.29685349e-16
 5.73500940e-16 5.24088806e-16 4.78099541e-16 4.36075935e-16
 3.97157774e-16 3.61889167e-16 3.30604236e-16 2.99681542e-16
 2.73701309e-16 2.49084077e-16 2.26286543e-16 2.05565836e-16
 1.86971037e-16 1.69696196e-16 1.53996554e-16 1.39563930e-16
 1.26628600e-16 1.15003613e-16 1.04332645e-16 9.40871291e-17
 8.53604851e-17 7.71426153e-17 7.00728757e-17 6.33641259e-17
 5.73592044e-17 5.18406771e-17 4.66975478e-17 4.22123410e-17
 3.81497776e-17 3.42751835e-17 3.09997950e-17 2.80154036e-17
 2.51243394e-17 2.26296403e-17 2.03599475e-17 1.83380082e-17
 1.64956735e-17 1.48617711e-17 1.33721841e-17 1.20065151e-17
 1.07746235e-17 9.68572617e-18 8.68197801e-18 7.77583240e-18
 6.99174659e-18 6.26636855e-18 5.61092026e-18 5.04960758e-18
 4.51321219e-18 4.04510854e-18 3.62946626e-18 3.25050063e-18
 2.91155835e-18 2.61357287e-18 2.34650506e-18 2.11142773e-18
 1.89523180e-18 1.69773290e-18 1.52224429e-18 1.35599263e-18
 1.20908003e-18 1.07982577e-18 9.61235453e-19 8.58044009e-19
 7.61099063e-19 6.80732541e-19 6.08942137e-19 5.39829322e-19
 4.80763602e-19 4.28986803e-19 3.81292350e-19 3.38555421e-19
 3.02271791e-19 2.69733296e-19 2.38815605e-19 2.12957311e-19
 1.89311709e-19 1.68282526e-19 1.49736208e-19 1.33066733e-19
 1.18615284e-19 1.05404161e-19 9.31897075e-20 8.28007676e-20
 7.36137951e-20 6.54681939e-20 5.81431564e-20 5.16262287e-20
 4.57690340e-20 4.05171467e-20 3.59599754e-20 3.19418975e-20
 2.82780013e-20 2.50662081e-20 2.21546154e-20
t=21.25986: 0.00000000e+00 1.41009250e-12 8.61230097e-12 1.72877343e-11
 3.66402715e-11 5.25994448e-11 6.58695685e-11 7.83199822e-11
 8.98238661e-11 1.04119455e-10 1.05762212e-10 1.16474322e-10
 1.18404810e-10 1.19196998e-10 1.26807971e-10 1.25091275e-10
 1.27375374e-10 1.21736773e-10 1.26831631e-10 1.21999853e-10
 1.21456438e-10 1.17731524e-10 1.15552386e-10 1.10901765e-10
 1.10614286e-10 1.05675601e-10 1.01666785e-10 9.97443543e-11
 9.62428225e-11 9.04815064e-11 8.74004252e-11 8.38579852e-11
 8.02073522e-11 7.55289347e-11 7.27568442e-11 6.96765823e-11
 6.56573354e-11 6.32264316e-11 5.90085263e-11 5.59647868e-11
 5.39705130e-11 5.16640813e-11 4.82328524e-11 4.67303445e-11
 4.40396880e-11 4.12512939e-11 3.94067322e-11 3.76708927e-11
 3.57844954e-11 3.38674913e-11 3.23212046e-11 3.08820779e-11
 2.88390450e-11 2.78309159e-11 2.65218993e-11 2.54602174e-11
 2.39535877e-11 2.28809610e-11 2.18179726e-11 2.09323307e-11
 1.98551416e-11 1.89980557e-11 1.80311784e-11 1.73225549e-11
 1.63765434e-11 1.58240196e-11 1.50624825e-11 1.42951783e-11
 1.36481308e-11 1.29568944e-11 1.24010551e-11 1.17971382e-11
 1.13097388e-11 1.07187999e-11 1.02312305e-11 9.66579096e-12
 9.20714835e-12 8.74873377e-12 8.33616726e-12 7.94503312e-12
 7.53443538e-12 7.09703278e-12 6.73935127e-12 6.37085792e-12
 6.03553241e-12 5.71942451e-12 5.41883052e-12 5.10190046e-12
 4.82121146e-12 4.53833798e-12 4.27357930e-12 4.00751237e-12
 3.77839028e-12 3.56415526e-12 3.34756454e-12 3.14524705e-12
 2.93054153e-12 2.75583326e-12 2.55088076e-12 2.38218665e-12
 2.23436340e-12 2.08533295e-12 1.93876112e-12 1.80024634e-12
 1.67393603e-12 1.55520423e-12 1.44658540e-12 1.33741966e-12
 1.24122962e-12 1.14699242e-12 1.06437916e-12 9.81333025e-13
 9.09652958e-13 8.40047238e-13 7.74885254e-13 7.15227539e-13
 6.58776155e-13 6.04294509e-13 5.58251371e-13 5.12326784e-13
 4.69218569e-13 4.31973324e-13 3.98824985e-13 3.64662631e-13
 3.35308802e-13 3.06776304e-13 2.80327259e-13 2.58467489e-13
 2.37601154e-13 2.16165666e-13 1.97833120e-13 1.82029378e-13
 1.67014804e-13 1.52560134e-13 1.39376109e-13 1.28058587e-13
 1.17123708e-13 1.07288349e-13 9.85602372e-14 9.04742221e-14
 8.25675041e-14 7.57836926e-14 6.97126648e-14 6.34871175e-14
 5.79130017e-14 5.32416671e-14 4.90466227e-14 4.48743817e-14
 4.11744541e-14 3.78221876e-14 3.46544089e-14 3.17813064e-14
 2.90626354e-14 2.68358197e-14 2.45632288e-14 2.25080696e-14
 2.06640150e-14 1.89959898e-14 1.74820545e-14 1.59856238e-14
 1.47526296e-14 1.35293144e-14 1.24390715e-14 1.14128567e-14
 1.04930705e-14 9.66219711e-15 8.88156839e-15 8.16315009e-15
 7.52650858e-15 6.89909585e-15 6.32866001e-15 5.81977802e-15
 5.34566698e-15 4.91282425e-15 4.48523642e-15 4.14234483e-15
 3.79694124e-15 3.50358560e-15 3.20004661e-15 2.94914534e-15
 2.69980373e-15 2.47679002e-15 2.27302093e-15 2.08827700e-15
 1.91176970e-15 1.75254642e-15 1.60358753e-15 1.47122567e-15
 1.34900505e-15 1.23035230e-15 1.12985157e-15 1.03479683e-15
 9.44775682e-16 8.63164635e-16 7.91018748e-16 7.22015171e-16
 6.58257690e-16 6.03163883e-16 5.49108181e-16 5.00703982e-16
 4.57072378e-16 4.16393379e-16 3.78299031e-16 3.45935962e-16
 3.15577770e-16 2.87285061e-16 2.61259047e-16 2.37383939e-16
 2.15803714e-16 1.95965696e-16 1.77605837e-16 1.61644474e-16
 1.46801054e-16 1.33082128e-16 1.20405376e-16 1.09381259e-16
 9.89688110e-17 8.99765998e-17 8.13698902e-17 7.36158788e-17
 6.65564670e-17 6.02711110e-17 5.43717423e-17 4.91111297e-17
 4.43007873e-17 3.99906639e-17 3.60756353e-17 3.25521953e-17
 2.93772002e-17 2.64186255e-17 2.38403732e-17 2.15006310e-17
 1.93700895e-17 1.74011915e-17 1.56195612e-17 1.40578655e-17
 1.26389972e-17 1.13144035e-17 1.01913799e-17 9.12827245e-18
 8.20106047e-18 7.35112117e-18 6.58329150e-18 5.91893634e-18
 5.30031587e-18 4.75732901e-18 4.25298344e-18 3.80976727e-18
 3.41083684e-18 3.05827861e-18 2.73950244e-18 2.44620164e-18
 2.19557069e-18 1.96913996e-18 1.76088173e-18 1.58429970e-18
 1.42569691e-18 1.27285981e-18 1.13384867e-18 1.01197522e-18
 8.96785117e-19 7.99177781e-19 7.11049725e-19 6.32182743e-19
 5.62606492e-19 5.00626805e-19 4.45404804e-19 3.96612004e-19
 3.51823474e-19 3.14077866e-19 2.78430316e-19 2.48002573e-19
 2.20239249e-19 1.95908197e-19 1.74041458e-19 1.54922597e-19
 1.37766214e-19 1.21834032e-19 1.08317045e-19 9.62757692e-20
 8.54002083e-20 7.58355901e-20 6.72356556e-20 5.98868450e-20
 5.31007104e-20 4.71004021e-20 4.17655609e-20 3.69249628e-20
 3.27443196e-20 2.91368762e-20 2.56423713e-20 2.27704328e-20
 2.01825531e-20 1.78523771e-20 1.58084725e-20
t=22.25067: 0.00000000e+00 1.40128319e-12 8.50398429e-12 1.69735916e-11
 3.61310033e-11 5.19563076e-11 6.43161004e-11 7.64605641e-11
 8.71335284e-11 1.00527892e-10 1.02138161e-10 1.13273476e-10
 1.13868119e-10 1.15695415e-10 1.21135432e-10 1.19669958e-10
 1.21775339e-10 1.16487270e-10 1.21458196e-10 1.14667508e-10
 1.15928183e-10 1.12000882e-10 1.10017773e-10 1.05794477e-10
 1.04814279e-10 9.92475351e-11 9.51671083e-11 9.42555886e-11
 8.97563948e-11 8.44684964e-11 8.21159408e-11 7.82443639e-11
 7.51201416e-11 7.07463540e-11 6.73568559e-11 6.47288292e-11
 6.08549424e-11 5.82351206e-11 5.45548862e-11 5.17437506e-11
 4.99070865e-11 4.73608773e-11 4.43352426e-11 4.28606498e-11
 4.02952159e-11 3.81623580e-11 3.65040785e-11 3.45498241e-11
 3.28840085e-11 3.12926733e-11 2.96273306e-11 2.84405278e-11
 2.66201300e-11 2.54609472e-11 2.42622826e-11 2.31258833e-11
 2.20010672e-11 2.10297318e-11 1.99274994e-11 1.91014142e-11
 1.81840008e-11 1.73308711e-11 1.64936773e-11 1.58474273e-11
 1.48649396e-11 1.43504110e-11 1.36272274e-11 1.29736863e-11
 1.23792501e-11 1.18380818e-11 1.12972149e-11 1.07554759e-11
 1.02335177e-11 9.69466715e-12 9.20279756e-12 8.74701151e-12
 8.36410744e-12 7.94203453e-12 7.54441379e-12 7.13802462e-12
 6.83132140e-12 6.42438007e-12 6.07107598e-12 5.76826667e-12
 5.44106564e-12 5.15133005e-12 4.85168303e-12 4.58458166e-12
 4.31740346e-12 4.07149981e-12 3.85438858e-12 3.59251550e-12
 3.38295840e-12 3.16871384e-12 2.96722733e-12 2.79812144e-12
 2.61148569e-12 2.43080715e-12 2.28239035e-12 2.12003193e-12
 1.97111071e-12 1.83478592e-12 1.71688862e-12 1.59168647e-12
 1.48093147e-12 1.37394777e-12 1.27117940e-12 1.17525086e-12
 1.08797587e-12 1.01223560e-12 9.27077819e-13 8.59271923e-13
 7.91976385e-13 7.26538718e-13 6.73934538e-13 6.19190595e-13
 5.70607026e-13 5.26489035e-13 4.78244124e-13 4.41089997e-13
 4.05486425e-13 3.71431245e-13 3.41490683e-13 3.13510809e-13
 2.86811173e-13 2.63053318e-13 2.39953890e-13 2.20902183e-13
 2.01664324e-13 1.85462456e-13 1.69414951e-13 1.54804184e-13
 1.41281831e-13 1.29779098e-13 1.19284706e-13 1.08728907e-13
 9.99630175e-14 9.09171704e-14 8.28580255e-14 7.60457115e-14
 6.98450185e-14 6.35940093e-14 5.82168283e-14 5.34015983e-14
 4.90056995e-14 4.49006049e-14 4.09990472e-14 3.76630850e-14
 3.43950071e-14 3.16765790e-14 2.89207416e-14 2.65029651e-14
 2.42288028e-14 2.23756538e-14 2.05046401e-14 1.88396580e-14
 1.71617558e-14 1.58220927e-14 1.45675130e-14 1.33523512e-14
 1.22408477e-14 1.12579132e-14 1.03404486e-14 9.46400838e-15
 8.67369426e-15 7.99186646e-15 7.32316968e-15 6.71609749e-15
 6.17584880e-15 5.66306028e-15 5.22454825e-15 4.76519949e-15
 4.37435523e-15 4.02673711e-15 3.67575280e-15 3.36863739e-15
 3.10789782e-15 2.84102164e-15 2.60572852e-15 2.39018900e-15
 2.18712992e-15 2.00387312e-15 1.83716283e-15 1.67668389e-15
 1.54623608e-15 1.41338254e-15 1.29805446e-15 1.18444409e-15
 1.08172195e-15 9.92379514e-16 9.05040527e-16 8.31533882e-16
 7.58136250e-16 6.95486861e-16 6.33937787e-16 5.78575208e-16
 5.27904463e-16 4.79089164e-16 4.37292825e-16 3.99504783e-16
 3.63335094e-16 3.30043384e-16 3.00228119e-16 2.73694036e-16
 2.49470841e-16 2.26483734e-16 2.05801201e-16 1.86771169e-16
 1.70122615e-16 1.53948386e-16 1.39756172e-16 1.27134540e-16
 1.14757117e-16 1.04031403e-16 9.41218866e-17 8.56501870e-17
 7.74405893e-17 6.99869532e-17 6.30382330e-17 5.71101295e-17
 5.18484987e-17 4.66951184e-17 4.22315529e-17 3.79507006e-17
 3.42671305e-17 3.09533151e-17 2.79214809e-17 2.50341022e-17
 2.26571900e-17 2.03208605e-17 1.82769137e-17 1.64518964e-17
 1.47998843e-17 1.33035839e-17 1.19447320e-17 1.07173391e-17
 9.62935861e-18 8.64495723e-18 7.75658209e-18 6.94076706e-18
 6.23931324e-18 5.56656869e-18 4.99422331e-18 4.47264562e-18
 3.99363604e-18 3.57651323e-18 3.18748631e-18 2.86030163e-18
 2.55725224e-18 2.28484635e-18 2.03829392e-18 1.82375879e-18
 1.63587405e-18 1.46672926e-18 1.31104026e-18 1.17512304e-18
 1.05552410e-18 9.42309989e-19 8.40876103e-19 7.47834130e-19
 6.67845977e-19 5.91181028e-19 5.26873360e-19 4.68472993e-19
 4.17612791e-19 3.70657244e-19 3.30089709e-19 2.93018023e-19
 2.60952966e-19 2.31884871e-19 2.05726135e-19 1.82725806e-19
 1.62395076e-19 1.44026890e-19 1.28053698e-19 1.13408236e-19
 1.00796114e-19 8.91676717e-20 7.92377484e-20 7.02952166e-20
 6.22261616e-20 5.52196777e-20 4.88237791e-20 4.32214521e-20
 3.83382314e-20 3.39225069e-20 3.00067059e-20 2.65999055e-20
 2.34967252e-20 2.08374622e-20 1.84204121e-20 1.62750793e-20
 1.44090926e-20 1.27703453e-20 1.12598532e-20
t=23.25918: 0.00000000e+00 1.39150162e-12 8.38984021e-12 1.66843838e-11
 3.56122635e-11 5.12486430e-11 6.28228925e-11 7.48701012e-11
 8.47145200e-11 9.70810358e-11 9.84633543e-11 1.10098458e-10
 1.09481403e-10 1.12651377e-10 1.15389136e-10 1.15117101e-10
 1.16684735e-10 1.11557495e-10 1.16022158e-10 1.07985639e-10
 1.10586152e-10 1.06456767e-10 1.04502404e-10 1.01502167e-10
 9.90857990e-11 9.35628113e-11 8.94444064e-11 8.87773084e-11
 8.41164109e-11 7.93688149e-11 7.65637881e-11 7.31756043e-11
 6.99644774e-11 6.67179208e-11 6.27932939e-11 5.98352309e-11
 5.67600569e-11 5.40439568e-11 5.06523939e-11 4.81591583e-11
 4.62387019e-11 4.34673623e-11 4.11892350e-11 3.90127142e-11
 3.72343860e-11 3.51091179e-11 3.36524215e-11 3.19427134e-11
 3.03082831e-11 2.89599598e-11 2.72532790e-11 2.59146456e-11
 2.46848327e-11 2.34684679e-11 2.23459721e-11 2.12857118e-11
 2.01322640e-11 1.93407672e-11 1.82939897e-11 1.74718843e-11
 1.66627741e-11 1.57947796e-11 1.52312068e-11 1.45323730e-11
 1.37645968e-11 1.31354115e-11 1.24643368e-11 1.17803630e-11
 1.12723829e-11 1.07212314e-11 1.03217711e-11 9.72218222e-12
 9.29944175e-12 8.77282214e-12 8.38850709e-12 7.90745249e-12
 7.62201561e-12 7.19910753e-12 6.85333141e-12 6.45941883e-12
 6.16798333e-12 5.84399065e-12 5.49830714e-12 5.20720717e-12
 4.90594714e-12 4.65155982e-12 4.38080785e-12 4.14412112e-12
 3.87930552e-12 3.64813925e-12 3.44747895e-12 3.21954497e-12
 3.02427491e-12 2.83942384e-12 2.65600844e-12 2.49300741e-12
 2.32631240e-12 2.16745230e-12 2.02072698e-12 1.88500436e-12
 1.75747635e-12 1.63576943e-12 1.51786786e-12 1.41040646e-12
 1.31094875e-12 1.21213118e-12 1.12317328e-12 1.03997598e-12
 9.59733916e-13 8.84411832e-13 8.16105885e-13 7.50315406e-13
 6.94413595e-13 6.36813700e-13 5.87610193e-13 5.40556911e-13
 4.97421120e-13 4.55396396e-13 4.19250648e-13 3.85260765e-13
 3.52989955e-13 3.22335006e-13 2.95962130e-13 2.71765541e-13
 2.47417645e-13 2.26428457e-13 2.07534955e-13 1.89999315e-13
 1.74172111e-13 1.59200706e-13 1.45244744e-13 1.33031127e-13
 1.21023894e-13 1.10637209e-13 1.01454499e-13 9.27667426e-14
 8.53187434e-14 7.74251372e-14 7.07146840e-14 6.47698485e-14
 5.92203569e-14 5.40456655e-14 4.95765052e-14 4.53966237e-14
 4.15275528e-14 3.79347443e-14 3.47565553e-14 3.17433058e-14
 2.91777161e-14 2.65907631e-14 2.43742583e-14 2.23581250e-14
 2.04516777e-14 1.87826980e-14 1.71838539e-14 1.57474469e-14
 1.44578262e-14 1.32180894e-14 1.21576052e-14 1.11706265e-14
 1.02317030e-14 9.40699715e-15 8.63648834e-15 7.92710216e-15
 7.27566250e-15 6.67928147e-15 6.10287525e-15 5.61230357e-15
 5.14506553e-15 4.71791589e-15 4.33186835e-15 3.98375468e-15
 3.64348131e-15 3.35693542e-15 3.06763972e-15 2.79996364e-15
 2.57962071e-15 2.35456733e-15 2.15669075e-15 1.98025329e-15
 1.81044012e-15 1.65682777e-15 1.52103714e-15 1.39011369e-15
 1.26770914e-15 1.16379636e-15 1.06671015e-15 9.74848069e-16
 8.87182043e-16 8.13972502e-16 7.43629331e-16 6.76703420e-16
 6.19745720e-16 5.65338206e-16 5.16072089e-16 4.69628273e-16
 4.26143396e-16 3.89938074e-16 3.54375508e-16 3.22543076e-16
 2.93769288e-16 2.67525876e-16 2.42485378e-16 2.20905937e-16
 2.01029507e-16 1.82001232e-16 1.65338238e-16 1.49912338e-16
 1.36512251e-16 1.23302792e-16 1.12019689e-16 1.01391683e-16
 9.17688826e-17 8.32497827e-17 7.54364200e-17 6.81054375e-17
 6.14463208e-17 5.55785824e-17 5.03499188e-17 4.52866080e-17
 4.08604354e-17 3.67828199e-17 3.32603340e-17 2.99912370e-17
 2.69553614e-17 2.43341987e-17 2.19027222e-17 1.96663537e-17
 1.76968664e-17 1.59440781e-17 1.42646889e-17 1.28231808e-17
 1.15142867e-17 1.03375216e-17 9.27871245e-18 8.33028823e-18
 7.45704506e-18 6.67633772e-18 5.99860563e-18 5.36882090e-18
 4.80874435e-18 4.29973800e-18 3.84759608e-18 3.44054030e-18
 3.07665573e-18 2.74244572e-18 2.44948225e-18 2.19488757e-18
 1.96031470e-18 1.75587335e-18 1.56347341e-18 1.39537348e-18
 1.25045580e-18 1.11604447e-18 1.00114193e-18 8.94811283e-19
 8.01224884e-19 7.15264834e-19 6.35508917e-19 5.66702323e-19
 5.02210081e-19 4.48867543e-19 3.98532165e-19 3.54421924e-19
 3.15065046e-19 2.79260798e-19 2.49103887e-19 2.20972418e-19
 1.95779448e-19 1.74294679e-19 1.54785216e-19 1.36995384e-19
 1.21936122e-19 1.08260797e-19 9.58969645e-20 8.54420842e-20
 7.56367300e-20 6.69220214e-20 5.92384333e-20 5.25843737e-20
 4.66948305e-20 4.13214164e-20 3.65530142e-20 3.24824725e-20
 2.87447402e-20 2.54205338e-20 2.24953690e-20 1.99344287e-20
 1.76646404e-20 1.56330447e-20 1.37862768e-20 1.22117792e-20
 1.07777324e-20 9.51274993e-21 8.42006175e-21
t=24.25874: 0.00000000e+00 1.38310656e-12 8.27460251e-12 1.64200277e-11
 3.50772394e-11 5.04865326e-11 6.14276222e-11 7.35117730e-11
 8.26480204e-11 9.38922574e-11 9.47378296e-11 1.07098302e-10
 1.05456686e-10 1.09796187e-10 1.09998528e-10 1.11293368e-10
 1.12160676e-10 1.06984589e-10 1.10687623e-10 1.02585275e-10
 1.05506456e-10 1.01193855e-10 9.93996297e-11 9.75170004e-11
 9.35479365e-11 8.85151965e-11 8.46875233e-11 8.35428848e-11
 7.95195424e-11 7.49529003e-11 7.12044037e-11 6.85189927e-11
 6.53994683e-11 6.28447282e-11 5.88588288e-11 5.57317707e-11
 5.27180262e-11 5.04724230e-11 4.74118120e-11 4.49005296e-11
 4.29645842e-11 4.04424186e-11 3.83591078e-11 3.60201300e-11
 3.45451095e-11 3.25437960e-11 3.08524483e-11 2.96427576e-11
 2.79505377e-11 2.67410112e-11 2.51398333e-11 2.38655409e-11
 2.28167833e-11 2.15722667e-11 2.06869397e-11 1.96609947e-11
 1.86655701e-11 1.77554669e-11 1.69988825e-11 1.61905890e-11
 1.53635993e-11 1.44661690e-11 1.38971864e-11 1.33737075e-11
 1.26964217e-11 1.20844884e-11 1.14920831e-11 1.09003120e-11
 1.04032112e-11 9.83363832e-12 9.38588258e-12 8.89805188e-12
 8.48590346e-12 8.06555624e-12 7.70953403e-12 7.22494537e-12
 6.93336374e-12 6.53877047e-12 6.23196192e-12 5.87827917e-12
 5.62930955e-12 5.27997717e-12 5.02234127e-12 4.73821539e-12
 4.47574529e-12 4.20146738e-12 3.95756187e-12 3.75723714e-12
 3.50111223e-12 3.30335586e-12 3.11178987e-12 2.88608706e-12
 2.73649569e-12 2.55974517e-12 2.38386419e-12 2.23357287e-12
 2.08587627e-12 1.93612903e-12 1.80602346e-12 1.68630295e-12
 1.56742910e-12 1.46403121e-12 1.35859547e-12 1.26196803e-12
 1.16543804e-12 1.07502250e-12 9.97505171e-13 9.22208336e-13
 8.51284183e-13 7.84711878e-13 7.21053929e-13 6.66587218e-13
 6.13912439e-13 5.63431214e-13 5.17408922e-13 4.75904072e-13
 4.35680306e-13 4.00594828e-13 3.67544104e-13 3.37126890e-13
 3.07193420e-13 2.83300570e-13 2.57515777e-13 2.36794072e-13
 2.16542909e-13 1.98270863e-13 1.81474746e-13 1.65959200e-13
 1.51795895e-13 1.37761939e-13 1.25737279e-13 1.15570868e-13
 1.05183490e-13 9.60705099e-14 8.78034360e-14 8.02446783e-14
 7.34447312e-14 6.68748044e-14 6.12137771e-14 5.58761719e-14
 5.09607459e-14 4.66648655e-14 4.25566090e-14 3.89588620e-14
 3.55664607e-14 3.25394796e-14 2.97718401e-14 2.72232919e-14
 2.50014305e-14 2.28211031e-14 2.08951309e-14 1.90900326e-14
 1.75579510e-14 1.60204605e-14 1.47220464e-14 1.34307483e-14
 1.23211821e-14 1.13497419e-14 1.03779596e-14 9.49089318e-15
 8.70792690e-15 7.97961982e-15 7.31254747e-15 6.72736761e-15
 6.16966593e-15 5.64818265e-15 5.17693748e-15 4.74970247e-15
 4.36459724e-15 3.99005521e-15 3.65416487e-15 3.35842377e-15
 3.06321550e-15 2.81246149e-15 2.58273445e-15 2.36510846e-15
 2.15295773e-15 1.98079793e-15 1.81559396e-15 1.65710352e-15
 1.52499063e-15 1.39157481e-15 1.27230276e-15 1.16140437e-15
 1.06539862e-15 9.70957573e-16 8.94547059e-16 8.13914628e-16
 7.45733216e-16 6.78461280e-16 6.20927545e-16 5.65902044e-16
 5.16115902e-16 4.70424193e-16 4.29095496e-16 3.90076658e-16
 3.55368634e-16 3.23835879e-16 2.95012851e-16 2.68829423e-16
 2.43697039e-16 2.21647905e-16 2.00835137e-16 1.82635460e-16
 1.65818340e-16 1.49937906e-16 1.36696719e-16 1.23907337e-16
 1.12236902e-16 1.01927083e-16 9.18109905e-17 8.29410135e-17
 7.51602128e-17 6.80514502e-17 6.14544273e-17 5.54364134e-17
 5.01358894e-17 4.53751078e-17 4.08457559e-17 3.68201162e-17
 3.32491136e-17 2.99654516e-17 2.69344557e-17 2.43129582e-17
 2.18596709e-17 1.97072765e-17 1.77370266e-17 1.58798650e-17
 1.42996475e-17 1.28491134e-17 1.15496249e-17 1.03607230e-17
 9.27648070e-18 8.35142248e-18 7.47457672e-18 6.69369622e-18
 5.99108692e-18 5.38493594e-18 4.80720833e-18 4.31405019e-18
 3.85747771e-18 3.44387030e-18 3.08489692e-18 2.75282463e-18
 2.46019461e-18 2.19730487e-18 1.96771164e-18 1.75099128e-18
 1.56652810e-18 1.39910524e-18 1.24698040e-18 1.11129228e-18
 9.93517577e-19 8.85894139e-19 7.94236291e-19 7.11085197e-19
 6.35735150e-19 5.68156478e-19 5.05330675e-19 4.49215705e-19
 3.99303555e-19 3.54481427e-19 3.15746398e-19 2.80451893e-19
 2.49238436e-19 2.21092999e-19 1.96811325e-19 1.75004242e-19
 1.55474014e-19 1.38045341e-19 1.21932146e-19 1.08395101e-19
 9.65623360e-20 8.55248774e-20 7.57929248e-20 6.72358120e-20
 5.96099824e-20 5.28467854e-20 4.68812420e-20 4.15525143e-20
 3.68185133e-20 3.26588178e-20 2.88985478e-20 2.55414908e-20
 2.26445527e-20 2.00352860e-20 1.77467204e-20 1.56651238e-20
 1.38762304e-20 1.22617053e-20 1.08516736e-20 9.61211363e-21
 8.48517912e-21 7.46973120e-21 6.63923872e-21
t=25.25636: 0.00000000e+00 1.37681076e-12 8.15789421e-12 1.61730876e-11
 3.45227737e-11 4.96737660e-11 6.01054636e-11 7.22767871e-11
 8.08988313e-11 9.09607492e-11 9.10371681e-11 1.04183534e-10
 1.01886839e-10 1.06961157e-10 1.05130771e-10 1.07908849e-10
 1.08072580e-10 1.02773213e-10 1.05841354e-10 9.82681248e-11
 1.00703104e-10 9.63890800e-11 9.46654785e-11 9.36690531e-11
 8.83146488e-11 8.39760414e-11 8.05977536e-11 7.83349827e-11
 7.51647509e-11 7.10207409e-11 6.66630696e-11 6.41791754e-11
 6.15486945e-11 5.85545456e-11 5.51993415e-11 5.23425080e-11
 4.88475834e-11 4.75718084e-11 4.43962546e-11 4.18111494e-11
 3.99356879e-11 3.77556079e-11 3.57339756e-11 3.37412814e-11
 3.21007395e-11 3.03249668e-11 2.85906047e-11 2.74890617e-11
 2.56477437e-11 2.46595013e-11 2.33514882e-11 2.21876547e-11
 2.11302254e-11 2.01173753e-11 1.91312896e-11 1.81706004e-11
 1.73053073e-11 1.63783626e-11 1.57058859e-11 1.49719465e-11
 1.42290300e-11 1.34026712e-11 1.28416383e-11 1.22803951e-11
 1.16859552e-11 1.10591920e-11 1.05974800e-11 1.00673720e-11
 9.55140185e-12 9.13303939e-12 8.67576551e-12 8.15236084e-12
 7.81290160e-12 7.45413688e-12 7.03425612e-12 6.66352943e-12
 6.34647962e-12 6.00089358e-12 5.70139600e-12 5.40818221e-12
 5.11495637e-12 4.83688021e-12 4.56576101e-12 4.33763476e-12
 4.06010046e-12 3.81546669e-12 3.61335264e-12 3.40919372e-12
 3.19351710e-12 2.99453743e-12 2.81914385e-12 2.63736049e-12
 2.47085243e-12 2.31076000e-12 2.14823610e-12 2.01692783e-12
 1.89301917e-12 1.75375083e-12 1.62541349e-12 1.51756908e-12
 1.40798237e-12 1.30928801e-12 1.21081681e-12 1.13229764e-12
 1.04494136e-12 9.58056028e-13 8.88582529e-13 8.21009135e-13
 7.52917118e-13 6.96509098e-13 6.42272711e-13 5.91686303e-13
 5.42668529e-13 4.97414423e-13 4.58443873e-13 4.22217675e-13
 3.87519141e-13 3.54273502e-13 3.23837342e-13 2.97223712e-13
 2.70890157e-13 2.49217104e-13 2.27441520e-13 2.07997487e-13
 1.89234583e-13 1.72996155e-13 1.57748815e-13 1.44114358e-13
 1.31892273e-13 1.20476777e-13 1.09619519e-13 1.00153560e-13
 9.14418367e-14 8.35115019e-14 7.63465424e-14 6.96382528e-14
 6.36751329e-14 5.78238916e-14 5.29493019e-14 4.83021021e-14
 4.43352194e-14 4.01809022e-14 3.68443625e-14 3.36835451e-14
 3.08201512e-14 2.80697782e-14 2.57910044e-14 2.35329204e-14
 2.14817127e-14 1.96708138e-14 1.80243014e-14 1.64319008e-14
 1.50763431e-14 1.37907131e-14 1.26463704e-14 1.15229655e-14
 1.05702159e-14 9.64846981e-15 8.90688819e-15 8.14586132e-15
 7.49295976e-15 6.83074456e-15 6.24907272e-15 5.72302089e-15
 5.26348376e-15 4.82528346e-15 4.41280678e-15 4.06019961e-15
 3.72982728e-15 3.39944787e-15 3.11925418e-15 2.85868804e-15
 2.62138846e-15 2.40527796e-15 2.19727023e-15 2.00145564e-15
 1.83329404e-15 1.68829587e-15 1.54138389e-15 1.40454942e-15
 1.28806233e-15 1.17813659e-15 1.07910798e-15 9.82465962e-16
 8.97966183e-16 8.21555401e-16 7.51186550e-16 6.84150221e-16
 6.22613288e-16 5.68772741e-16 5.20837670e-16 4.75074582e-16
 4.31883364e-16 3.94195729e-16 3.59816632e-16 3.27490803e-16
 2.97912155e-16 2.70281301e-16 2.45358146e-16 2.24370153e-16
 2.02794301e-16 1.84170142e-16 1.67656013e-16 1.52414852e-16
 1.37950246e-16 1.24779389e-16 1.13291558e-16 1.02619463e-16
 9.32165141e-17 8.42363203e-17 7.59004179e-17 6.87791085e-17
 6.21702885e-17 5.62679492e-17 5.08316250e-17 4.59922568e-17
 4.13805598e-17 3.74079731e-17 3.36678534e-17 3.03494355e-17
 2.73635814e-17 2.46582124e-17 2.21602842e-17 1.99792322e-17
 1.79794872e-17 1.61201958e-17 1.44915104e-17 1.30594959e-17
 1.17075123e-17 1.04817833e-17 9.42519010e-18 8.47336684e-18
 7.57947875e-18 6.79740729e-18 6.08983185e-18 5.43906163e-18
 4.89208571e-18 4.36484527e-18 3.91153124e-18 3.49016437e-18
 3.12121530e-18 2.79011770e-18 2.49619166e-18 2.22248921e-18
 1.99182141e-18 1.77659018e-18 1.58524129e-18 1.41186886e-18
 1.26163435e-18 1.12327404e-18 1.00141009e-18 8.93762117e-19
 7.99800127e-19 7.14784684e-19 6.36506942e-19 5.70347863e-19
 5.10458748e-19 4.55600467e-19 4.05677120e-19 3.60003884e-19
 3.20323960e-19 2.84370612e-19 2.52833891e-19 2.24942126e-19
 1.99242946e-19 1.77272044e-19 1.57345141e-19 1.39281494e-19
 1.23996472e-19 1.10016505e-19 9.72650219e-20 8.64950291e-20
 7.65112425e-20 6.80624490e-20 6.01164885e-20 5.33552588e-20
 4.71601564e-20 4.19111178e-20 3.71120877e-20 3.29299973e-20
 2.91707873e-20 2.57542408e-20 2.28347740e-20 2.01921968e-20
 1.78739424e-20 1.58112331e-20 1.40004394e-20 1.23934345e-20
 1.09500575e-20 9.69065232e-21 8.56992163e-21 7.56149515e-21
 6.67566449e-21 5.90609011e-21 5.22608380e-21
t=26.25199: 0.00000000e+00 1.37263128e-12 8.04442464e-12 1.59474704e-11
 3.39832963e-11 4.88281955e-11 5.88374901e-11 7.11002210e-11
 7.94001107e-11 8.82836259e-11 8.75607481e-11 1.01252676e-10
 9.88359755e-11 1.04056276e-10 1.00873795e-10 1.04686181e-10
 1.04369721e-10 9.89856459e-11 1.01729829e-10 9.45457639e-11
 9.61605443e-11 9.22359789e-11 9.00043188e-11 8.99649665e-11
 8.35592594e-11 7.98656378e-11 7.68610487e-11 7.34106351e-11
 7.09542733e-11 6.74347378e-11 6.29322829e-11 6.03303866e-11
 5.78285616e-11 5.46684008e-11 5.16334177e-11 4.91946857e-11
 4.56464176e-11 4.46339122e-11 4.17631477e-11 3.88259036e-11
 3.70899427e-11 3.53959682e-11 3.32136549e-11 3.15988607e-11
 3.01004131e-11 2.82206049e-11 2.66445600e-11 2.53659148e-11
 2.37718529e-11 2.28917446e-11 2.16452382e-11 2.06751159e-11
 1.96618300e-11 1.87994352e-11 1.79030584e-11 1.67789273e-11
 1.60868566e-11 1.51776850e-11 1.44776212e-11 1.37740971e-11
 1.31848188e-11 1.24856755e-11 1.19697413e-11 1.13144550e-11
 1.07809092e-11 1.02218517e-11 9.78079441e-12 9.27940680e-12
 8.84814661e-12 8.39567778e-12 7.97826939e-12 7.60985260e-12
 7.18950606e-12 6.85002564e-12 6.51767280e-12 6.15140563e-12
 5.81124352e-12 5.50800682e-12 5.25153833e-12 4.95492323e-12
 4.67637059e-12 4.44007787e-12 4.17881294e-12 3.94409442e-12
 3.73009431e-12 3.50034076e-12 3.30308476e-12 3.11932753e-12
 2.90022824e-12 2.72701384e-12 2.57172930e-12 2.38248390e-12
 2.24171075e-12 2.08247445e-12 1.94924526e-12 1.83323152e-12
 1.70186161e-12 1.59033573e-12 1.47182750e-12 1.37103190e-12
 1.26298315e-12 1.17881708e-12 1.08576974e-12 1.00987914e-12
 9.34279450e-13 8.61925842e-13 7.95585566e-13 7.31595236e-13
 6.74350157e-13 6.18454156e-13 5.70751456e-13 5.23834080e-13
 4.84526601e-13 4.43003987e-13 4.06388926e-13 3.72640562e-13
 3.40785242e-13 3.12535667e-13 2.86284377e-13 2.61771267e-13
 2.37877505e-13 2.18323565e-13 1.99137104e-13 1.82527421e-13
 1.66029242e-13 1.51551345e-13 1.38613174e-13 1.25445039e-13
 1.15136756e-13 1.04806719e-13 9.54654182e-14 8.71696187e-14
 7.95029949e-14 7.23254272e-14 6.62157970e-14 6.04204349e-14
 5.49863574e-14 5.02640087e-14 4.57552587e-14 4.17274747e-14
 3.83401557e-14 3.47769304e-14 3.19085859e-14 2.90404434e-14
 2.65861674e-14 2.42617752e-14 2.20966142e-14 2.02209846e-14
 1.85148904e-14 1.69127983e-14 1.54514064e-14 1.40900040e-14
 1.29752550e-14 1.18430004e-14 1.07845935e-14 9.91601923e-15
 9.07543093e-15 8.28877017e-15 7.57589371e-15 6.94892291e-15
 6.37253927e-15 5.83522001e-15 5.33838760e-15 4.90379944e-15
 4.49194277e-15 4.09906304e-15 3.75511389e-15 3.44807800e-15
 3.15437139e-15 2.89798216e-15 2.64983163e-15 2.42172306e-15
 2.21739840e-15 2.03178384e-15 1.85953136e-15 1.70574063e-15
 1.55143208e-15 1.42282738e-15 1.30062915e-15 1.18899479e-15
 1.08723096e-15 9.91738021e-16 9.05474970e-16 8.26955339e-16
 7.57681130e-16 6.89784124e-16 6.29853311e-16 5.74008588e-16
 5.24079040e-16 4.78107764e-16 4.34274354e-16 3.96865475e-16
 3.61103295e-16 3.29320804e-16 3.00952666e-16 2.73432153e-16
 2.48903642e-16 2.25734242e-16 2.04760396e-16 1.85992607e-16
 1.69146082e-16 1.54066712e-16 1.39183606e-16 1.26388953e-16
 1.14620971e-16 1.03706144e-16 9.40631385e-17 8.49160828e-17
 7.69955673e-17 6.94096353e-17 6.29556698e-17 5.68732319e-17
 5.13273355e-17 4.64807853e-17 4.17931913e-17 3.78324361e-17
 3.40147756e-17 3.07527623e-17 2.76257119e-17 2.48764411e-17
 2.23978101e-17 2.01448718e-17 1.81570344e-17 1.63126256e-17
 1.46892096e-17 1.31680378e-17 1.18655289e-17 1.06233797e-17
 9.56666511e-18 8.55601744e-18 7.66323162e-18 6.87127391e-18
 6.18259826e-18 5.50578805e-18 4.92894594e-18 4.42113202e-18
 3.94915501e-18 3.53686310e-18 3.15781052e-18 2.82755314e-18
 2.53120096e-18 2.25433636e-18 2.01797447e-18 1.79644154e-18
 1.59980940e-18 1.42623280e-18 1.27293736e-18 1.13901969e-18
 1.01452021e-18 9.02350467e-19 8.06532667e-19 7.20018275e-19
 6.39835240e-19 5.70465780e-19 5.09906295e-19 4.57700873e-19
 4.09203697e-19 3.64065676e-19 3.23311900e-19 2.86873862e-19
 2.54589852e-19 2.25859220e-19 2.01285533e-19 1.78527633e-19
 1.58174188e-19 1.40680709e-19 1.24880903e-19 1.10404486e-19
 9.81344967e-20 8.68159099e-20 7.71443065e-20 6.81415455e-20
 6.04961142e-20 5.36297325e-20 4.75673021e-20 4.19434637e-20
 3.71984045e-20 3.29933834e-20 2.91265390e-20 2.57770029e-20
 2.28992343e-20 2.02482437e-20 1.79473128e-20 1.58063600e-20
 1.40175224e-20 1.23446717e-20 1.09273440e-20 9.68423847e-21
 8.52520117e-21 7.56121395e-21 6.67515863e-21 5.88117813e-21
 5.20247924e-21 4.59155976e-21 4.04915134e-21
t=27.26009: 0.00000000e+00 1.37053647e-12 7.93834613e-12 1.57454537e-11
 3.34856015e-11 4.79467294e-11 5.75926254e-11 6.99339269e-11
 7.80366129e-11 8.58161682e-11 8.44040585e-11 9.82415376e-11
 9.62261841e-11 1.00975369e-10 9.71212500e-11 1.01427674e-10
 1.00852543e-10 9.55888968e-11 9.81716461e-11 9.10310215e-11
 9.18328484e-11 8.85848723e-11 8.53221965e-11 8.61715620e-11
 7.92592496e-11 7.59861711e-11 7.32854751e-11 6.90350172e-11
 6.70235096e-11 6.40394711e-11 5.93844751e-11 5.68939806e-11
 5.44514102e-11 5.11300409e-11 4.84903574e-11 4.60789031e-11
 4.29609432e-11 4.15496320e-11 3.93360315e-11 3.62027623e-11
 3.45312830e-11 3.31509445e-11 3.09123620e-11 2.94326292e-11
 2.80433482e-11 2.63668854e-11 2.47868721e-11 2.35457076e-11
 2.21503475e-11 2.11985917e-11 2.00169264e-11 1.91690118e-11
 1.83200635e-11 1.73529200e-11 1.66003563e-11 1.56316749e-11
 1.48446810e-11 1.41069031e-11 1.34878771e-11 1.26965648e-11
 1.21975474e-11 1.16794712e-11 1.10854340e-11 1.04605499e-11
 9.97625487e-12 9.48234410e-12 9.01300983e-12 8.64646752e-12
 8.18750456e-12 7.74488988e-12 7.38971027e-12 7.03967564e-12
 6.65567696e-12 6.30955074e-12 5.97687286e-12 5.69689999e-12
 5.36234449e-12 5.09215242e-12 4.84561897e-12 4.54882030e-12
 4.29886197e-12 4.07386682e-12 3.83670510e-12 3.61642057e-12
 3.41397703e-12 3.21386820e-12 3.01072696e-12 2.82177252e-12
 2.66200481e-12 2.48959283e-12 2.33151447e-12 2.18542050e-12
 2.04580222e-12 1.89597841e-12 1.77039583e-12 1.65301789e-12
 1.53937323e-12 1.43330383e-12 1.32344985e-12 1.23712163e-12
 1.14126128e-12 1.05602711e-12 9.81728159e-13 9.07377096e-13
 8.38413530e-13 7.73838663e-13 7.14777020e-13 6.56843208e-13
 6.03949558e-13 5.56919889e-13 5.08088260e-13 4.68983936e-13
 4.30594438e-13 3.94007616e-13 3.59905222e-13 3.30978287e-13
 3.01288925e-13 2.75685519e-13 2.52471002e-13 2.30490849e-13
 2.10432439e-13 1.92036515e-13 1.74815367e-13 1.59324758e-13
 1.45767693e-13 1.32543270e-13 1.21073403e-13 1.10148998e-13
 1.00764779e-13 9.17275493e-14 8.35703501e-14 7.62232746e-14
 6.92549408e-14 6.33099137e-14 5.74674983e-14 5.24955384e-14
 4.79148899e-14 4.37226804e-14 3.97552545e-14 3.62526316e-14
 3.30657473e-14 3.02559286e-14 2.75351706e-14 2.52154598e-14
 2.30360943e-14 2.09129579e-14 1.91330510e-14 1.75285536e-14
 1.59241335e-14 1.45779147e-14 1.33278141e-14 1.21765441e-14
 1.11168693e-14 1.01589298e-14 9.33669149e-15 8.49674825e-15
 7.79825658e-15 7.12192398e-15 6.50692322e-15 5.96265240e-15
 5.46832210e-15 4.97988384e-15 4.56131771e-15 4.18958615e-15
 3.81477299e-15 3.49535725e-15 3.20478283e-15 2.93046257e-15
 2.69191059e-15 2.45155051e-15 2.24868253e-15 2.05813496e-15
 1.87521639e-15 1.71635895e-15 1.57475866e-15 1.44151157e-15
 1.31525681e-15 1.20475756e-15 1.09897780e-15 1.00411162e-15
 9.15102535e-16 8.36137252e-16 7.61832484e-16 6.94512578e-16
 6.34781960e-16 5.80167426e-16 5.28786113e-16 4.83082208e-16
 4.38898587e-16 3.99229602e-16 3.63941585e-16 3.31511408e-16
 3.01000316e-16 2.74003967e-16 2.48914807e-16 2.27027167e-16
 2.06031448e-16 1.87470999e-16 1.69490676e-16 1.53792574e-16
 1.39762078e-16 1.26615867e-16 1.14580632e-16 1.04252110e-16
 9.41559728e-17 8.52604412e-17 7.71146403e-17 6.98120798e-17
 6.29887646e-17 5.71583191e-17 5.14521302e-17 4.64451055e-17
 4.19320245e-17 3.78502641e-17 3.41383899e-17 3.07397795e-17
 2.76840233e-17 2.50464944e-17 2.25020549e-17 2.01341084e-17
 1.81474936e-17 1.63557033e-17 1.46516243e-17 1.31944231e-17
 1.18712262e-17 1.06347686e-17 9.56165659e-18 8.54757898e-18
 7.67099149e-18 6.87767175e-18 6.15656575e-18 5.51314481e-18
 4.92969197e-18 4.40815773e-18 3.94538998e-18 3.53292312e-18
 3.15231008e-18 2.82007740e-18 2.52198988e-18 2.25016532e-18
 2.00188134e-18 1.78965733e-18 1.59951419e-18 1.42498907e-18
 1.26669115e-18 1.13126380e-18 1.00500429e-18 8.92615202e-19
 7.96461435e-19 7.11038529e-19 6.32611368e-19 5.62722085e-19
 5.03733530e-19 4.47914773e-19 3.99054107e-19 3.56252426e-19
 3.19027821e-19 2.84284133e-19 2.51759186e-19 2.23316844e-19
 1.97829523e-19 1.76312091e-19 1.56030805e-19 1.38227048e-19
 1.22387930e-19 1.08442388e-19 9.61511295e-20 8.50507319e-20
 7.54870810e-20 6.67601702e-20 5.89982826e-20 5.22349421e-20
 4.63510650e-20 4.08996003e-20 3.63006446e-20 3.21460309e-20
 2.84275440e-20 2.52049597e-20 2.22304941e-20 1.96776811e-20
 1.73724201e-20 1.53678325e-20 1.35795008e-20 1.19635193e-20
 1.06031426e-20 9.33538421e-21 8.24174733e-21 7.28989817e-21
 6.41824481e-21 5.66252723e-21 5.01863925e-21 4.41776796e-21
 3.90506743e-21 3.43694647e-21 3.04025390e-21
t=28.26059: 0.00000000e+00 1.37082994e-12 7.84302919e-12 1.55730239e-11
 3.30472699e-11 4.70567029e-11 5.63878203e-11 6.87851655e-11
 7.67124340e-11 8.35934971e-11 8.16648399e-11 9.52665047e-11
 9.39967941e-11 9.77671697e-11 9.38573445e-11 9.81880160e-11
 9.74040032e-11 9.26129833e-11 9.49103352e-11 8.77483747e-11
 8.79086244e-11 8.51693903e-11 8.09790021e-11 8.22616321e-11
 7.54396556e-11 7.23732438e-11 6.98674682e-11 6.54098351e-11
 6.33014389e-11 6.07067351e-11 5.59950590e-11 5.37077331e-11
 5.15356206e-11 4.78825387e-11 4.57589492e-11 4.32035626e-11
 4.06853722e-11 3.87562093e-11 3.68096492e-11 3.39788028e-11
 3.23794259e-11 3.08673584e-11 2.89638712e-11 2.73276346e-11
 2.60440146e-11 2.48527192e-11 2.30889203e-11 2.19507295e-11
 2.05859150e-11 1.98180082e-11 1.86475054e-11 1.77834213e-11
 1.70127753e-11 1.59858051e-11 1.52809368e-11 1.45337187e-11
 1.37891128e-11 1.31139546e-11 1.25134763e-11 1.17924965e-11
 1.13048564e-11 1.08628270e-11 1.02842560e-11 9.69440726e-12
 9.22425340e-12 8.82952729e-12 8.39338926e-12 7.98298808e-12
 7.57553650e-12 7.19232518e-12 6.82119601e-12 6.44780451e-12
 6.15093885e-12 5.81521397e-12 5.52984240e-12 5.28419990e-12
 4.96368213e-12 4.68806525e-12 4.45662613e-12 4.23185103e-12
 3.95154985e-12 3.74654187e-12 3.53292304e-12 3.34136495e-12
 3.11859703e-12 2.96286921e-12 2.76167513e-12 2.59041682e-12
 2.41953969e-12 2.29587141e-12 2.11806316e-12 1.99067308e-12
 1.85642698e-12 1.71824239e-12 1.61833158e-12 1.50395460e-12
 1.40460619e-12 1.29813851e-12 1.19907286e-12 1.11876139e-12
 1.03455108e-12 9.60942429e-13 8.81103002e-13 8.20269640e-13
 7.55594436e-13 6.94388593e-13 6.41654020e-13 5.92339272e-13
 5.43355234e-13 4.98133427e-13 4.54238691e-13 4.17963395e-13
 3.82572824e-13 3.52066982e-13 3.20673964e-13 2.94110860e-13
 2.69467737e-13 2.45511151e-13 2.24084434e-13 2.04400066e-13
 1.86204452e-13 1.70181381e-13 1.55081346e-13 1.41329708e-13
 1.28646504e-13 1.17105019e-13 1.06765772e-13 9.72311716e-14
 8.86079596e-14 8.05684343e-14 7.32696282e-14 6.69793551e-14
 6.08301979e-14 5.54454707e-14 5.03994594e-14 4.59285487e-14
 4.17766534e-14 3.80347626e-14 3.47419569e-14 3.15929397e-14
 2.88680056e-14 2.63473696e-14 2.38810970e-14 2.18167399e-14
 1.99581191e-14 1.81790169e-14 1.65956145e-14 1.51817017e-14
 1.37939153e-14 1.26691153e-14 1.15017616e-14 1.05774517e-14
 9.64514456e-15 8.84706453e-15 8.08129924e-15 7.35225839e-15
 6.75890151e-15 6.17348581e-15 5.63875350e-15 5.17665979e-15
 4.72345047e-15 4.30817994e-15 3.95856855e-15 3.61269052e-15
 3.31128473e-15 3.00865851e-15 2.74971065e-15 2.53164745e-15
 2.31169756e-15 2.11392888e-15 1.92703837e-15 1.75798472e-15
 1.61567240e-15 1.46910916e-15 1.34316279e-15 1.22259312e-15
 1.12412089e-15 1.02832331e-15 9.34175043e-16 8.53920925e-16
 7.78798054e-16 7.11693094e-16 6.48743080e-16 5.92844505e-16
 5.41766171e-16 4.89894570e-16 4.48544817e-16 4.07739200e-16
 3.72111976e-16 3.37580526e-16 3.07391205e-16 2.79355212e-16
 2.54107467e-16 2.30795980e-16 2.09324923e-16 1.90598039e-16
 1.72613879e-16 1.56438561e-16 1.41997600e-16 1.28622349e-16
 1.16777261e-16 1.05927287e-16 9.59273760e-17 8.68117123e-17
 7.83219546e-17 7.13101049e-17 6.40071149e-17 5.78489114e-17
 5.23018924e-17 4.72409678e-17 4.25611642e-17 3.83662617e-17
 3.47220789e-17 3.11255191e-17 2.80470711e-17 2.52948016e-17
 2.26769009e-17 2.04814098e-17 1.83903485e-17 1.64955087e-17
 1.48892416e-17 1.33258619e-17 1.19890986e-17 1.07453201e-17
 9.61848724e-18 8.64500251e-18 7.75247879e-18 6.94182967e-18
 6.22821882e-18 5.57317117e-18 4.96724944e-18 4.44621792e-18
 3.98109569e-18 3.55924733e-18 3.18012332e-18 2.84366285e-18
 2.54402009e-18 2.26826599e-18 2.02196091e-18 1.80399422e-18
 1.60994464e-18 1.43625193e-18 1.27883225e-18 1.13907631e-18
 1.01134904e-18 8.99836125e-19 7.99989192e-19 7.11613595e-19
 6.32201994e-19 5.63938052e-19 4.99365339e-19 4.45295752e-19
 3.96987661e-19 3.52909880e-19 3.13754169e-19 2.80298793e-19
 2.50835171e-19 2.22070798e-19 1.97685175e-19 1.75121876e-19
 1.55313822e-19 1.37697958e-19 1.22043458e-19 1.07858037e-19
 9.55869813e-20 8.48070484e-20 7.48109583e-20 6.63032837e-20
 5.86188353e-20 5.19526219e-20 4.60701648e-20 4.07624610e-20
 3.59067396e-20 3.17928195e-20 2.81109880e-20 2.48780850e-20
 2.19887258e-20 1.94016667e-20 1.72017833e-20 1.51585121e-20
 1.33764685e-20 1.18091680e-20 1.04235832e-20 9.20116561e-21
 8.13021022e-21 7.17162066e-21 6.32946056e-21 5.58241089e-21
 4.92907572e-21 4.36088341e-21 3.83404195e-21 3.36575612e-21
 2.98119258e-21 2.61982469e-21 2.31238157e-21
t=29.25614: 0.00000000e+00 1.37340803e-12 7.75762950e-12 1.54296602e-11
 3.26583979e-11 4.61732256e-11 5.52135006e-11 6.76591447e-11
 7.53109876e-11 8.15693624e-11 7.93102041e-11 9.23805372e-11
 9.20053483e-11 9.44770865e-11 9.09515563e-11 9.49959941e-11
 9.39490762e-11 8.99668006e-11 9.16457154e-11 8.47888873e-11
 8.43624952e-11 8.17844836e-11 7.71923488e-11 7.83573387e-11
 7.19706888e-11 6.90317394e-11 6.65092644e-11 6.23482966e-11
 5.98563729e-11 5.72968903e-11 5.29165368e-11 5.07998235e-11
 4.85615962e-11 4.52243121e-11 4.31526446e-11 4.05865959e-11
 3.84716865e-11 3.62378739e-11 3.42740343e-11 3.19020851e-11
 3.04693180e-11 2.85707258e-11 2.72120747e-11 2.54957444e-11
 2.43462419e-11 2.32867289e-11 2.16396909e-11 2.06230104e-11
 1.92885019e-11 1.84887085e-11 1.74328425e-11 1.65871475e-11
 1.57045836e-11 1.49342334e-11 1.41526637e-11 1.35730895e-11
 1.27674483e-11 1.22360764e-11 1.16033917e-11 1.09808826e-11
 1.04905448e-11 1.00820160e-11 9.53349975e-12 9.01760249e-12
 8.55115353e-12 8.22050312e-12 7.79658516e-12 7.41579604e-12
 6.98571506e-12 6.70434789e-12 6.31910534e-12 5.96002942e-12
 5.71214866e-12 5.39274939e-12 5.12455111e-12 4.87065236e-12
 4.59112279e-12 4.34812577e-12 4.13981055e-12 3.89092042e-12
 3.65466276e-12 3.45837679e-12 3.24909698e-12 3.05990743e-12
 2.86182470e-12 2.70780513e-12 2.53969404e-12 2.39267375e-12
 2.22222016e-12 2.09513235e-12 1.94697155e-12 1.81735111e-12
 1.70782006e-12 1.57449120e-12 1.47444916e-12 1.36841303e-12
 1.27586256e-12 1.18517375e-12 1.09643663e-12 1.01466636e-12
 9.37923095e-13 8.70357910e-13 8.02257704e-13 7.42725796e-13
 6.79610947e-13 6.26270634e-13 5.76175683e-13 5.31270148e-13
 4.88531067e-13 4.47625013e-13 4.10848363e-13 3.75878561e-13
 3.42630662e-13 3.14766265e-13 2.87069794e-13 2.62219083e-13
 2.38794906e-13 2.18710867e-13 1.99994070e-13 1.82248046e-13
 1.65432274e-13 1.51647167e-13 1.36744911e-13 1.25624741e-13
 1.14345428e-13 1.03781151e-13 9.44361825e-14 8.58557108e-14
 7.82328367e-14 7.10392949e-14 6.44819098e-14 5.89842618e-14
 5.36137906e-14 4.87000382e-14 4.42263692e-14 4.02333655e-14
 3.66906437e-14 3.34859246e-14 3.03642005e-14 2.76257341e-14
 2.51702721e-14 2.28985504e-14 2.08820221e-14 1.90988384e-14
 1.74137075e-14 1.58828066e-14 1.45324811e-14 1.31652751e-14
 1.20324086e-14 1.10000687e-14 1.00178189e-14 9.16964423e-15
 8.39983339e-15 7.65614484e-15 6.97292828e-15 6.39245691e-15
 5.82929906e-15 5.34598885e-15 4.88593590e-15 4.44674487e-15
 4.07068582e-15 3.72495095e-15 3.41094674e-15 3.10381890e-15
 2.84449081e-15 2.60321058e-15 2.37990834e-15 2.16061936e-15
 1.98332009e-15 1.81254554e-15 1.65451256e-15 1.51469349e-15
 1.38497505e-15 1.26046691e-15 1.15609267e-15 1.05079217e-15
 9.61237292e-16 8.79457452e-16 8.00517481e-16 7.31530776e-16
 6.66795323e-16 6.07110090e-16 5.54341974e-16 5.06062357e-16
 4.60021542e-16 4.17542429e-16 3.81768700e-16 3.46972977e-16
 3.16018302e-16 2.87389338e-16 2.60851177e-16 2.36564522e-16
 2.15739920e-16 1.95922150e-16 1.77877851e-16 1.60873666e-16
 1.45949923e-16 1.32011068e-16 1.19592728e-16 1.08863127e-16
 9.83128592e-17 8.90017321e-17 8.04489477e-17 7.27369170e-17
 6.58509550e-17 5.92666422e-17 5.36630920e-17 4.85219137e-17
 4.37773247e-17 3.94410174e-17 3.55416574e-17 3.20189451e-17
 2.89857650e-17 2.60220629e-17 2.34976293e-17 2.10841302e-17
 1.88814850e-17 1.69566280e-17 1.53475703e-17 1.37484679e-17
 1.23688259e-17 1.11024277e-17 9.90312089e-18 8.93055796e-18
 7.96611847e-18 7.16240303e-18 6.41160947e-18 5.72815306e-18
 5.11974860e-18 4.58134879e-18 4.09538049e-18 3.65560208e-18
 3.27519775e-18 2.92182729e-18 2.60731696e-18 2.33443738e-18
 2.08170076e-18 1.85245449e-18 1.65442578e-18 1.47414497e-18
 1.31266675e-18 1.16877680e-18 1.04093960e-18 9.25560196e-19
 8.23606637e-19 7.29945072e-19 6.49922836e-19 5.78304393e-19
 5.14800391e-19 4.57713523e-19 4.07947711e-19 3.60358150e-19
 3.21843714e-19 2.85463129e-19 2.54534292e-19 2.27126920e-19
 2.02249663e-19 1.80090375e-19 1.59441048e-19 1.41179545e-19
 1.25086784e-19 1.10803925e-19 9.78316365e-20 8.68701729e-20
 7.69901639e-20 6.81283109e-20 6.00731655e-20 5.31794683e-20
 4.69545337e-20 4.15530838e-20 3.66866362e-20 3.25011632e-20
 2.87262219e-20 2.54131650e-20 2.23555411e-20 1.98009187e-20
 1.74905441e-20 1.54178006e-20 1.36000705e-20 1.20002419e-20
 1.05736584e-20 9.33869102e-21 8.23157279e-21 7.27669069e-21
 6.40715962e-21 5.64949535e-21 4.98533546e-21 4.38913434e-21
 3.87280291e-21 3.41085059e-21 3.00218151e-21 2.64523417e-21
 2.32994990e-21 2.04363383e-21 1.80565282e-21
t=30.25297: 0.00000000e+00 1.37775556e-12 7.68134891e-12 1.53143802e-11
 3.23089821e-11 4.53114817e-11 5.40624190e-11 6.65701745e-11
 7.37825992e-11 7.96835914e-11 7.72781758e-11 8.96180606e-11
 9.01298604e-11 9.12241918e-11 8.82513330e-11 9.18830694e-11
 9.05277644e-11 8.74591314e-11 8.82768453e-11 8.22461377e-11
 8.10219896e-11 7.85523492e-11 7.39311007e-11 7.46180531e-11
 6.88728878e-11 6.59407160e-11 6.31529397e-11 5.94762809e-11
 5.68161085e-11 5.39324060e-11 5.02001123e-11 4.81924017e-11
 4.56951100e-11 4.28781395e-11 4.06355195e-11 3.81558166e-11
 3.61287338e-11 3.39911217e-11 3.20283176e-11 2.99626257e-11
 2.85022127e-11 2.66275656e-11 2.55039600e-11 2.40223409e-11
 2.27672750e-11 2.16150739e-11 2.03930089e-11 1.94200576e-11
 1.82426322e-11 1.72190101e-11 1.62977425e-11 1.55897844e-11
 1.46127754e-11 1.39985343e-11 1.31593169e-11 1.26665958e-11
 1.18979984e-11 1.14619045e-11 1.07600847e-11 1.02822739e-11
 9.80189932e-12 9.36974243e-12 8.84732300e-12 8.42672058e-12
 7.96949307e-12 7.61804906e-12 7.19521796e-12 6.83393708e-12
 6.48154152e-12 6.23568550e-12 5.86880823e-12 5.57644188e-12
 5.33309501e-12 5.02843557e-12 4.75742349e-12 4.49173870e-12
 4.25049619e-12 4.02483529e-12 3.79911583e-12 3.59763507e-12
 3.37773555e-12 3.19833119e-12 2.99833316e-12 2.82188593e-12
 2.64657965e-12 2.48065135e-12 2.33298338e-12 2.19749990e-12
 2.05579118e-12 1.91486289e-12 1.78441514e-12 1.66134250e-12
 1.56495065e-12 1.43826177e-12 1.34780371e-12 1.25254817e-12
 1.16532241e-12 1.08004963e-12 9.97143299e-13 9.20836618e-13
 8.54035391e-13 7.86013755e-13 7.28115998e-13 6.70390263e-13
 6.16147007e-13 5.68391166e-13 5.21060963e-13 4.75993255e-13
 4.39357705e-13 4.02792864e-13 3.68344548e-13 3.39001333e-13
 3.09960950e-13 2.83282479e-13 2.57981069e-13 2.35938777e-13
 2.14094873e-13 1.95558354e-13 1.78459679e-13 1.62228921e-13
 1.49046720e-13 1.34784539e-13 1.22747294e-13 1.11390395e-13
 1.01232838e-13 9.26184949e-14 8.38148001e-14 7.62115602e-14
 6.93490577e-14 6.29132867e-14 5.72975712e-14 5.18839519e-14
 4.71495311e-14 4.30319986e-14 3.91601621e-14 3.55477902e-14
 3.22992470e-14 2.95004667e-14 2.67245791e-14 2.43205784e-14
 2.21350903e-14 2.02168494e-14 1.84697055e-14 1.68477025e-14
 1.52875602e-14 1.39246794e-14 1.26984516e-14 1.15486830e-14
 1.05555122e-14 9.60000842e-15 8.76010203e-15 7.98544240e-15
 7.31174547e-15 6.68188977e-15 6.06365132e-15 5.56006088e-15
 5.08713636e-15 4.65576878e-15 4.24371324e-15 3.86644261e-15
 3.54023678e-15 3.22556896e-15 2.95781834e-15 2.70234278e-15
 2.46328241e-15 2.25159596e-15 2.06511774e-15 1.88026038e-15
 1.71604819e-15 1.56926110e-15 1.43171885e-15 1.30974270e-15
 1.19506711e-15 1.08682957e-15 9.92968794e-16 9.05404819e-16
 8.25283973e-16 7.56926897e-16 6.88911036e-16 6.27487179e-16
 5.71424491e-16 5.21735958e-16 4.73705615e-16 4.32401801e-16
 3.93750210e-16 3.57984403e-16 3.26046842e-16 2.96428402e-16
 2.69816319e-16 2.45005713e-16 2.23197876e-16 2.01905548e-16
 1.83412086e-16 1.66547388e-16 1.50547044e-16 1.37046873e-16
 1.23806997e-16 1.11770155e-16 1.01544668e-16 9.16039200e-17
 8.29015560e-17 7.50507396e-17 6.77867357e-17 6.11948125e-17
 5.52361565e-17 4.99835546e-17 4.49779634e-17 4.05790411e-17
 3.66378057e-17 3.30858736e-17 2.97859902e-17 2.66937327e-17
 2.41202529e-17 2.16642826e-17 1.94400798e-17 1.75106904e-17
 1.57677857e-17 1.41498037e-17 1.27110274e-17 1.13638712e-17
 1.02269002e-17 9.14611263e-18 8.21796426e-18 7.34889284e-18
 6.58192353e-18 5.89557537e-18 5.26737171e-18 4.70962961e-18
 4.20402012e-18 3.76780944e-18 3.36464239e-18 3.00625034e-18
 2.67945800e-18 2.39138562e-18 2.13825873e-18 1.89776833e-18
 1.69382769e-18 1.50811938e-18 1.34502688e-18 1.19735940e-18
 1.06406248e-18 9.47040935e-19 8.43298205e-19 7.47382617e-19
 6.66049595e-19 5.92022680e-19 5.25808728e-19 4.66706988e-19
 4.15365124e-19 3.66957156e-19 3.26727982e-19 2.89532769e-19
 2.57372420e-19 2.29092997e-19 2.03220557e-19 1.81335901e-19
 1.61334191e-19 1.43486960e-19 1.26900749e-19 1.12521016e-19
 9.92968561e-20 8.79825022e-20 7.78167333e-20 6.86395564e-20
 6.10129255e-20 5.38122777e-20 4.74800177e-20 4.20208409e-20
 3.71125253e-20 3.27921617e-20 2.90360039e-20 2.56971606e-20
 2.25862271e-20 1.99555987e-20 1.76482929e-20 1.55383499e-20
 1.37259849e-20 1.21425667e-20 1.06856884e-20 9.43779986e-21
 8.31942029e-21 7.32876269e-21 6.45974103e-21 5.69155672e-21
 5.00322325e-21 4.40396239e-21 3.88276981e-21 3.41045093e-21
 3.01841162e-21 2.64614016e-21 2.33227548e-21 2.05246990e-21
 1.80261145e-21 1.58535508e-21 1.39372428e-21
t=31.25748: 0.00000000e+00 1.38301908e-12 7.61353738e-12 1.52252407e-11
 3.19921933e-11 4.44763417e-11 5.29376776e-11 6.55286614e-11
 7.21350531e-11 7.78815471e-11 7.55071066e-11 8.70017339e-11
 8.82923712e-11 8.81616256e-11 8.56580783e-11 8.89077130e-11
 8.72145156e-11 8.49131563e-11 8.49002544e-11 8.00248643e-11
 7.77734387e-11 7.56620487e-11 7.10291768e-11 7.11406416e-11
 6.62884498e-11 6.30167214e-11 5.99220718e-11 5.64878130e-11
 5.39909070e-11 5.09210268e-11 4.77088232e-11 4.58574058e-11
 4.31311225e-11 4.05006121e-11 3.82218603e-11 3.60081224e-11
 3.38272528e-11 3.18840020e-11 3.00647171e-11 2.83045787e-11
 2.67372111e-11 2.49775809e-11 2.38570566e-11 2.26349014e-11
 2.13409953e-11 2.02021036e-11 1.91370715e-11 1.82823922e-11
 1.71710864e-11 1.61408208e-11 1.52650436e-11 1.45903650e-11
 1.37447559e-11 1.31030969e-11 1.23871019e-11 1.17732939e-11
 1.11578306e-11 1.07158860e-11 1.00648060e-11 9.59819529e-12
 9.15984553e-12 8.72781900e-12 8.24717959e-12 7.88314047e-12
 7.44276931e-12 7.06107037e-12 6.67978650e-12 6.35624212e-12
 6.08807298e-12 5.79559138e-12 5.45874770e-12 5.18795264e-12
 4.95855943e-12 4.65258796e-12 4.40472540e-12 4.17659593e-12
 3.92798124e-12 3.72033581e-12 3.50707244e-12 3.33117971e-12
 3.11428904e-12 2.94634397e-12 2.77720316e-12 2.60383936e-12
 2.43084470e-12 2.29319593e-12 2.15488694e-12 2.02285846e-12
 1.88781608e-12 1.75721263e-12 1.63481333e-12 1.51442769e-12
 1.42945565e-12 1.31599086e-12 1.23377562e-12 1.14479389e-12
 1.06183446e-12 9.85419436e-13 9.06852201e-13 8.41545957e-13
 7.73000636e-13 7.12816634e-13 6.62945437e-13 6.07170561e-13
 5.56965148e-13 5.13484468e-13 4.72121570e-13 4.32139573e-13
 3.95918505e-13 3.63098076e-13 3.31644161e-13 3.03370738e-13
 2.77612786e-13 2.54023964e-13 2.32122855e-13 2.11299537e-13
 1.92678316e-13 1.75915114e-13 1.59209707e-13 1.44868354e-13
 1.32037002e-13 1.20531935e-13 1.09232259e-13 9.87545095e-14
 9.02773857e-14 8.19282995e-14 7.44723985e-14 6.78669235e-14
 6.14347530e-14 5.59674018e-14 5.08650681e-14 4.61334799e-14
 4.17627814e-14 3.81182700e-14 3.45199498e-14 3.13619791e-14
 2.85668043e-14 2.60115270e-14 2.35788892e-14 2.14011173e-14
 1.94834439e-14 1.77170001e-14 1.61287732e-14 1.46815447e-14
 1.33534638e-14 1.22488092e-14 1.11553648e-14 1.01468557e-14
 9.24367059e-15 8.41955887e-15 7.68794410e-15 6.99406155e-15
 6.37803939e-15 5.83895843e-15 5.33111988e-15 4.84924598e-15
 4.44421884e-15 4.03993158e-15 3.70164326e-15 3.37212435e-15
 3.07483546e-15 2.80975270e-15 2.57053973e-15 2.33800270e-15
 2.14321600e-15 1.94854624e-15 1.77903283e-15 1.62933808e-15
 1.48607852e-15 1.35364858e-15 1.24331153e-15 1.13016825e-15
 1.03020658e-15 9.41863671e-16 8.61059757e-16 7.80430215e-16
 7.13445610e-16 6.52389335e-16 5.94375442e-16 5.40446968e-16
 4.90524019e-16 4.48657436e-16 4.09143520e-16 3.71680285e-16
 3.36474860e-16 3.06905803e-16 2.78394659e-16 2.53947885e-16
 2.30298237e-16 2.09112021e-16 1.89832998e-16 1.71803632e-16
 1.56530612e-16 1.41636798e-16 1.28191004e-16 1.16298392e-16
 1.04984860e-16 9.54531947e-17 8.59119307e-17 7.79388834e-17
 7.03894057e-17 6.36892840e-17 5.72599801e-17 5.19129230e-17
 4.68293490e-17 4.22407512e-17 3.79436701e-17 3.43069714e-17
 3.08553273e-17 2.77148291e-17 2.49866455e-17 2.25493586e-17
 2.01948787e-17 1.82026701e-17 1.63152069e-17 1.46675454e-17
 1.31831543e-17 1.18344963e-17 1.05895365e-17 9.54242551e-18
 8.52380709e-18 7.62123387e-18 6.81764367e-18 6.11102562e-18
 5.48220456e-18 4.87846055e-18 4.36810712e-18 3.89856309e-18
 3.49155047e-18 3.11183573e-18 2.77907925e-18 2.47829385e-18
 2.21529905e-18 1.97017613e-18 1.75860860e-18 1.56598601e-18
 1.39278440e-18 1.24026653e-18 1.10529120e-18 9.82870917e-19
 8.72201261e-19 7.75683492e-19 6.89961639e-19 6.11840717e-19
 5.42443385e-19 4.82754400e-19 4.28592460e-19 3.80048175e-19
 3.37086956e-19 3.00452015e-19 2.65504227e-19 2.35570171e-19
 2.09278520e-19 1.85699280e-19 1.65254176e-19 1.46883004e-19
 1.30448286e-19 1.15970079e-19 1.02334307e-19 9.04167034e-20
 8.00654024e-20 7.07963155e-20 6.27206789e-20 5.52760674e-20
 4.90885752e-20 4.30364512e-20 3.81612669e-20 3.37556638e-20
 2.97576314e-20 2.62931354e-20 2.31944767e-20 2.04586296e-20
 1.80048656e-20 1.59402685e-20 1.40501519e-20 1.23835058e-20
 1.09570157e-20 9.62892900e-21 8.47780972e-21 7.48245846e-21
 6.57672476e-21 5.82295378e-21 5.10525255e-21 4.49409718e-21
 3.96564114e-21 3.47392587e-21 3.06730807e-21 2.68646678e-21
 2.37074175e-21 2.07949743e-21 1.82720461e-21 1.61227366e-21
 1.41166463e-21 1.24278259e-21 1.08878207e-21
t=32.26231: 0.00000000e+00 1.38835143e-12 7.55480352e-12 1.51599815e-11
 3.17038190e-11 4.36756677e-11 5.18665212e-11 6.45431702e-11
 7.04245870e-11 7.61475069e-11 7.39643777e-11 8.45531127e-11
 8.64783428e-11 8.54552739e-11 8.31552196e-11 8.60984186e-11
 8.40994147e-11 8.23098642e-11 8.17430036e-11 7.79124802e-11
 7.47386675e-11 7.31162878e-11 6.83642887e-11 6.80324257e-11
 6.40861434e-11 6.02812338e-11 5.70005060e-11 5.34725357e-11
 5.12113728e-11 4.83836548e-11 4.53098650e-11 4.37331919e-11
 4.08593446e-11 3.82398497e-11 3.60191480e-11 3.40625005e-11
 3.17836516e-11 2.99407636e-11 2.82081980e-11 2.69096845e-11
 2.51604473e-11 2.36318546e-11 2.23000852e-11 2.12477887e-11
 2.01287065e-11 1.89803604e-11 1.79282955e-11 1.71046172e-11
 1.61700193e-11 1.51637223e-11 1.43789308e-11 1.36244186e-11
 1.29438399e-11 1.22849945e-11 1.16803331e-11 1.09939799e-11
 1.04944019e-11 9.99820762e-12 9.48482211e-12 8.95952291e-12
 8.57757072e-12 8.12470228e-12 7.71354873e-12 7.33079149e-12
 6.97146536e-12 6.60079893e-12 6.28364047e-12 5.93866713e-12
 5.68534615e-12 5.38758035e-12 5.08238900e-12 4.81216459e-12
 4.59154578e-12 4.33980209e-12 4.09304178e-12 3.88408442e-12
 3.65642847e-12 3.46923840e-12 3.24529388e-12 3.08966611e-12
 2.90781605e-12 2.73278257e-12 2.56667244e-12 2.40355898e-12
 2.25540047e-12 2.12164435e-12 1.99322545e-12 1.85631646e-12
 1.73267585e-12 1.62067997e-12 1.51303107e-12 1.40197756e-12
 1.31354914e-12 1.21591704e-12 1.12476894e-12 1.04614425e-12
 9.73201396e-13 8.99005058e-13 8.28970132e-13 7.69661622e-13
 7.06074402e-13 6.52149512e-13 6.00286947e-13 5.52034930e-13
 5.08433115e-13 4.66124499e-13 4.27702639e-13 3.91299379e-13
 3.58518277e-13 3.28466452e-13 2.99895057e-13 2.73660778e-13
 2.51820722e-13 2.27915918e-13 2.09304777e-13 1.90070125e-13
 1.73028256e-13 1.57413132e-13 1.43082201e-13 1.30749242e-13
 1.18272530e-13 1.07123503e-13 9.73966952e-14 8.85260657e-14
 8.06570369e-14 7.33275871e-14 6.64653323e-14 6.02120596e-14
 5.50855579e-14 4.98342552e-14 4.51646300e-14 4.09603650e-14
 3.71523508e-14 3.37020505e-14 3.06206792e-14 2.79040357e-14
 2.53585189e-14 2.29904862e-14 2.08258624e-14 1.89788673e-14
 1.72928364e-14 1.57463841e-14 1.43142239e-14 1.29504694e-14
 1.18500069e-14 1.07581377e-14 9.80956297e-15 8.91401040e-15
 8.12364759e-15 7.40422592e-15 6.73436368e-15 6.13746814e-15
 5.60587260e-15 5.11382358e-15 4.65273722e-15 4.25957075e-15
 3.88054218e-15 3.54908573e-15 3.22426427e-15 2.95737821e-15
 2.68722705e-15 2.46176866e-15 2.23238557e-15 2.04742445e-15
 1.86573930e-15 1.70583915e-15 1.54954242e-15 1.41755826e-15
 1.29001601e-15 1.17602728e-15 1.07380348e-15 9.80423677e-16
 8.93377813e-16 8.14125603e-16 7.42528436e-16 6.75908567e-16
 6.18085239e-16 5.60424829e-16 5.09870943e-16 4.64777818e-16
 4.22364395e-16 3.85175494e-16 3.50505873e-16 3.18549008e-16
 2.90742622e-16 2.62950429e-16 2.39045657e-16 2.17559255e-16
 1.97365510e-16 1.79605619e-16 1.62387721e-16 1.47804154e-16
 1.33419342e-16 1.20844912e-16 1.09198492e-16 9.89604805e-17
 8.95996311e-17 8.09525224e-17 7.32467110e-17 6.61210010e-17
 5.97083030e-17 5.38557202e-17 4.87650710e-17 4.39398691e-17
 3.95077960e-17 3.54764987e-17 3.21575822e-17 2.88945529e-17
 2.60573547e-17 2.34752749e-17 2.10407679e-17 1.89283769e-17
 1.70208830e-17 1.53222782e-17 1.37213463e-17 1.23276795e-17
 1.10805848e-17 9.93504647e-18 8.87794888e-18 7.95521675e-18
 7.13473064e-18 6.38857989e-18 5.70322312e-18 5.10903507e-18
 4.56989604e-18 4.09393567e-18 3.65461231e-18 3.26491272e-18
 2.91387345e-18 2.60146747e-18 2.31960413e-18 2.06705748e-18
 1.84793566e-18 1.63862076e-18 1.46356009e-18 1.29981458e-18
 1.15696443e-18 1.02787718e-18 9.17903775e-19 8.12565735e-19
 7.23385896e-19 6.40405016e-19 5.70176345e-19 5.05263811e-19
 4.46623461e-19 3.97427190e-19 3.52003591e-19 3.11627374e-19
 2.77054520e-19 2.45399875e-19 2.18109278e-19 1.93565465e-19
 1.71544262e-19 1.51949227e-19 1.35216146e-19 1.20205027e-19
 1.07117000e-19 9.50953099e-20 8.39039494e-20 7.41045651e-20
 6.54841608e-20 5.78989489e-20 5.10811261e-20 4.52271561e-20
 3.99164833e-20 3.52065403e-20 3.11617892e-20 2.74605552e-20
 2.42277597e-20 2.14279555e-20 1.88634082e-20 1.66318317e-20
 1.46509031e-20 1.29240921e-20 1.14284061e-20 1.00341376e-20
 8.85225145e-21 7.78750414e-21 6.84609605e-21 6.04995983e-21
 5.33076359e-21 4.66019287e-21 4.11655198e-21 3.62624869e-21
 3.19609653e-21 2.79564969e-21 2.45544291e-21 2.16798597e-21
 1.89538502e-21 1.67431783e-21 1.46407343e-21 1.29681067e-21
 1.13390817e-21 9.97237998e-22 8.73670700e-22
t=33.26405: 0.00000000e+00 1.39299359e-12 7.50617982e-12 1.51149708e-11
 3.14321444e-11 4.29117704e-11 5.08693627e-11 6.36052128e-11
 6.86969338e-11 7.44810841e-11 7.26010612e-11 8.22537123e-11
 8.46904963e-11 8.31732064e-11 8.07465000e-11 8.33718889e-11
 8.12255136e-11 7.97106736e-11 7.89160181e-11 7.57849779e-11
 7.21122325e-11 7.07255317e-11 6.58865239e-11 6.52972584e-11
 6.19090324e-11 5.77495935e-11 5.43862859e-11 5.07339318e-11
 4.85782986e-11 4.60746321e-11 4.30756928e-11 4.16476009e-11
 3.87890247e-11 3.62291251e-11 3.40354810e-11 3.22910749e-11
 3.00452594e-11 2.82117931e-11 2.66342028e-11 2.54044737e-11
 2.37156637e-11 2.24525031e-11 2.09775357e-11 1.99791015e-11
 1.89709451e-11 1.78449266e-11 1.67469814e-11 1.60330277e-11
 1.51925917e-11 1.42507584e-11 1.35855684e-11 1.27015549e-11
 1.22069214e-11 1.15639509e-11 1.09799752e-11 1.03401874e-11
 9.88324071e-12 9.36568598e-12 8.93381403e-12 8.37039771e-12
 8.06672869e-12 7.61236371e-12 7.23041653e-12 6.87470547e-12
 6.51847067e-12 6.22561354e-12 5.86826604e-12 5.57476323e-12
 5.27795456e-12 5.04893331e-12 4.76669138e-12 4.49249222e-12
 4.25156086e-12 4.04922589e-12 3.80825983e-12 3.60778767e-12
 3.41363687e-12 3.21990261e-12 3.02852979e-12 2.85634746e-12
 2.70978436e-12 2.54520288e-12 2.38256930e-12 2.23532049e-12
 2.09476809e-12 1.95948046e-12 1.84639698e-12 1.71702281e-12
 1.59411045e-12 1.50502806e-12 1.40239841e-12 1.30045551e-12
 1.21652391e-12 1.12180586e-12 1.04086003e-12 9.64774312e-13
 8.92132331e-13 8.27992449e-13 7.63027443e-13 7.05747513e-13
 6.49409065e-13 5.96560861e-13 5.51011044e-13 5.03384886e-13
 4.63650631e-13 4.24988825e-13 3.89000612e-13 3.56553374e-13
 3.26139492e-13 2.97270493e-13 2.73149339e-13 2.47506699e-13
 2.27139284e-13 2.07009104e-13 1.88080368e-13 1.71571475e-13
 1.56064020e-13 1.42220223e-13 1.28946329e-13 1.17923176e-13
 1.06240953e-13 9.63481342e-14 8.69793698e-14 7.96870689e-14
 7.22345394e-14 6.54543487e-14 5.93939922e-14 5.40242552e-14
 4.90909795e-14 4.43340898e-14 4.02057687e-14 3.66845543e-14
 3.32350063e-14 2.99740430e-14 2.72391539e-14 2.46733775e-14
 2.24641920e-14 2.04201065e-14 1.85039212e-14 1.68253123e-14
 1.52657636e-14 1.38606790e-14 1.26081324e-14 1.14932286e-14
 1.04631825e-14 9.52330496e-15 8.67946898e-15 7.91193584e-15
 7.18105096e-15 6.53828633e-15 5.95105045e-15 5.40374504e-15
 4.94675636e-15 4.49730877e-15 4.10034063e-15 3.74996301e-15
 3.41743224e-15 3.10971461e-15 2.83441558e-15 2.59784123e-15
 2.35241341e-15 2.15457381e-15 1.96697349e-15 1.78886465e-15
 1.63293741e-15 1.49051765e-15 1.35441747e-15 1.24129414e-15
 1.13095495e-15 1.03276971e-15 9.39323079e-16 8.58330187e-16
 7.80323764e-16 7.11656110e-16 6.48349671e-16 5.88848703e-16
 5.37610127e-16 4.88864814e-16 4.44451564e-16 4.03473433e-16
 3.67747317e-16 3.33962710e-16 3.04637541e-16 2.76273113e-16
 2.50513207e-16 2.27258683e-16 2.06555520e-16 1.87735424e-16
 1.69863593e-16 1.53195644e-16 1.39543799e-16 1.26668581e-16
 1.14822876e-16 1.03730294e-16 9.38956490e-17 8.49826024e-17
 7.67619761e-17 6.96751118e-17 6.26635344e-17 5.67629506e-17
 5.11624614e-17 4.61146946e-17 4.15261822e-17 3.74256955e-17
 3.38030800e-17 3.03225273e-17 2.72644561e-17 2.45376334e-17
 2.21516103e-17 1.99027807e-17 1.79024609e-17 1.60314499e-17
 1.44463229e-17 1.29630047e-17 1.16367220e-17 1.04110104e-17
 9.36864212e-18 8.37427437e-18 7.48345501e-18 6.73180030e-18
 6.00695135e-18 5.38915355e-18 4.79911416e-18 4.29251271e-18
 3.85919947e-18 3.42976238e-18 3.06497713e-18 2.73499852e-18
 2.43747853e-18 2.17607574e-18 1.93756501e-18 1.72753718e-18
 1.54354456e-18 1.36650134e-18 1.22189245e-18 1.08281610e-18
 9.63214605e-19 8.58082757e-19 7.62253602e-19 6.77304301e-19
 6.00147933e-19 5.33855894e-19 4.74032867e-19 4.19190486e-19
 3.71914412e-19 3.29947857e-19 2.92299049e-19 2.59251292e-19
 2.29902266e-19 2.03023455e-19 1.80449276e-19 1.59628336e-19
 1.41582140e-19 1.25358755e-19 1.10964332e-19 9.87581999e-20
 8.78583407e-20 7.78267002e-20 6.90851487e-20 6.09148277e-20
 5.37750569e-20 4.75712092e-20 4.19949654e-20 3.71602743e-20
 3.28227476e-20 2.89219013e-20 2.55736712e-20 2.24992729e-20
 1.99022472e-20 1.75253478e-20 1.54695182e-20 1.36134006e-20
 1.19599218e-20 1.05829210e-20 9.30004141e-21 8.19992254e-21
 7.22794252e-21 6.37704439e-21 5.60256820e-21 4.91772876e-21
 4.33112868e-21 3.81004246e-21 3.34179897e-21 2.93907762e-21
 2.59102578e-21 2.27007637e-21 1.99165964e-21 1.75066368e-21
 1.53705879e-21 1.35184809e-21 1.18578531e-21 1.04198771e-21
 9.13115287e-22 7.99952792e-22 7.03151239e-22
t=34.26134: 0.00000000e+00 1.39682551e-12 7.46686270e-12 1.50855734e-11
 3.11680720e-11 4.21842839e-11 4.99521757e-11 6.27032222e-11
 6.69775416e-11 7.29009283e-11 7.13673149e-11 8.00860316e-11
 8.29209761e-11 8.12786656e-11 7.84491777e-11 8.06492356e-11
 7.86187906e-11 7.72053915e-11 7.63689605e-11 7.36516149e-11
 6.99585725e-11 6.83522770e-11 6.35849439e-11 6.27907172e-11
 5.95744795e-11 5.53691820e-11 5.20380316e-11 4.83910749e-11
 4.62427469e-11 4.38507908e-11 4.10867990e-11 3.95433347e-11
 3.68238893e-11 3.44451322e-11 3.22088652e-11 3.06355929e-11
 2.85364843e-11 2.67022511e-11 2.53450700e-11 2.38566356e-11
 2.24694053e-11 2.13014613e-11 1.98591106e-11 1.88491258e-11
 1.78255100e-11 1.68024825e-11 1.57169540e-11 1.50990248e-11
 1.42568988e-11 1.34175691e-11 1.28192297e-11 1.18958900e-11
 1.15104779e-11 1.08718500e-11 1.03155712e-11 9.80847537e-12
 9.29793828e-12 8.81913275e-12 8.40634227e-12 7.84385341e-12
 7.59598244e-12 7.19527708e-12 6.78763333e-12 6.48967496e-12
 6.09180589e-12 5.84698183e-12 5.51056778e-12 5.24289117e-12
 4.94860653e-12 4.72668977e-12 4.49657426e-12 4.20432547e-12
 4.00230929e-12 3.78245146e-12 3.56734805e-12 3.35694232e-12
 3.19204425e-12 3.01402554e-12 2.81853320e-12 2.65936280e-12
 2.51285263e-12 2.36454148e-12 2.21619771e-12 2.09192696e-12
 1.94934836e-12 1.81885200e-12 1.70401248e-12 1.59023350e-12
 1.48323331e-12 1.38365861e-12 1.29722134e-12 1.20562222e-12
 1.12246676e-12 1.03492713e-12 9.60532336e-13 8.93015935e-13
 8.24700888e-13 7.64944875e-13 7.04375056e-13 6.48160212e-13
 5.98710293e-13 5.47258361e-13 5.03513561e-13 4.65291531e-13
 4.25912724e-13 3.89395235e-13 3.56421132e-13 3.26033969e-13
 2.96585520e-13 2.71765649e-13 2.48074208e-13 2.25968938e-13
 2.06485463e-13 1.87299232e-13 1.70499908e-13 1.55167194e-13
 1.40990917e-13 1.28066359e-13 1.16696115e-13 1.05540933e-13
 9.56383152e-14 8.70560075e-14 7.86301156e-14 7.17552565e-14
 6.49735837e-14 5.86219009e-14 5.34568885e-14 4.82647003e-14
 4.40063218e-14 3.97002169e-14 3.59924980e-14 3.27167297e-14
 2.95900332e-14 2.67925927e-14 2.43856901e-14 2.20817117e-14
 1.99205162e-14 1.81276126e-14 1.64437146e-14 1.49271495e-14
 1.35846280e-14 1.23158176e-14 1.11855579e-14 1.01802674e-14
 9.23261713e-15 8.43647002e-15 7.65745092e-15 6.97508746e-15
 6.33273917e-15 5.76861737e-15 5.26254801e-15 4.78405528e-15
 4.37969854e-15 3.96556936e-15 3.60846774e-15 3.31075570e-15
 3.00920239e-15 2.73478557e-15 2.50706367e-15 2.28584566e-15
 2.07348775e-15 1.89226619e-15 1.73007308e-15 1.57647776e-15
 1.43608314e-15 1.30661296e-15 1.19360985e-15 1.08522328e-15
 9.87507631e-16 8.98826695e-16 8.21139605e-16 7.46454937e-16
 6.82702148e-16 6.19216872e-16 5.64198733e-16 5.13016411e-16
 4.66701370e-16 4.26724817e-16 3.85319783e-16 3.50936329e-16
 3.20063747e-16 2.90022921e-16 2.63820680e-16 2.39309498e-16
 2.17648186e-16 1.97142971e-16 1.78602342e-16 1.62256201e-16
 1.46901970e-16 1.33231082e-16 1.20707027e-16 1.09601174e-16
 9.86922731e-17 8.93957053e-17 8.10196941e-17 7.31233893e-17
 6.59902337e-17 5.95725095e-17 5.38108313e-17 4.85949230e-17
 4.38874141e-17 3.95103614e-17 3.55975108e-17 3.20022967e-17
 2.88750712e-17 2.59604483e-17 2.33078197e-17 2.10635124e-17
 1.88885878e-17 1.69879671e-17 1.52243123e-17 1.36456423e-17
 1.22529772e-17 1.09898516e-17 9.82713103e-18 8.81521338e-18
 7.90702629e-18 7.09627846e-18 6.30956740e-18 5.67138056e-18
 5.07317938e-18 4.52158776e-18 4.04035820e-18 3.61750658e-18
 3.22489074e-18 2.87082661e-18 2.56307872e-18 2.28681832e-18
 2.03962103e-18 1.81361305e-18 1.62076785e-18 1.44203896e-18
 1.28311186e-18 1.14182782e-18 1.01528133e-18 9.01298835e-19
 7.99200754e-19 7.12089642e-19 6.31774366e-19 5.61874010e-19
 4.96328049e-19 4.41328238e-19 3.90601922e-19 3.47476074e-19
 3.07159384e-19 2.71579272e-19 2.40700028e-19 2.13177703e-19
 1.88088391e-19 1.66577728e-19 1.48082334e-19 1.30953227e-19
 1.16448652e-19 1.02845728e-19 9.12562762e-20 8.08120993e-20
 7.20410309e-20 6.37299840e-20 5.61830327e-20 4.94801227e-20
 4.38502657e-20 3.85999491e-20 3.40843915e-20 3.00509368e-20
 2.64766067e-20 2.33773721e-20 2.05738884e-20 1.81715679e-20
 1.59495830e-20 1.41037530e-20 1.24336639e-20 1.09235501e-20
 9.65075799e-21 8.46135634e-21 7.45867868e-21 6.54445286e-21
 5.77161733e-21 5.07317637e-21 4.45582441e-21 3.91610656e-21
 3.43919313e-21 3.01958397e-21 2.65330624e-21 2.33691401e-21
 2.04788102e-21 1.79867040e-21 1.57765861e-21 1.38957702e-21
 1.21442193e-21 1.06554772e-21 9.33775148e-22 8.19921059e-22
 7.18706143e-22 6.30392370e-22 5.51257290e-22
t=35.25402: 0.00000000e+00 1.40031418e-12 7.43451822e-12 1.50660195e-11
 3.09099567e-11 4.14919700e-11 4.91122271e-11 6.18261206e-11
 6.52839547e-11 7.14320743e-11 7.02281629e-11 7.80372902e-11
 8.11420812e-11 7.96661030e-11 7.62821492e-11 7.79272197e-11
 7.62925611e-11 7.48504821e-11 7.39714322e-11 7.15606659e-11
 6.81774396e-11 6.60031268e-11 6.14645857e-11 6.03440498e-11
 5.71249051e-11 5.31021660e-11 4.99107408e-11 4.63421487e-11
 4.41717319e-11 4.17913093e-11 3.93125982e-11 3.74782396e-11
 3.49467900e-11 3.28490535e-11 3.05931769e-11 2.90659950e-11
 2.71250699e-11 2.53334425e-11 2.41420785e-11 2.25012387e-11
 2.13343647e-11 2.01921255e-11 1.88375021e-11 1.78788983e-11
 1.68246246e-11 1.58048513e-11 1.48736076e-11 1.42186827e-11
 1.34237764e-11 1.26634316e-11 1.20846656e-11 1.12996318e-11
 1.08241278e-11 1.02528525e-11 9.72832584e-12 9.26577331e-12
 8.73571359e-12 8.28756411e-12 7.87707697e-12 7.42611769e-12
 7.15620605e-12 6.80146772e-12 6.37494093e-12 6.11134265e-12
 5.77506500e-12 5.46327760e-12 5.19861746e-12 4.93558269e-12
 4.67863698e-12 4.42985723e-12 4.22142393e-12 3.97720325e-12
 3.78031178e-12 3.56125654e-12 3.34299778e-12 3.14986919e-12
 2.99141867e-12 2.83722794e-12 2.63235023e-12 2.49394341e-12
 2.33903327e-12 2.20999612e-12 2.06724884e-12 1.94330194e-12
 1.81636130e-12 1.69980156e-12 1.59383515e-12 1.47325057e-12
 1.39144706e-12 1.28510431e-12 1.19860038e-12 1.11540992e-12
 1.03612664e-12 9.59075008e-13 8.91696640e-13 8.26661864e-13
 7.60285679e-13 7.04488891e-13 6.50517402e-13 5.97775943e-13
 5.53221125e-13 5.02400181e-13 4.64013853e-13 4.27375443e-13
 3.91355658e-13 3.56340343e-13 3.28758162e-13 2.99149069e-13
 2.72712815e-13 2.48548350e-13 2.26488625e-13 2.05738901e-13
 1.87777838e-13 1.71013749e-13 1.55186629e-13 1.40798082e-13
 1.27812505e-13 1.16414680e-13 1.05225116e-13 9.53722234e-14
 8.65237867e-14 7.88422831e-14 7.08221877e-14 6.47567512e-14
 5.83888049e-14 5.31726324e-14 4.79151001e-14 4.35088699e-14
 3.95777712e-14 3.57768981e-14 3.22868752e-14 2.92810057e-14
 2.65685721e-14 2.41099110e-14 2.17465190e-14 1.97159829e-14
 1.79001509e-14 1.62433065e-14 1.46909416e-14 1.33984957e-14
 1.21751120e-14 1.10358431e-14 9.98869579e-15 9.06993103e-15
 8.26705189e-15 7.47610526e-15 6.81399215e-15 6.21051485e-15
 5.62820176e-15 5.12682932e-15 4.68056683e-15 4.26771841e-15
 3.88714248e-15 3.52188985e-15 3.19537644e-15 2.92804091e-15
 2.66480016e-15 2.42399292e-15 2.21196697e-15 2.00823538e-15
 1.83486084e-15 1.67400351e-15 1.52666620e-15 1.38339161e-15
 1.26272839e-15 1.15238491e-15 1.04914093e-15 9.57700690e-16
 8.67970990e-16 7.92247526e-16 7.19970370e-16 6.56494702e-16
 5.98257494e-16 5.43797022e-16 4.94330039e-16 4.51274414e-16
 4.08473594e-16 3.73228498e-16 3.38596625e-16 3.07385127e-16
 2.78836518e-16 2.53655468e-16 2.30358451e-16 2.08701498e-16
 1.88971507e-16 1.71628683e-16 1.55583376e-16 1.40946284e-16
 1.27855061e-16 1.15457999e-16 1.04637230e-16 9.44766881e-17
 8.57938654e-17 7.73424588e-17 7.00710242e-17 6.30053173e-17
 5.70288449e-17 5.14595303e-17 4.62624758e-17 4.19018006e-17
 3.75700725e-17 3.39239156e-17 3.05884224e-17 2.75260935e-17
 2.48390368e-17 2.23041531e-17 2.00618286e-17 1.79759961e-17
 1.61366299e-17 1.44989655e-17 1.29737326e-17 1.16529873e-17
 1.04567974e-17 9.35621159e-18 8.40490931e-18 7.51115860e-18
 6.73464684e-18 6.02049425e-18 5.38630996e-18 4.81193876e-18
 4.29358217e-18 3.83734910e-18 3.42056832e-18 3.06183488e-18
 2.73434372e-18 2.43303689e-18 2.16287045e-18 1.92682337e-18
 1.71792441e-18 1.52816726e-18 1.36201116e-18 1.21328885e-18
 1.07919238e-18 9.57393274e-19 8.52007534e-19 7.55923608e-19
 6.71311257e-19 5.95864530e-19 5.29213169e-19 4.69169250e-19
 4.15608476e-19 3.67448973e-19 3.26664673e-19 2.88806879e-19
 2.56187482e-19 2.26212592e-19 2.00207987e-19 1.77133128e-19
 1.56951294e-19 1.38674880e-19 1.22697095e-19 1.08598528e-19
 9.60298391e-20 8.49382304e-20 7.53623631e-20 6.69270284e-20
 5.92887971e-20 5.23801749e-20 4.64214029e-20 4.09316979e-20
 3.61542903e-20 3.16521245e-20 2.79927751e-20 2.46417375e-20
 2.17452158e-20 1.91422166e-20 1.68570802e-20 1.48253992e-20
 1.30590588e-20 1.15196460e-20 1.01387833e-20 8.92494775e-21
 7.82842073e-21 6.90249532e-21 6.05035114e-21 5.31900760e-21
 4.68284885e-21 4.10727719e-21 3.60716520e-21 3.16793418e-21
 2.78070709e-21 2.44451071e-21 2.14790859e-21 1.87540876e-21
 1.64769995e-21 1.44408725e-21 1.26833802e-21 1.11171341e-21
 9.74819695e-22 8.53724017e-22 7.49067652e-22 6.53909549e-22
 5.73299811e-22 5.02622550e-22 4.39975999e-22
t=36.25043: 0.00000000e+00 1.40378187e-12 7.40748898e-12 1.50515986e-11
 3.06560786e-11 4.08265840e-11 4.83354377e-11 6.09599914e-11
 6.36185861e-11 7.00817987e-11 6.91557973e-11 7.60781707e-11
 7.93205050e-11 7.81956120e-11 7.42532339e-11 7.52542398e-11
 7.41972184e-11 7.26326370e-11 7.16031518e-11 6.95136213e-11
 6.66100083e-11 6.37414548e-11 5.95328608e-11 5.78547140e-11
 5.46949337e-11 5.08960417e-11 4.79388856e-11 4.45186403e-11
 4.22405351e-11 3.99293456e-11 3.76200876e-11 3.55644748e-11
 3.31742013e-11 3.13339601e-11 2.92602845e-11 2.75984507e-11
 2.57776535e-11 2.39929088e-11 2.29148929e-11 2.13063239e-11
 2.02470305e-11 1.91597983e-11 1.78483643e-11 1.69800590e-11
 1.59879791e-11 1.49468055e-11 1.40913859e-11 1.34039542e-11
 1.26697505e-11 1.19666992e-11 1.14130176e-11 1.07680122e-11
 1.02006742e-11 9.70415783e-12 9.16935594e-12 8.73414021e-12
 8.22940343e-12 7.76832439e-12 7.43556046e-12 7.05880437e-12
 6.73146840e-12 6.39371866e-12 6.04718164e-12 5.74882894e-12
 5.46442523e-12 5.10988769e-12 4.89700034e-12 4.66334845e-12
 4.42121854e-12 4.17310138e-12 3.95741897e-12 3.76230060e-12
 3.55537339e-12 3.33880969e-12 3.13764304e-12 2.97134899e-12
 2.81408491e-12 2.66097069e-12 2.47534400e-12 2.33974583e-12
 2.18985771e-12 2.05385305e-12 1.94422739e-12 1.81775127e-12
 1.68978136e-12 1.59586199e-12 1.48553743e-12 1.38302919e-12
 1.28784265e-12 1.19552130e-12 1.11746654e-12 1.04329685e-12
 9.63372390e-13 8.92278566e-13 8.28612082e-13 7.62925576e-13
 7.02908845e-13 6.51611968e-13 5.99683952e-13 5.49931391e-13
 5.09615868e-13 4.64789878e-13 4.28605731e-13 3.91130153e-13
 3.60079169e-13 3.28767978e-13 3.00134362e-13 2.74102447e-13
 2.50700679e-13 2.28268588e-13 2.07386146e-13 1.87748378e-13
 1.71717370e-13 1.56466436e-13 1.41228438e-13 1.28247528e-13
 1.16815863e-13 1.05683392e-13 9.58500343e-14 8.67777414e-14
 7.88328160e-14 7.16586308e-14 6.44374328e-14 5.85343284e-14
 5.29787604e-14 4.80583836e-14 4.34967427e-14 3.94588465e-14
 3.56719186e-14 3.23159598e-14 2.91586993e-14 2.64276121e-14
 2.39241708e-14 2.16632916e-14 1.96127428e-14 1.78065625e-14
 1.61090772e-14 1.45797988e-14 1.32473385e-14 1.20409574e-14
 1.09298099e-14 9.88343055e-15 8.99702154e-15 8.15831477e-15
 7.42334188e-15 6.74268791e-15 6.13936321e-15 5.55173509e-15
 5.05218647e-15 4.59580271e-15 4.16467229e-15 3.81183737e-15
 3.45584656e-15 3.14569713e-15 2.86817102e-15 2.61345040e-15
 2.37957061e-15 2.16158520e-15 1.97697676e-15 1.78996980e-15
 1.63160007e-15 1.48478215e-15 1.35400310e-15 1.23667731e-15
 1.12017672e-15 1.02033008e-15 9.30743510e-16 8.47830319e-16
 7.70359680e-16 7.03749985e-16 6.37822240e-16 5.80608233e-16
 5.28658858e-16 4.80558413e-16 4.36755354e-16 3.97415136e-16
 3.61541402e-16 3.28018748e-16 2.97383324e-16 2.71219415e-16
 2.45821402e-16 2.22534469e-16 2.02261865e-16 1.83388062e-16
 1.66334068e-16 1.51225803e-16 1.36148061e-16 1.23146113e-16
 1.11363732e-16 1.01223065e-16 9.19829363e-17 8.27602951e-17
 7.49591841e-17 6.76742342e-17 6.10079223e-17 5.50099653e-17
 4.96991876e-17 4.46885812e-17 4.05681030e-17 3.63829698e-17
 3.28612703e-17 2.94188447e-17 2.65262393e-17 2.38808807e-17
 2.14472277e-17 1.93397179e-17 1.73152330e-17 1.56087885e-17
 1.39831195e-17 1.25275367e-17 1.12670020e-17 1.00840336e-17
 8.99805233e-18 8.06081832e-18 7.24407664e-18 6.46940865e-18
 5.79523683e-18 5.17295126e-18 4.63248744e-18 4.12019699e-18
 3.68939535e-18 3.28927220e-18 2.93618403e-18 2.61295897e-18
 2.33074516e-18 2.07157599e-18 1.84985722e-18 1.65007885e-18
 1.47018223e-18 1.30352901e-18 1.15977896e-18 1.02884952e-18
 9.19473240e-19 8.16073491e-19 7.23114699e-19 6.43727386e-19
 5.70456601e-19 5.05520954e-19 4.49250559e-19 3.97832919e-19
 3.52152928e-19 3.11495534e-19 2.76659720e-19 2.44351166e-19
 2.15714020e-19 1.90654332e-19 1.68714224e-19 1.49313553e-19
 1.31832762e-19 1.16626183e-19 1.02933397e-19 9.08628407e-20
 8.06607504e-20 7.12981746e-20 6.31399650e-20 5.59436739e-20
 4.95628782e-20 4.39300352e-20 3.87088356e-20 3.41122808e-20
 3.00498307e-20 2.65133931e-20 2.33000414e-20 2.05429540e-20
 1.80877174e-20 1.59046821e-20 1.40295284e-20 1.23141936e-20
 1.08297255e-20 9.53189955e-21 8.38065271e-21 7.36829996e-21
 6.48545080e-21 5.71798666e-21 5.00597164e-21 4.39442775e-21
 3.86289310e-21 3.39040261e-21 2.98200457e-21 2.61613304e-21
 2.29242745e-21 2.01512210e-21 1.76234172e-21 1.54881424e-21
 1.36239783e-21 1.19268517e-21 1.04400218e-21 9.13494480e-22
 8.02511354e-22 7.02980442e-22 6.15336706e-22 5.40451387e-22
 4.73072866e-22 4.12972772e-22 3.62087521e-22
t=37.25974: 0.00000000e+00 1.40727430e-12 7.38544281e-12 1.50408891e-11
 3.04038124e-11 4.01809867e-11 4.76032409e-11 6.00927591e-11
 6.19851391e-11 6.88365073e-11 6.81295405e-11 7.41807172e-11
 7.74382192e-11 7.67364424e-11 7.23823379e-11 7.27091632e-11
 7.22314598e-11 7.05182958e-11 6.92160733e-11 6.74752766e-11
 6.51162171e-11 6.15987445e-11 5.77852786e-11 5.53544696e-11
 5.24182847e-11 4.87088965e-11 4.60378759e-11 4.29118613e-11
 4.04023722e-11 3.82154783e-11 3.59100273e-11 3.38395083e-11
 3.15749892e-11 2.98679902e-11 2.80393917e-11 2.62175133e-11
 2.45613198e-11 2.27246999e-11 2.16173919e-11 2.02262258e-11
 1.91662907e-11 1.81525790e-11 1.69079371e-11 1.61017965e-11
 1.51910533e-11 1.42382121e-11 1.33261063e-11 1.27053389e-11
 1.19857184e-11 1.12937027e-11 1.07904143e-11 1.01823804e-11
 9.65224974e-12 9.16792191e-12 8.66710330e-12 8.21283449e-12
 7.76176065e-12 7.35160624e-12 7.05865421e-12 6.68929400e-12
 6.35215227e-12 6.01150714e-12 5.75087190e-12 5.41193193e-12
 5.14525994e-12 4.83819110e-12 4.61941571e-12 4.38353871e-12
 4.16593880e-12 3.94259604e-12 3.70910503e-12 3.52431923e-12
 3.32602417e-12 3.14073721e-12 2.95721148e-12 2.81312533e-12
 2.64313373e-12 2.49253078e-12 2.32968725e-12 2.18702761e-12
 2.05456567e-12 1.93024631e-12 1.81709858e-12 1.70260721e-12
 1.58042848e-12 1.48900079e-12 1.38897414e-12 1.29588685e-12
 1.20048433e-12 1.11629305e-12 1.04156873e-12 9.68243898e-13
 8.93844386e-13 8.34551353e-13 7.69977223e-13 7.06866264e-13
 6.53687741e-13 6.03176285e-13 5.52008877e-13 5.09825161e-13
 4.69615854e-13 4.29554425e-13 3.95763007e-13 3.60966019e-13
 3.30217073e-13 3.00382216e-13 2.74602334e-13 2.51330266e-13
 2.28948544e-13 2.08997691e-13 1.89015431e-13 1.72902126e-13
 1.56914722e-13 1.42154619e-13 1.29494851e-13 1.16774046e-13
 1.06356375e-13 9.61242094e-14 8.72708521e-14 7.89959114e-14
 7.13238437e-14 6.49860160e-14 5.86931192e-14 5.31528324e-14
 4.80019904e-14 4.35654601e-14 3.93706932e-14 3.56470093e-14
 3.21659340e-14 2.91575976e-14 2.63537402e-14 2.39702236e-14
 2.15338788e-14 1.95914714e-14 1.77131933e-14 1.60272062e-14
 1.45319387e-14 1.31272942e-14 1.19087160e-14 1.07878875e-14
 9.85951067e-15 8.87645593e-15 8.11032608e-15 7.34128573e-15
 6.66983180e-15 6.05322507e-15 5.52069300e-15 4.98577211e-15
 4.53088349e-15 4.12188494e-15 3.74866951e-15 3.39882335e-15
 3.08720352e-15 2.82478872e-15 2.56940970e-15 2.33556770e-15
 2.12474428e-15 1.93496482e-15 1.75901585e-15 1.60557863e-15
 1.45610528e-15 1.32016643e-15 1.20655970e-15 1.09930772e-15
 9.98489227e-16 9.12183786e-16 8.30336788e-16 7.53009198e-16
 6.83422925e-16 6.24387264e-16 5.67449852e-16 5.15192686e-16
 4.67185722e-16 4.25270184e-16 3.88020361e-16 3.53048890e-16
 3.19969562e-16 2.90255961e-16 2.63690174e-16 2.38318885e-16
 2.16523316e-16 1.96727141e-16 1.78462532e-16 1.61091799e-16
 1.46494229e-16 1.32534556e-16 1.20206902e-16 1.08307076e-16
 9.79799056e-17 8.88243549e-17 8.03508238e-17 7.25519245e-17
 6.55690346e-17 5.90549358e-17 5.33457535e-17 4.80225294e-17
 4.33739332e-17 3.90602486e-17 3.52889573e-17 3.16182279e-17
 2.85815882e-17 2.56135889e-17 2.30428176e-17 2.06983988e-17
 1.85784167e-17 1.66667422e-17 1.50373906e-17 1.34387495e-17
 1.20833523e-17 1.08059671e-17 9.70277040e-18 8.69091524e-18
 7.79488173e-18 6.96535689e-18 6.20834723e-18 5.57173065e-18
 4.95946024e-18 4.43818267e-18 3.97020013e-18 3.54487616e-18
 3.15903972e-18 2.82111005e-18 2.50888898e-18 2.23437279e-18
 1.99666899e-18 1.77874403e-18 1.57866417e-18 1.41311873e-18
 1.25289650e-18 1.11141129e-18 9.88925933e-19 8.78006383e-19
 7.81929462e-19 6.92283065e-19 6.13624067e-19 5.46319594e-19
 4.82289412e-19 4.28503679e-19 3.80013977e-19 3.36466741e-19
 2.99087481e-19 2.63534759e-19 2.33035019e-19 2.05721423e-19
 1.82370446e-19 1.60750169e-19 1.42106954e-19 1.25575066e-19
 1.11109204e-19 9.80094980e-20 8.65163662e-20 7.65602525e-20
 6.74541585e-20 5.96875559e-20 5.27069530e-20 4.68498512e-20
 4.14797185e-20 3.65560484e-20 3.23407125e-20 2.84000898e-20
 2.50591813e-20 2.20762780e-20 1.94076858e-20 1.70392107e-20
 1.50298996e-20 1.31749872e-20 1.16134173e-20 1.02296781e-20
 8.96821765e-21 7.90375033e-21 6.92737005e-21 6.08670623e-21
 5.33438866e-21 4.67806908e-21 4.11763306e-21 3.61300027e-21
 3.16551420e-21 2.78068170e-21 2.43539970e-21 2.13592587e-21
 1.87424603e-21 1.64046033e-21 1.43916640e-21 1.25636645e-21
 1.10218205e-21 9.66973994e-22 8.47369836e-22 7.40578025e-22
 6.47788576e-22 5.67121317e-22 4.95239758e-22 4.33248355e-22
 3.78787337e-22 3.31854132e-22 2.89773567e-22
t=38.2597: 0.00000000e+00 1.41082604e-12 7.36839058e-12 1.50336111e-11
 3.01576361e-11 3.95692571e-11 4.69193667e-11 5.92404123e-11
 6.04407452e-11 6.76973778e-11 6.71566859e-11 7.23808062e-11
 7.55542988e-11 7.52360826e-11 7.07180831e-11 7.04287222e-11
 7.03621923e-11 6.85331568e-11 6.68888407e-11 6.54650287e-11
 6.36019328e-11 5.95962056e-11 5.62281179e-11 5.30292251e-11
 5.03974713e-11 4.66593635e-11 4.41546502e-11 4.14889454e-11
 3.87356344e-11 3.66507325e-11 3.42643453e-11 3.22866421e-11
 3.01728751e-11 2.85450434e-11 2.67556533e-11 2.49224089e-11
 2.34831937e-11 2.16592022e-11 2.03794054e-11 1.92643519e-11
 1.81300028e-11 1.71135431e-11 1.60908500e-11 1.52490665e-11
 1.44524614e-11 1.35575943e-11 1.26296088e-11 1.20909182e-11
 1.13117374e-11 1.06893044e-11 1.02336572e-11 9.62861680e-12
 9.12469874e-12 8.67565522e-12 8.21072335e-12 7.75265143e-12
 7.36540232e-12 6.99453828e-12 6.70048788e-12 6.33976538e-12
 6.01507401e-12 5.68749474e-12 5.43200615e-12 5.14221050e-12
 4.86805697e-12 4.59929246e-12 4.37078466e-12 4.13773758e-12
 3.91694966e-12 3.71985114e-12 3.49183046e-12 3.32526089e-12
 3.13131612e-12 2.95902431e-12 2.79246805e-12 2.64747565e-12
 2.47934841e-12 2.34924696e-12 2.19692922e-12 2.05579435e-12
 1.93322686e-12 1.82315378e-12 1.70302473e-12 1.60244704e-12
 1.48855680e-12 1.39067142e-12 1.29656819e-12 1.21327112e-12
 1.12812277e-12 1.04397393e-12 9.71797852e-13 9.00755409e-13
 8.30946855e-13 7.71021343e-13 7.11088180e-13 6.60569477e-13
 6.08198976e-13 5.59733322e-13 5.13542153e-13 4.70457315e-13
 4.34192999e-13 3.97574326e-13 3.65405344e-13 3.34185143e-13
 3.04062681e-13 2.78101204e-13 2.52758268e-13 2.30104788e-13
 2.10030546e-13 1.91921999e-13 1.73493213e-13 1.58914291e-13
 1.43440444e-13 1.30599883e-13 1.17748352e-13 1.06785985e-13
 9.67263130e-14 8.78029237e-14 7.94416264e-14 7.20918136e-14
 6.48523604e-14 5.88378002e-14 5.32696779e-14 4.82180023e-14
 4.33853364e-14 3.93587042e-14 3.55557330e-14 3.22751800e-14
 2.91051091e-14 2.63335900e-14 2.37904867e-14 2.15419043e-14
 1.94697887e-14 1.76614103e-14 1.59343155e-14 1.44354403e-14
 1.30787201e-14 1.19005116e-14 1.07349050e-14 9.75901294e-15
 8.84256732e-15 8.00421552e-15 7.25458315e-15 6.56754298e-15
 5.99738968e-15 5.46615814e-15 4.93212407e-15 4.49079381e-15
 4.05200383e-15 3.70228860e-15 3.36808812e-15 3.05266913e-15
 2.75943341e-15 2.52565112e-15 2.27772181e-15 2.08726067e-15
 1.89340767e-15 1.72887383e-15 1.56964353e-15 1.43001804e-15
 1.30448525e-15 1.18337284e-15 1.07728396e-15 9.78436168e-16
 8.89534171e-16 8.08508651e-16 7.38625457e-16 6.71530712e-16
 6.11238567e-16 5.53614978e-16 5.03864724e-16 4.57831510e-16
 4.14784049e-16 3.77752713e-16 3.42899905e-16 3.11163243e-16
 2.82774357e-16 2.56504844e-16 2.33685759e-16 2.11910257e-16
 1.91588489e-16 1.73896963e-16 1.56905266e-16 1.42131775e-16
 1.29054826e-16 1.16586986e-16 1.05768262e-16 9.57993978e-17
 8.62009113e-17 7.80033536e-17 7.04675618e-17 6.37197725e-17
 5.76582776e-17 5.18298945e-17 4.66189837e-17 4.22173843e-17
 3.78883987e-17 3.40532400e-17 3.07094714e-17 2.76429796e-17
 2.49198028e-17 2.23466913e-17 2.00183390e-17 1.80098476e-17
 1.61654868e-17 1.45109111e-17 1.30024851e-17 1.17020195e-17
 1.04289657e-17 9.38033597e-18 8.39316211e-18 7.51691478e-18
 6.72408079e-18 6.02015390e-18 5.39558967e-18 4.79085420e-18
 4.29134691e-18 3.83184948e-18 3.42116408e-18 3.04092024e-18
 2.71373159e-18 2.42298815e-18 2.15794091e-18 1.92379563e-18
 1.71156574e-18 1.52156231e-18 1.35442956e-18 1.20682646e-18
 1.07469914e-18 9.52850474e-19 8.46063744e-19 7.49135692e-19
 6.65609726e-19 5.89552873e-19 5.23677784e-19 4.63823328e-19
 4.11253544e-19 3.63576405e-19 3.22596539e-19 2.86141659e-19
 2.52256595e-19 2.23362292e-19 1.98098923e-19 1.74378940e-19
 1.54082040e-19 1.36302205e-19 1.20389828e-19 1.06419049e-19
 9.39974034e-20 8.27019081e-20 7.29747980e-20 6.45639201e-20
 5.71114626e-20 5.04161588e-20 4.45070307e-20 3.94529880e-20
 3.48425762e-20 3.09011699e-20 2.71494511e-20 2.39330654e-20
 2.10493150e-20 1.85464818e-20 1.62756302e-20 1.43695127e-20
 1.26284170e-20 1.10775752e-20 9.73920022e-21 8.54250637e-21
 7.48593232e-21 6.58391165e-21 5.76967073e-21 5.05984822e-21
 4.44243790e-21 3.89601479e-21 3.41424354e-21 2.99848244e-21
 2.62713762e-21 2.29675416e-21 2.01776340e-21 1.76432950e-21
 1.54508939e-21 1.35518870e-21 1.18465333e-21 1.04070186e-21
 9.07101858e-22 7.95545061e-22 6.95159314e-22 6.07426706e-22
 5.33163942e-22 4.65173611e-22 4.06155948e-22 3.55151667e-22
 3.10276550e-22 2.70837463e-22 2.37351021e-22
