# Supplementary material for: Cosmic-void observations reconciled with primordial magnetogenesis
Source: Nat Commun. 2023 Nov 18;14:7523. doi: 10.1038/s41467-023-43258-3 (PMC10657398; doi:10.1038/s41467-023-43258-3)
Supplement: Supplementary file 3 — Source Data [file 41467_2023_43258_MOESM3_ESM.zip › source-files/supfig2c.txt]

k:   0.   1.   2.   3.   4.   5.   6.   7.   8.   9.  10.  11.  12.  13.
  14.  15.  16.  17.  18.  19.  20.  21.  22.  23.  24.  25.  26.  27.
  28.  29.  30.  31.  32.  33.  34.  35.  36.  37.  38.  39.  40.  41.
  42.  43.  44.  45.  46.  47.  48.  49.  50.  51.  52.  53.  54.  55.
  56.  57.  58.  59.  60.  61.  62.  63.  64.  65.  66.  67.  68.  69.
  70.  71.  72.  73.  74.  75.  76.  77.  78.  79.  80.  81.  82.  83.
  84.  85.  86.  87.  88.  89.  90.  91.  92.  93.  94.  95.  96.  97.
  98.  99. 100. 101. 102. 103. 104. 105. 106. 107. 108. 109. 110. 111.
 112. 113. 114. 115. 116. 117. 118. 119. 120. 121. 122. 123. 124. 125.
 126. 127. 128. 129. 130. 131. 132. 133. 134. 135. 136. 137. 138. 139.
 140. 141. 142. 143. 144. 145. 146. 147. 148. 149. 150. 151. 152. 153.
 154. 155. 156. 157. 158. 159. 160. 161. 162. 163. 164. 165. 166. 167.
 168. 169. 170. 171. 172. 173. 174. 175. 176. 177. 178. 179. 180. 181.
 182. 183. 184. 185. 186. 187. 188. 189. 190. 191. 192. 193. 194. 195.
 196. 197. 198. 199. 200. 201. 202. 203. 204. 205. 206. 207. 208. 209.
 210. 211. 212. 213. 214. 215. 216. 217. 218. 219. 220. 221. 222. 223.
 224. 225. 226. 227. 228. 229. 230. 231. 232. 233. 234. 235. 236. 237.
 238. 239. 240. 241. 242. 243. 244. 245. 246. 247. 248. 249. 250. 251.
 252. 253. 254. 255. 256. 257. 258. 259. 260. 261. 262. 263. 264. 265.
 266. 267. 268. 269. 270. 271. 272. 273. 274. 275. 276. 277. 278. 279.
 280. 281. 282. 283. 284. 285. 286. 287. 288. 289. 290. 291. 292. 293.
 294.
t=0.0: 0. 0. 0. 0. 0. 0. 0. 0. 0. 0. 0. 0. 0. 0. 0. 0. 0. 0. 0. 0. 0. 0. 0. 0.
 0. 0. 0. 0. 0. 0. 0. 0. 0. 0. 0. 0. 0. 0. 0. 0. 0. 0. 0. 0. 0. 0. 0. 0.
 0. 0. 0. 0. 0. 0. 0. 0. 0. 0. 0. 0. 0. 0. 0. 0. 0. 0. 0. 0. 0. 0. 0. 0.
 0. 0. 0. 0. 0. 0. 0. 0. 0. 0. 0. 0. 0. 0. 0. 0. 0. 0. 0. 0. 0. 0. 0. 0.
 0. 0. 0. 0. 0. 0. 0. 0. 0. 0. 0. 0. 0. 0. 0. 0. 0. 0. 0. 0. 0. 0. 0. 0.
 0. 0. 0. 0. 0. 0. 0. 0. 0. 0. 0. 0. 0. 0. 0. 0. 0. 0. 0. 0. 0. 0. 0. 0.
 0. 0. 0. 0. 0. 0. 0. 0. 0. 0. 0. 0. 0. 0. 0. 0. 0. 0. 0. 0. 0. 0. 0. 0.
 0. 0. 0. 0. 0. 0. 0. 0. 0. 0. 0. 0. 0. 0. 0. 0. 0. 0. 0. 0. 0. 0. 0. 0.
 0. 0. 0. 0. 0. 0. 0. 0. 0. 0. 0. 0. 0. 0. 0. 0. 0. 0. 0. 0. 0. 0. 0. 0.
 0. 0. 0. 0. 0. 0. 0. 0. 0. 0. 0. 0. 0. 0. 0. 0. 0. 0. 0. 0. 0. 0. 0. 0.
 0. 0. 0. 0. 0. 0. 0. 0. 0. 0. 0. 0. 0. 0. 0. 0. 0. 0. 0. 0. 0. 0. 0. 0.
 0. 0. 0. 0. 0. 0. 0. 0. 0. 0. 0. 0. 0. 0. 0. 0. 0. 0. 0. 0. 0. 0. 0. 0.
 0. 0. 0. 0. 0. 0. 0.
t=2.001219: 0.00000000e+00 2.18603771e-05 1.08612574e-04 3.28598634e-04
 6.26368812e-04 9.40315001e-04 8.81372152e-04 1.03731518e-03
 1.09855324e-03 1.02872094e-03 9.99842027e-04 8.97860743e-04
 8.95788588e-04 8.16723310e-04 7.63555061e-04 7.05518399e-04
 6.53220814e-04 6.29006126e-04 5.53178772e-04 5.33461410e-04
 4.90131823e-04 4.62044696e-04 4.32280312e-04 4.05251947e-04
 3.78698315e-04 3.64128763e-04 3.38942463e-04 3.31795389e-04
 3.05617278e-04 2.96245597e-04 2.85155125e-04 2.73738543e-04
 2.60415779e-04 2.53730399e-04 2.41676046e-04 2.37370371e-04
 2.26440822e-04 2.19596582e-04 2.15504393e-04 2.06910865e-04
 2.03914777e-04 2.00182233e-04 1.92573232e-04 1.85920868e-04
 1.84158739e-04 1.78321071e-04 1.73997075e-04 1.69067979e-04
 1.65111906e-04 1.62520689e-04 1.59181289e-04 1.55611867e-04
 1.50476181e-04 1.47447569e-04 1.45085315e-04 1.40976365e-04
 1.38802316e-04 1.35766774e-04 1.33047947e-04 1.29748251e-04
 1.27000263e-04 1.25693306e-04 1.23607371e-04 1.20993388e-04
 1.17460614e-04 1.15392556e-04 1.12783058e-04 1.10919215e-04
 1.07758659e-04 1.05457594e-04 1.04166405e-04 1.02177618e-04
 1.00412143e-04 9.78448644e-05 9.56509638e-05 9.33904473e-05
 9.18977607e-05 8.97049413e-05 8.70471763e-05 8.58547556e-05
 8.34315769e-05 8.18421588e-05 8.00401981e-05 7.76309041e-05
 7.69711955e-05 7.45351872e-05 7.24323250e-05 7.11116157e-05
 6.92461605e-05 6.77057943e-05 6.60472025e-05 6.43583283e-05
 6.25135843e-05 6.08327438e-05 5.92232112e-05 5.78225765e-05
 5.64422582e-05 5.47532860e-05 5.27548969e-05 5.15133693e-05
 4.99353780e-05 4.86709489e-05 4.69835201e-05 4.56260613e-05
 4.42493762e-05 4.29065225e-05 4.12414414e-05 3.99749890e-05
 3.86504086e-05 3.71302224e-05 3.58824817e-05 3.46409098e-05
 3.34523277e-05 3.21663593e-05 3.10180197e-05 2.96811700e-05
 2.86099810e-05 2.75617845e-05 2.65401111e-05 2.54183074e-05
 2.42368850e-05 2.32953223e-05 2.22380356e-05 2.11816668e-05
 2.03636932e-05 1.93755920e-05 1.85101760e-05 1.76649503e-05
 1.68297598e-05 1.59992580e-05 1.52359054e-05 1.44345543e-05
 1.37298575e-05 1.30029392e-05 1.23463107e-05 1.16906045e-05
 1.10413920e-05 1.04613373e-05 9.84850246e-06 9.29732737e-06
 8.77731669e-06 8.27466913e-06 7.77766385e-06 7.32508935e-06
 6.86404185e-06 6.44356735e-06 6.06163493e-06 5.67390450e-06
 5.30785107e-06 4.97568949e-06 4.66103210e-06 4.34560884e-06
 4.04950445e-06 3.79633018e-06 3.51940313e-06 3.31162157e-06
 3.07353191e-06 2.84253344e-06 2.65480264e-06 2.46903219e-06
 2.29344125e-06 2.12249642e-06 1.97557771e-06 1.83125338e-06
 1.69981900e-06 1.57502169e-06 1.46118159e-06 1.34975019e-06
 1.25139244e-06 1.15774387e-06 1.05539021e-06 9.52345249e-07
 8.60003179e-07 7.77138857e-07 6.97323601e-07 6.27565282e-07
 5.66388899e-07 5.09679763e-07 4.58825061e-07 4.11851190e-07
 3.68589922e-07 3.31375856e-07 2.96179211e-07 2.66549979e-07
 2.38731376e-07 2.13964046e-07 1.91246507e-07 1.71858403e-07
 1.53145262e-07 1.36773868e-07 1.21976904e-07 1.09152078e-07
 9.75270974e-08 8.68009662e-08 7.77265182e-08 6.89096300e-08
 6.14072978e-08 5.47543572e-08 4.88746382e-08 4.34335902e-08
 3.85351941e-08 3.44005988e-08 3.04855743e-08 2.71477877e-08
 2.40502875e-08 2.14614705e-08 1.88991864e-08 1.68641066e-08
 1.48312136e-08 1.32030105e-08 1.17302892e-08 1.03194178e-08
 9.18890554e-09 8.09400071e-09 7.15186999e-09 6.30413540e-09
 5.60204772e-09 4.93670225e-09 4.33309650e-09 3.82467846e-09
 3.34305069e-09 2.94829119e-09 2.59047947e-09 2.26045483e-09
 1.99935142e-09 1.74171575e-09 1.52090810e-09 1.32873154e-09
 1.15310818e-09 1.01585633e-09 8.64505076e-10 7.66125604e-10
 6.54281159e-10 5.68505002e-10 4.87226898e-10 4.19928093e-10
 3.63521617e-10 3.06778602e-10 2.62567520e-10 2.21797891e-10
 1.88971718e-10 1.59650415e-10 1.36341965e-10 1.16614693e-10
 9.95181032e-11 8.45078280e-11 7.21413680e-11 6.24815980e-11
 5.27117604e-11 4.48913196e-11 3.83758045e-11 3.29677032e-11
 2.79403308e-11 2.34145212e-11 2.02020420e-11 1.71341422e-11
 1.44327768e-11 1.21902733e-11 1.07209030e-11 9.02282446e-12
 7.60604557e-12 6.64993711e-12 5.66636673e-12 4.64912220e-12
 3.99735809e-12 3.35169123e-12 2.92913520e-12 2.37408145e-12
 1.98468045e-12 1.71468733e-12 1.41457573e-12 1.10651013e-12
 9.26710447e-13 8.32893856e-13 6.40625933e-13 5.03116557e-13
 4.14275779e-13 3.70478727e-13 2.81084405e-13 1.93100225e-13
 1.66638675e-13 1.48738935e-13 1.06655722e-13 5.82201547e-14
 6.28767026e-14 4.53763392e-14 3.14143289e-14 1.17200033e-14
 1.61704266e-14 8.65104464e-15 4.44053144e-15 1.26559081e-15
 1.01010352e-15 9.43807251e-17 0.00000000e+00
t=4.000882: 0.00000000e+00 2.27891991e-05 1.05528230e-04 2.91226492e-04
 4.72127309e-04 6.07881307e-04 5.30772258e-04 5.30485832e-04
 5.18709793e-04 4.66704231e-04 3.96433776e-04 3.72200310e-04
 3.30583632e-04 2.80016715e-04 2.62644326e-04 2.28261059e-04
 2.10869062e-04 1.84716593e-04 1.72669759e-04 1.61092800e-04
 1.43030675e-04 1.30798700e-04 1.27376106e-04 1.18331066e-04
 1.11177642e-04 1.05115279e-04 1.00570212e-04 9.39756286e-05
 9.22756647e-05 8.84876507e-05 8.36057057e-05 8.04995984e-05
 7.93535648e-05 7.75985497e-05 7.46972259e-05 7.09637691e-05
 6.94503410e-05 6.95297836e-05 6.55581706e-05 6.47991247e-05
 6.31545448e-05 6.18248383e-05 6.00612514e-05 5.90801308e-05
 5.76046998e-05 5.66764088e-05 5.52227953e-05 5.37497473e-05
 5.30695747e-05 5.16419629e-05 5.10277239e-05 5.01231235e-05
 4.90958299e-05 4.80826462e-05 4.72036918e-05 4.58782523e-05
 4.48137667e-05 4.41543392e-05 4.36350639e-05 4.26683893e-05
 4.16572126e-05 4.05616025e-05 3.99583983e-05 3.91487212e-05
 3.84798488e-05 3.76187424e-05 3.70778621e-05 3.59616688e-05
 3.51370498e-05 3.47093507e-05 3.37796416e-05 3.30299661e-05
 3.20633855e-05 3.13959999e-05 3.06497557e-05 2.99430178e-05
 2.90169724e-05 2.85006459e-05 2.76481636e-05 2.68747606e-05
 2.63866164e-05 2.54401838e-05 2.47697334e-05 2.41144630e-05
 2.35988174e-05 2.29392501e-05 2.22923280e-05 2.14353104e-05
 2.08910527e-05 2.02399748e-05 1.96389737e-05 1.88903216e-05
 1.83440442e-05 1.76065880e-05 1.71132563e-05 1.64616633e-05
 1.59475098e-05 1.53516484e-05 1.46771000e-05 1.41781260e-05
 1.36349881e-05 1.30825920e-05 1.25876960e-05 1.19849171e-05
 1.15432197e-05 1.10298312e-05 1.04981307e-05 1.00691129e-05
 9.54971417e-06 9.11262677e-06 8.67425719e-06 8.26829987e-06
 7.88340607e-06 7.46357011e-06 7.05372140e-06 6.67915490e-06
 6.31514657e-06 5.97341339e-06 5.67060301e-06 5.33713068e-06
 5.02204748e-06 4.71220949e-06 4.43418408e-06 4.16682826e-06
 3.90004010e-06 3.65597017e-06 3.42381658e-06 3.19029155e-06
 2.98276892e-06 2.77720585e-06 2.59421569e-06 2.40393982e-06
 2.24929416e-06 2.08256368e-06 1.93140399e-06 1.79117720e-06
 1.65321377e-06 1.52622555e-06 1.41404561e-06 1.30100356e-06
 1.20049871e-06 1.10248634e-06 1.01701249e-06 9.32630584e-07
 8.59990019e-07 7.87074889e-07 7.20914735e-07 6.62976252e-07
 6.05322812e-07 5.52735233e-07 5.06222440e-07 4.62738422e-07
 4.22383409e-07 3.83600089e-07 3.49464830e-07 3.20452446e-07
 2.91695363e-07 2.64537046e-07 2.39606034e-07 2.18680363e-07
 1.98110744e-07 1.80316424e-07 1.63671473e-07 1.48147199e-07
 1.34434258e-07 1.21797947e-07 1.10653834e-07 1.00506119e-07
 9.07509671e-08 8.21654795e-08 7.39122318e-08 6.54658427e-08
 5.80348414e-08 5.13826238e-08 4.53701050e-08 4.02889218e-08
 3.56552682e-08 3.14721804e-08 2.77886912e-08 2.46194175e-08
 2.17268850e-08 1.91790837e-08 1.69134554e-08 1.49932318e-08
 1.31667635e-08 1.16955394e-08 1.02675080e-08 9.08073147e-09
 7.97564137e-09 7.01745887e-09 6.20578614e-09 5.46269678e-09
 4.80648095e-09 4.24294487e-09 3.72097978e-09 3.27172496e-09
 2.88496447e-09 2.53086919e-09 2.22041251e-09 1.95521811e-09
 1.71664303e-09 1.50185061e-09 1.32687950e-09 1.15872219e-09
 1.01803472e-09 8.93040226e-10 7.80827569e-10 6.84809460e-10
 5.97896272e-10 5.24258055e-10 4.59040231e-10 3.99004323e-10
 3.50635947e-10 3.05654635e-10 2.66944869e-10 2.31951481e-10
 2.02368318e-10 1.76430390e-10 1.53069101e-10 1.33726692e-10
 1.15501255e-10 1.00509919e-10 8.71252579e-11 7.49590843e-11
 6.55098313e-11 5.63581554e-11 4.84034596e-11 4.16874723e-11
 3.58556686e-11 3.11769626e-11 2.61295646e-11 2.28014636e-11
 1.93701998e-11 1.65195498e-11 1.39366853e-11 1.18698197e-11
 1.00672332e-11 8.48030763e-12 7.10949346e-12 5.92783498e-12
 5.01128012e-12 4.15709986e-12 3.49935098e-12 2.96755568e-12
 2.48621640e-12 2.09133149e-12 1.73386253e-12 1.48262733e-12
 1.22735188e-12 1.02954228e-12 8.68501636e-13 7.35898701e-13
 6.13557622e-13 5.03650366e-13 4.31881042e-13 3.55921397e-13
 2.97183642e-13 2.45129871e-13 2.15225591e-13 1.77248355e-13
 1.48674271e-13 1.25451908e-13 1.05343478e-13 8.46908139e-14
 7.21819747e-14 5.98728364e-14 5.17809952e-14 4.09852893e-14
 3.29111418e-14 2.79824231e-14 2.27617330e-14 1.82273720e-14
 1.45803563e-14 1.27876741e-14 9.78053003e-15 7.59815015e-15
 6.06183156e-15 5.21242161e-15 3.82639434e-15 2.71786151e-15
 2.38321606e-15 1.96606982e-15 1.35742263e-15 7.31548861e-16
 7.95719069e-16 5.78112564e-16 3.83012391e-16 1.38245575e-16
 1.86334713e-16 9.79439224e-17 5.44655069e-17 1.22884445e-17
 1.20855717e-17 1.11939037e-18 0.00000000e+00
t=6.003243: 0.00000000e+00 2.31563991e-05 1.00733548e-04 2.59665560e-04
 3.68567205e-04 4.29065427e-04 3.69474500e-04 3.25474891e-04
 3.01062955e-04 2.64206932e-04 2.11731539e-04 2.00127460e-04
 1.73146728e-04 1.40369019e-04 1.32809607e-04 1.14677595e-04
 1.00265876e-04 9.13241722e-05 8.36292833e-05 7.67366610e-05
 7.18831173e-05 6.49239292e-05 6.34169950e-05 5.78765212e-05
 5.63011460e-05 5.29463120e-05 5.17866340e-05 4.89685402e-05
 4.68124481e-05 4.55194850e-05 4.44254569e-05 4.36894792e-05
 4.24735529e-05 4.10452389e-05 3.96890324e-05 3.85762159e-05
 3.75923568e-05 3.68749468e-05 3.61253137e-05 3.52119958e-05
 3.43425704e-05 3.35022010e-05 3.30249964e-05 3.26352838e-05
 3.16772980e-05 3.08684755e-05 3.03772931e-05 2.94329143e-05
 2.91393818e-05 2.84264912e-05 2.78559243e-05 2.73328521e-05
 2.67829592e-05 2.61824014e-05 2.58211148e-05 2.51139742e-05
 2.47630941e-05 2.43257508e-05 2.37555673e-05 2.32891814e-05
 2.27234032e-05 2.21234646e-05 2.16059603e-05 2.12655195e-05
 2.06860772e-05 2.04031301e-05 1.96708920e-05 1.93324533e-05
 1.89377252e-05 1.84218979e-05 1.81956282e-05 1.76256834e-05
 1.70759046e-05 1.66938968e-05 1.62681320e-05 1.57725137e-05
 1.54336524e-05 1.48815023e-05 1.45746995e-05 1.40692168e-05
 1.36578426e-05 1.32201206e-05 1.28608921e-05 1.24376866e-05
 1.19876576e-05 1.16129313e-05 1.11845777e-05 1.07778065e-05
 1.04708533e-05 1.00255361e-05 9.66675216e-06 9.24855663e-06
 8.92287270e-06 8.54854119e-06 8.24002273e-06 7.85811468e-06
 7.54751991e-06 7.20641811e-06 6.87042421e-06 6.56451995e-06
 6.22927563e-06 5.93720079e-06 5.66575519e-06 5.35917381e-06
 5.10805762e-06 4.81839235e-06 4.57848355e-06 4.32184747e-06
 4.07600605e-06 3.85438277e-06 3.62948264e-06 3.40478725e-06
 3.22053336e-06 3.00317488e-06 2.82107091e-06 2.63770255e-06
 2.47179674e-06 2.30044537e-06 2.15460521e-06 2.00833510e-06
 1.85521079e-06 1.73031030e-06 1.60319699e-06 1.48833394e-06
 1.37590187e-06 1.26722076e-06 1.17387827e-06 1.08587741e-06
 9.98672137e-07 9.17840701e-07 8.46560525e-07 7.72010125e-07
 7.07917280e-07 6.52794858e-07 5.94502493e-07 5.46436911e-07
 4.97894823e-07 4.53617579e-07 4.10998188e-07 3.75904351e-07
 3.43334937e-07 3.10370110e-07 2.83540005e-07 2.56479523e-07
 2.32272966e-07 2.10778263e-07 1.90835981e-07 1.72547605e-07
 1.56076151e-07 1.40823010e-07 1.26502847e-07 1.14198099e-07
 1.03240089e-07 9.29569815e-08 8.38024179e-08 7.50752923e-08
 6.79722384e-08 6.10642342e-08 5.48546271e-08 4.91951552e-08
 4.43016534e-08 3.98184521e-08 3.58076456e-08 3.21035482e-08
 2.88661152e-08 2.58883987e-08 2.31041984e-08 2.08639404e-08
 1.87451197e-08 1.67815494e-08 1.48928595e-08 1.30989393e-08
 1.15089649e-08 1.00983361e-08 8.88120436e-09 7.77104257e-09
 6.83829622e-09 5.99661480e-09 5.26176517e-09 4.61916784e-09
 4.05432671e-09 3.54422445e-09 3.10480268e-09 2.72321469e-09
 2.38292863e-09 2.08957572e-09 1.83049519e-09 1.60083114e-09
 1.40520510e-09 1.22258738e-09 1.07373328e-09 9.34338887e-10
 8.19681277e-10 7.17295179e-10 6.25799357e-10 5.46806518e-10
 4.74503509e-10 4.17192787e-10 3.63443441e-10 3.15015488e-10
 2.76153941e-10 2.39914012e-10 2.09667104e-10 1.82107452e-10
 1.58234514e-10 1.38007002e-10 1.20047137e-10 1.04408301e-10
 9.01670549e-11 7.86164170e-11 6.81821842e-11 5.86803463e-11
 5.11279991e-11 4.42715808e-11 3.82465137e-11 3.31945135e-11
 2.86637329e-11 2.47495628e-11 2.13161335e-11 1.83975794e-11
 1.57750700e-11 1.35783824e-11 1.17422687e-11 9.97877208e-12
 8.58673056e-12 7.36475469e-12 6.28600031e-12 5.35286815e-12
 4.57626647e-12 3.92086798e-12 3.27273113e-12 2.84600756e-12
 2.37968374e-12 2.02112479e-12 1.68906571e-12 1.42636347e-12
 1.19762801e-12 9.98057771e-13 8.29991148e-13 6.83423767e-13
 5.70308231e-13 4.66761990e-13 3.93418364e-13 3.28588716e-13
 2.72946728e-13 2.27674521e-13 1.86950489e-13 1.59282590e-13
 1.30863203e-13 1.07744628e-13 9.00083372e-14 7.60186671e-14
 6.20572512e-14 5.11151637e-14 4.29719946e-14 3.52222835e-14
 2.92209745e-14 2.39030238e-14 2.06239510e-14 1.68429330e-14
 1.38306743e-14 1.16453239e-14 9.72913363e-15 7.71153375e-15
 6.52190063e-15 5.34385674e-15 4.51741581e-15 3.56374548e-15
 2.86207130e-15 2.43675423e-15 1.93654417e-15 1.52612664e-15
 1.21621301e-15 1.07721169e-15 7.90044023e-16 6.00569080e-16
 4.91793461e-16 4.07653617e-16 3.03996545e-16 2.01361126e-16
 1.72804040e-16 1.45324183e-16 1.02529449e-16 5.32921913e-17
 5.71434497e-17 3.97551891e-17 2.65809817e-17 1.02229828e-17
 1.25126917e-17 7.58283506e-18 3.11737434e-18 1.17629968e-18
 6.12690445e-19 5.79234671e-20 0.00000000e+00
t=8.001342: 0.00000000e+00 2.33743585e-05 9.58501617e-05 2.31830778e-04
 2.93109568e-04 3.19474873e-04 2.72392015e-04 2.24043275e-04
 1.96268236e-04 1.68388685e-04 1.32218329e-04 1.23364225e-04
 1.04129113e-04 8.46262372e-05 7.56179083e-05 7.11267200e-05
 6.11777953e-05 5.51618355e-05 5.12879154e-05 4.68618223e-05
 4.41057142e-05 4.14925182e-05 3.88642915e-05 3.70538632e-05
 3.57474003e-05 3.40527175e-05 3.28329110e-05 3.19157718e-05
 3.06649577e-05 2.95848098e-05 2.90152808e-05 2.87728316e-05
 2.73328137e-05 2.65340668e-05 2.66246025e-05 2.55111785e-05
 2.49661389e-05 2.48295051e-05 2.38931039e-05 2.34110282e-05
 2.29575548e-05 2.27649267e-05 2.18784749e-05 2.16161998e-05
 2.14099781e-05 2.05068165e-05 2.04030289e-05 1.98365871e-05
 1.94517700e-05 1.87573304e-05 1.85793925e-05 1.81796509e-05
 1.78201467e-05 1.75303580e-05 1.70481887e-05 1.68174423e-05
 1.64680668e-05 1.60318167e-05 1.57035760e-05 1.53361636e-05
 1.49796339e-05 1.46397526e-05 1.42999117e-05 1.39758908e-05
 1.36081716e-05 1.33137010e-05 1.30394585e-05 1.26927204e-05
 1.23937171e-05 1.20025705e-05 1.17347672e-05 1.13717570e-05
 1.11157136e-05 1.06648150e-05 1.03866340e-05 1.00299762e-05
 9.77815380e-06 9.46005425e-06 9.15753135e-06 8.83448840e-06
 8.59151944e-06 8.30061028e-06 8.02714821e-06 7.70386745e-06
 7.42799997e-06 7.12917951e-06 6.91393437e-06 6.60597612e-06
 6.33978802e-06 6.06312488e-06 5.81427606e-06 5.57789033e-06
 5.35149260e-06 5.06249349e-06 4.81459820e-06 4.60203645e-06
 4.38521904e-06 4.17015389e-06 3.93093136e-06 3.74026014e-06
 3.51944737e-06 3.33827434e-06 3.16884741e-06 2.98346279e-06
 2.81290795e-06 2.63593954e-06 2.48045979e-06 2.30890803e-06
 2.17282169e-06 2.04086726e-06 1.90012750e-06 1.77448005e-06
 1.65164600e-06 1.53343799e-06 1.42936533e-06 1.32076338e-06
 1.23074582e-06 1.13410664e-06 1.04583350e-06 9.69687262e-07
 8.91408349e-07 8.20453127e-07 7.55865745e-07 6.92856770e-07
 6.37164461e-07 5.80822489e-07 5.33333437e-07 4.84958234e-07
 4.44919423e-07 4.04301517e-07 3.67341545e-07 3.34568121e-07
 3.03293589e-07 2.76002475e-07 2.50003322e-07 2.26326460e-07
 2.05015782e-07 1.85223840e-07 1.67037278e-07 1.50233202e-07
 1.35668580e-07 1.22580709e-07 1.10084107e-07 9.89681782e-08
 8.89552246e-08 8.00244350e-08 7.17923779e-08 6.42363934e-08
 5.76227214e-08 5.16936598e-08 4.64986072e-08 4.14318786e-08
 3.69889630e-08 3.31803860e-08 2.95679731e-08 2.64725549e-08
 2.36916920e-08 2.11379394e-08 1.88423222e-08 1.68922447e-08
 1.50286679e-08 1.34397198e-08 1.19305583e-08 1.06375574e-08
 9.51379754e-09 8.48848260e-09 7.57131999e-09 6.76188262e-09
 6.00173047e-09 5.36748267e-09 4.74147067e-09 4.13828919e-09
 3.61794266e-09 3.15319764e-09 2.75761996e-09 2.41387497e-09
 2.10239183e-09 1.83574148e-09 1.60443727e-09 1.39443937e-09
 1.21674571e-09 1.06019915e-09 9.22142578e-10 8.06196375e-10
 7.03017092e-10 6.11308975e-10 5.32018707e-10 4.63796858e-10
 4.03884912e-10 3.50639621e-10 3.05575982e-10 2.65948294e-10
 2.30763046e-10 2.01296548e-10 1.74571534e-10 1.50868974e-10
 1.31162694e-10 1.13991804e-10 9.88195066e-11 8.58335396e-11
 7.40889804e-11 6.43246558e-11 5.59231466e-11 4.81519131e-11
 4.15949169e-11 3.60797630e-11 3.12471032e-11 2.69366188e-11
 2.31832831e-11 2.00206440e-11 1.73318940e-11 1.48300320e-11
 1.28344073e-11 1.10009626e-11 9.44937054e-12 8.16712164e-12
 7.04648786e-12 5.98527013e-12 5.13580694e-12 4.42430505e-12
 3.74135844e-12 3.22330818e-12 2.74935219e-12 2.32624994e-12
 2.00645978e-12 1.69438743e-12 1.43607447e-12 1.22042934e-12
 1.03510677e-12 8.81663752e-13 7.28773831e-13 6.26492293e-13
 5.20749404e-13 4.37785232e-13 3.63224769e-13 3.04992801e-13
 2.54392013e-13 2.10424702e-13 1.73263748e-13 1.42877438e-13
 1.18178839e-13 9.58444260e-14 8.00723768e-14 6.67510129e-14
 5.48542243e-14 4.50216031e-14 3.68256226e-14 3.12661108e-14
 2.54054638e-14 2.08854790e-14 1.72132693e-14 1.44226252e-14
 1.17687702e-14 9.69258823e-15 7.99563870e-15 6.52629211e-15
 5.39017561e-15 4.37754048e-15 3.76442566e-15 3.00889655e-15
 2.47147367e-15 2.07463036e-15 1.71771818e-15 1.38724729e-15
 1.13619832e-15 9.08273308e-16 7.78324653e-16 6.10536643e-16
 4.88601021e-16 4.06090714e-16 3.24597984e-16 2.53809280e-16
 1.99747239e-16 1.68523867e-16 1.27838079e-16 9.74429862e-17
 7.83290041e-17 6.58982840e-17 4.76923971e-17 3.21783991e-17
 2.71813045e-17 2.24882021e-17 1.62204453e-17 8.11449116e-18
 8.72428824e-18 5.94118425e-18 3.87392910e-18 1.60617195e-18
 1.95789275e-18 1.04860789e-18 4.53225884e-19 1.16213106e-19
 9.71336528e-20 7.07741391e-21 0.00000000e+00
t=10.00233: 0.00000000e+00 2.34686372e-05 9.11369644e-05 2.06882993e-04
 2.38508584e-04 2.45353848e-04 2.07028689e-04 1.62672101e-04
 1.37380771e-04 1.15305517e-04 9.07286474e-05 8.33223374e-05
 6.85647248e-05 5.66520063e-05 4.97875291e-05 4.81801128e-05
 4.06350706e-05 3.80772765e-05 3.49821120e-05 3.27943964e-05
 3.11551634e-05 2.94867827e-05 2.83895170e-05 2.67954381e-05
 2.59182807e-05 2.49160884e-05 2.41671010e-05 2.34272673e-05
 2.21711862e-05 2.16633313e-05 2.15439308e-05 2.09772988e-05
 2.03749256e-05 1.96244653e-05 1.94462193e-05 1.88622144e-05
 1.84401256e-05 1.80413664e-05 1.76866291e-05 1.74015376e-05
 1.69528233e-05 1.65753233e-05 1.62397302e-05 1.59189755e-05
 1.55786256e-05 1.53651351e-05 1.47422925e-05 1.46598060e-05
 1.43998604e-05 1.40170555e-05 1.38476177e-05 1.35472217e-05
 1.32474725e-05 1.28897204e-05 1.26440252e-05 1.23141180e-05
 1.20244318e-05 1.17326895e-05 1.14948064e-05 1.11957744e-05
 1.09983288e-05 1.07004055e-05 1.04506390e-05 1.02619954e-05
 9.93826624e-06 9.70131706e-06 9.38451037e-06 9.19250540e-06
 8.92951714e-06 8.62796111e-06 8.37668303e-06 8.11563578e-06
 7.88336267e-06 7.65766302e-06 7.41485714e-06 7.14927215e-06
 6.94210241e-06 6.66201908e-06 6.40452933e-06 6.21338799e-06
 5.98061684e-06 5.77542812e-06 5.56668843e-06 5.30934509e-06
 5.11993233e-06 4.89683040e-06 4.67491262e-06 4.47643653e-06
 4.29283568e-06 4.07009122e-06 3.88433986e-06 3.71532547e-06
 3.53646836e-06 3.33048189e-06 3.18011204e-06 2.98962640e-06
 2.84520973e-06 2.68105014e-06 2.52755654e-06 2.39700040e-06
 2.24090398e-06 2.12060832e-06 1.98179651e-06 1.85728370e-06
 1.74186222e-06 1.62324429e-06 1.50938776e-06 1.41071267e-06
 1.31334651e-06 1.21633351e-06 1.12977572e-06 1.05060636e-06
 9.71477286e-07 8.95941533e-07 8.25884334e-07 7.60589583e-07
 6.99514505e-07 6.42499612e-07 5.89814716e-07 5.41078111e-07
 4.93160133e-07 4.50763753e-07 4.11432059e-07 3.75324933e-07
 3.40543037e-07 3.09731896e-07 2.81857794e-07 2.55205471e-07
 2.31731462e-07 2.08877769e-07 1.88764143e-07 1.70126928e-07
 1.53334256e-07 1.38634401e-07 1.24034665e-07 1.12177611e-07
 1.00945399e-07 9.00506460e-08 8.12436401e-08 7.24689300e-08
 6.52260396e-08 5.83707217e-08 5.21906447e-08 4.65042382e-08
 4.15915375e-08 3.70857707e-08 3.30846680e-08 2.95578894e-08
 2.62716929e-08 2.33752279e-08 2.08213237e-08 1.85823374e-08
 1.65537716e-08 1.46803311e-08 1.29907251e-08 1.15958913e-08
 1.03434782e-08 9.16511629e-09 8.10242866e-09 7.23152607e-09
 6.41523985e-09 5.70131781e-09 5.04449561e-09 4.48667544e-09
 3.98761702e-09 3.53167239e-09 3.13568373e-09 2.78492259e-09
 2.47636989e-09 2.18816618e-09 1.92962795e-09 1.67589447e-09
 1.45521118e-09 1.27035834e-09 1.10294393e-09 9.59004288e-10
 8.34050575e-10 7.24704951e-10 6.25117425e-10 5.47588371e-10
 4.74435199e-10 4.11467982e-10 3.58138497e-10 3.10569750e-10
 2.67259046e-10 2.33144951e-10 2.01412187e-10 1.75104124e-10
 1.51539006e-10 1.30814827e-10 1.13644179e-10 9.83362545e-11
 8.50968871e-11 7.38949573e-11 6.37959028e-11 5.48369489e-11
 4.73755301e-11 4.10502413e-11 3.55471530e-11 3.05548949e-11
 2.64490736e-11 2.27361451e-11 1.96043976e-11 1.68551688e-11
 1.44307155e-11 1.25295789e-11 1.07469179e-11 9.25380865e-12
 7.89717534e-12 6.78211648e-12 5.84975065e-12 4.97496266e-12
 4.27834435e-12 3.65672171e-12 3.12341457e-12 2.67318295e-12
 2.28248328e-12 1.94592101e-12 1.66042257e-12 1.42811062e-12
 1.20426628e-12 1.02525153e-12 8.69371058e-13 7.30539300e-13
 6.29695571e-13 5.29698407e-13 4.45898549e-13 3.75738115e-13
 3.15696872e-13 2.67375614e-13 2.20608528e-13 1.88406645e-13
 1.55967674e-13 1.30881238e-13 1.08119447e-13 9.00076330e-14
 7.48387899e-14 6.12342166e-14 5.03709735e-14 4.15539110e-14
 3.38069876e-14 2.75087336e-14 2.24857195e-14 1.86356275e-14
 1.52561719e-14 1.25132046e-14 1.02113604e-14 8.51103791e-15
 6.99181119e-15 5.72125149e-15 4.70856053e-15 3.87996256e-15
 3.12449051e-15 2.55785732e-15 2.11342609e-15 1.71090995e-15
 1.37164752e-15 1.12872118e-15 9.71558714e-16 7.63740807e-16
 6.13321819e-16 5.15356198e-16 4.22712171e-16 3.32697694e-16
 2.73966121e-16 2.22445437e-16 1.84128022e-16 1.46012949e-16
 1.14722220e-16 9.49541917e-17 7.55321530e-17 5.85951237e-17
 4.52638766e-17 3.90537152e-17 2.91866582e-17 2.13281604e-17
 1.70616696e-17 1.44963946e-17 9.85603431e-18 6.84205487e-18
 5.80009808e-18 4.55205232e-18 3.21358631e-18 1.73849948e-18
 1.73497225e-18 1.25820981e-18 7.59505050e-19 2.88594000e-19
 3.79008593e-19 2.11211186e-19 9.36222752e-20 1.68612669e-20
 1.74779343e-20 5.12770481e-22 0.00000000e+00
t=12.00094: 0.00000000e+00 2.34250159e-05 8.66008306e-05 1.85113512e-04
 1.98212583e-04 1.93088368e-04 1.60134914e-04 1.22123603e-04
 1.02837954e-04 8.35570555e-05 6.64977116e-05 5.89442229e-05
 4.85232039e-05 4.11071034e-05 3.63347968e-05 3.43187512e-05
 3.01405750e-05 2.85229610e-05 2.62317842e-05 2.49597255e-05
 2.35654692e-05 2.26149091e-05 2.13121994e-05 2.10032777e-05
 1.95792605e-05 1.94797953e-05 1.84515727e-05 1.83075584e-05
 1.78356229e-05 1.71383822e-05 1.69729990e-05 1.65271585e-05
 1.57096079e-05 1.57468020e-05 1.52465906e-05 1.49451322e-05
 1.46390453e-05 1.45348496e-05 1.39356056e-05 1.34261424e-05
 1.33751186e-05 1.31285359e-05 1.29434640e-05 1.24638285e-05
 1.23406609e-05 1.20603875e-05 1.18729912e-05 1.16403472e-05
 1.13874468e-05 1.10190154e-05 1.08169108e-05 1.05307545e-05
 1.03655425e-05 1.01529477e-05 9.87628919e-06 9.64792592e-06
 9.38235446e-06 9.20814379e-06 8.98701602e-06 8.77292855e-06
 8.54300194e-06 8.35736250e-06 8.12100348e-06 7.92143534e-06
 7.64702033e-06 7.45345323e-06 7.22159049e-06 6.99003056e-06
 6.78484492e-06 6.61074942e-06 6.40751694e-06 6.20471431e-06
 6.03683687e-06 5.82288620e-06 5.61004041e-06 5.38073226e-06
 5.19748530e-06 5.04238723e-06 4.83059793e-06 4.62339300e-06
 4.44773899e-06 4.25733573e-06 4.08925748e-06 3.91819847e-06
 3.75523650e-06 3.58155078e-06 3.41998955e-06 3.24299947e-06
 3.10286616e-06 2.93179670e-06 2.79805933e-06 2.64282080e-06
 2.49489042e-06 2.35247353e-06 2.23565189e-06 2.09873318e-06
 1.98468218e-06 1.86947130e-06 1.74417197e-06 1.64067255e-06
 1.53975227e-06 1.44228768e-06 1.33519786e-06 1.24357220e-06
 1.16051945e-06 1.07801872e-06 9.98329754e-07 9.26903130e-07
 8.59954673e-07 7.90282178e-07 7.27671347e-07 6.71039093e-07
 6.19439171e-07 5.67758986e-07 5.22926857e-07 4.77202304e-07
 4.36348340e-07 3.97718635e-07 3.61921960e-07 3.29363466e-07
 3.00117069e-07 2.71261585e-07 2.47305854e-07 2.23708923e-07
 2.03098257e-07 1.82363673e-07 1.64371565e-07 1.48225392e-07
 1.33232962e-07 1.20100167e-07 1.07812438e-07 9.70228118e-08
 8.67912453e-08 7.76917484e-08 6.92673690e-08 6.20124418e-08
 5.55987309e-08 4.95351455e-08 4.42229079e-08 3.94317725e-08
 3.50670848e-08 3.12264914e-08 2.77789004e-08 2.46587173e-08
 2.19352167e-08 1.95548356e-08 1.72917150e-08 1.54658856e-08
 1.35869967e-08 1.20438732e-08 1.07285615e-08 9.49850235e-09
 8.41812886e-09 7.44977373e-09 6.60350535e-09 5.86501403e-09
 5.18430955e-09 4.58186971e-09 4.05678253e-09 3.58693201e-09
 3.16677025e-09 2.79190543e-09 2.48293961e-09 2.18892219e-09
 1.94458955e-09 1.71472755e-09 1.51387259e-09 1.34383599e-09
 1.18753745e-09 1.05073767e-09 9.17820789e-10 7.97140926e-10
 6.90882617e-10 5.98178759e-10 5.17781543e-10 4.48492497e-10
 3.87986274e-10 3.36814702e-10 2.90722102e-10 2.52130011e-10
 2.17916573e-10 1.88516754e-10 1.63366082e-10 1.41352314e-10
 1.21785192e-10 1.05254014e-10 9.06835924e-11 7.82549660e-11
 6.77605467e-11 5.82690428e-11 5.05242629e-11 4.35151429e-11
 3.74328681e-11 3.22756818e-11 2.78766514e-11 2.39637224e-11
 2.06047553e-11 1.77543929e-11 1.51996484e-11 1.31464591e-11
 1.12732026e-11 9.63123217e-12 8.27619642e-12 7.12196484e-12
 6.09075132e-12 5.23778468e-12 4.48769898e-12 3.84291031e-12
 3.27532406e-12 2.79085633e-12 2.39603386e-12 2.03663168e-12
 1.73645256e-12 1.48484294e-12 1.26357344e-12 1.07418626e-12
 9.16117555e-13 7.76799978e-13 6.57559791e-13 5.61529953e-13
 4.71023407e-13 3.99477770e-13 3.40280107e-13 2.84815466e-13
 2.41714067e-13 2.03583791e-13 1.70333099e-13 1.43068071e-13
 1.20301087e-13 1.01692464e-13 8.32484092e-14 7.06923670e-14
 5.79504406e-14 4.84966608e-14 3.96840962e-14 3.32593197e-14
 2.74469784e-14 2.24307247e-14 1.83588577e-14 1.48593708e-14
 1.21311107e-14 9.80150883e-15 8.02914711e-15 6.57627388e-15
 5.40006190e-15 4.41109152e-15 3.58178675e-15 2.96640274e-15
 2.41459604e-15 1.93977737e-15 1.59786467e-15 1.31736240e-15
 1.06394920e-15 8.69465943e-16 7.18201421e-16 5.78163134e-16
 4.66399562e-16 3.77217646e-16 3.17571960e-16 2.53146169e-16
 2.06753595e-16 1.70276880e-16 1.37837176e-16 1.08052592e-16
 8.95866095e-17 7.17801999e-17 5.98334604e-17 4.60241359e-17
 3.61287849e-17 3.01809891e-17 2.38235398e-17 1.84106591e-17
 1.40941321e-17 1.20676945e-17 9.04684697e-18 6.77252750e-18
 5.28403984e-18 4.35014203e-18 3.13554956e-18 2.07263479e-18
 1.67022302e-18 1.40756994e-18 9.72526557e-19 5.01785021e-19
 5.13540599e-19 3.57478437e-19 2.26432207e-19 8.03716725e-20
 1.03306954e-19 5.48375361e-20 2.56635713e-20 6.86995624e-21
 4.39094943e-21 3.95547854e-22 0.00000000e+00
t=14.00424: 0.00000000e+00 2.32991371e-05 8.22959249e-05 1.66380586e-04
 1.67278208e-04 1.55156280e-04 1.25679511e-04 9.49324575e-05
 7.99679791e-05 6.28566707e-05 5.09136224e-05 4.37441121e-05
 3.64985221e-05 3.06982208e-05 2.75174221e-05 2.66501991e-05
 2.35791640e-05 2.22396507e-05 2.10166020e-05 1.97028254e-05
 1.90677644e-05 1.77597250e-05 1.72629856e-05 1.69255937e-05
 1.60930270e-05 1.57553055e-05 1.50218444e-05 1.47287377e-05
 1.45017327e-05 1.39600311e-05 1.35624284e-05 1.37234095e-05
 1.31310326e-05 1.28821649e-05 1.25341686e-05 1.22630519e-05
 1.18718528e-05 1.17145358e-05 1.14915980e-05 1.11786328e-05
 1.11545928e-05 1.07355872e-05 1.05823162e-05 1.02223806e-05
 1.01222228e-05 9.84344292e-06 9.56009037e-06 9.46941490e-06
 9.21997439e-06 8.97521496e-06 8.81188418e-06 8.66040437e-06
 8.38653869e-06 8.25314167e-06 7.97551510e-06 7.82867897e-06
 7.67820354e-06 7.47607239e-06 7.21545572e-06 7.03459699e-06
 6.86197431e-06 6.66603021e-06 6.54147196e-06 6.31110164e-06
 6.12327862e-06 6.01450854e-06 5.78043626e-06 5.60971546e-06
 5.39896359e-06 5.23120184e-06 5.07654258e-06 4.91350161e-06
 4.72730243e-06 4.51059929e-06 4.37930356e-06 4.23840818e-06
 4.08056943e-06 3.89417658e-06 3.75047856e-06 3.59467893e-06
 3.44147349e-06 3.29455133e-06 3.16497667e-06 3.00982888e-06
 2.85024361e-06 2.73210849e-06 2.59262109e-06 2.45457439e-06
 2.33645091e-06 2.19394494e-06 2.08719511e-06 1.95923973e-06
 1.85318451e-06 1.74911455e-06 1.63801280e-06 1.54571459e-06
 1.44094107e-06 1.35674554e-06 1.26550444e-06 1.18286413e-06
 1.09651427e-06 1.02807357e-06 9.50744290e-07 8.76082796e-07
 8.16052957e-07 7.55814136e-07 6.92773876e-07 6.42625597e-07
 5.92253200e-07 5.40827516e-07 4.97692576e-07 4.55370841e-07
 4.19148110e-07 3.81018931e-07 3.46677855e-07 3.14947262e-07
 2.87522576e-07 2.60585823e-07 2.36644178e-07 2.14260758e-07
 1.94451983e-07 1.74468267e-07 1.57069303e-07 1.42171122e-07
 1.27418470e-07 1.14413310e-07 1.02849379e-07 9.25154219e-08
 8.27057406e-08 7.40077034e-08 6.62150676e-08 5.89668574e-08
 5.26349998e-08 4.71461398e-08 4.17418863e-08 3.73701525e-08
 3.30902931e-08 2.94642983e-08 2.61850429e-08 2.32165956e-08
 2.06636983e-08 1.82149338e-08 1.61157794e-08 1.42996968e-08
 1.26891753e-08 1.12095604e-08 9.92242912e-09 8.77206993e-09
 7.73756567e-09 6.82897670e-09 6.04518165e-09 5.35308347e-09
 4.72353262e-09 4.14705543e-09 3.66555451e-09 3.24402745e-09
 2.86379650e-09 2.53397677e-09 2.21938641e-09 1.95988805e-09
 1.72549346e-09 1.52245831e-09 1.34372263e-09 1.17919870e-09
 1.04315061e-09 9.15063381e-10 8.08551760e-10 7.11563787e-10
 6.26934007e-10 5.52595064e-10 4.83586313e-10 4.17485645e-10
 3.61552836e-10 3.11817069e-10 2.68591888e-10 2.32421893e-10
 2.00605685e-10 1.73324315e-10 1.49158342e-10 1.28956452e-10
 1.11323378e-10 9.56820168e-11 8.22893778e-11 7.11618817e-11
 6.11159756e-11 5.30029956e-11 4.52817578e-11 3.91229611e-11
 3.35627482e-11 2.88670444e-11 2.47816745e-11 2.13750929e-11
 1.83262306e-11 1.57775454e-11 1.35066763e-11 1.15798708e-11
 9.93569559e-12 8.53797579e-12 7.29516757e-12 6.25403915e-12
 5.35981780e-12 4.56205741e-12 3.92707742e-12 3.35033118e-12
 2.84450609e-12 2.44132667e-12 2.08365236e-12 1.78358372e-12
 1.50466586e-12 1.28553475e-12 1.09535804e-12 9.28345504e-13
 7.90911520e-13 6.68031699e-13 5.69036407e-13 4.82101131e-13
 4.09984760e-13 3.46416873e-13 2.91933026e-13 2.47816922e-13
 2.07546623e-13 1.75823312e-13 1.47962239e-13 1.24011957e-13
 1.04920830e-13 8.76275525e-14 7.34535385e-14 6.12793451e-14
 5.10696631e-14 4.30400196e-14 3.52236407e-14 2.98452757e-14
 2.44888069e-14 2.02677478e-14 1.65733070e-14 1.35646074e-14
 1.12554184e-14 9.17260131e-15 7.46769088e-15 6.03508650e-15
 4.89616361e-15 3.97042876e-15 3.24611555e-15 2.64192316e-15
 2.15690303e-15 1.75274884e-15 1.42945839e-15 1.17309998e-15
 9.43969964e-16 7.66835829e-16 6.21400845e-16 5.14050393e-16
 4.08705511e-16 3.32719828e-16 2.70557719e-16 2.18030110e-16
 1.76076829e-16 1.41006370e-16 1.18494086e-16 9.50967276e-17
 7.55239988e-17 6.25491862e-17 5.06219149e-17 3.98559758e-17
 3.21761175e-17 2.58468529e-17 2.15280451e-17 1.61658371e-17
 1.29119339e-17 1.04903008e-17 8.19182542e-18 6.32399334e-18
 4.86083079e-18 4.20331917e-18 3.08560788e-18 2.34119424e-18
 1.78243619e-18 1.41060437e-18 1.05900248e-18 6.74456778e-19
 5.89959380e-19 4.71868811e-19 3.15053303e-19 1.65158532e-19
 1.72864959e-19 1.15895666e-19 7.33073825e-20 2.71230416e-20
 3.49811097e-20 1.80312572e-20 8.87958442e-21 1.96668508e-21
 1.63087258e-21 8.24364065e-23 0.00000000e+00
t=16.00023: 0.00000000e+00 2.31076305e-05 7.82604965e-05 1.50283114e-04
 1.42958389e-04 1.27042633e-04 1.00098639e-04 7.63013413e-05
 6.34492175e-05 4.86195968e-05 4.06127201e-05 3.38184644e-05
 2.87060412e-05 2.39109143e-05 2.15238687e-05 2.12951385e-05
 1.89982380e-05 1.81750133e-05 1.70936318e-05 1.62806150e-05
 1.59798765e-05 1.47447044e-05 1.42996234e-05 1.40008187e-05
 1.34865390e-05 1.31036301e-05 1.25993604e-05 1.25137271e-05
 1.20966739e-05 1.17631931e-05 1.15917098e-05 1.13333931e-05
 1.10756565e-05 1.08891807e-05 1.04464344e-05 1.02189508e-05
 1.01135058e-05 9.81894769e-06 9.56249754e-06 9.52255098e-06
 9.29938694e-06 9.03752569e-06 8.72831230e-06 8.74887933e-06
 8.41575800e-06 8.33439050e-06 7.98584644e-06 7.89567385e-06
 7.68800423e-06 7.53084108e-06 7.31606645e-06 7.19513311e-06
 7.00210578e-06 6.75940166e-06 6.61407666e-06 6.53865943e-06
 6.41349801e-06 6.19550539e-06 6.01583975e-06 5.87321717e-06
 5.67921895e-06 5.51129268e-06 5.39854956e-06 5.22239653e-06
 5.06919556e-06 4.88201882e-06 4.73263900e-06 4.59557426e-06
 4.42568961e-06 4.28853919e-06 4.14592501e-06 3.96050027e-06
 3.84252481e-06 3.68909682e-06 3.55777477e-06 3.42577681e-06
 3.28225063e-06 3.14182395e-06 3.01239878e-06 2.86442251e-06
 2.75258461e-06 2.62476877e-06 2.48532516e-06 2.37350877e-06
 2.27904055e-06 2.15075538e-06 2.03504696e-06 1.91132758e-06
 1.81618330e-06 1.71121027e-06 1.61113631e-06 1.51925911e-06
 1.42545462e-06 1.34034450e-06 1.25344407e-06 1.17116035e-06
 1.10149874e-06 1.02194872e-06 9.53761215e-07 8.82356337e-07
 8.26083987e-07 7.60350066e-07 7.04229623e-07 6.49644714e-07
 6.00029283e-07 5.50406279e-07 5.03952837e-07 4.64137051e-07
 4.26911835e-07 3.88669045e-07 3.54051952e-07 3.23733269e-07
 2.93793737e-07 2.67365276e-07 2.43134726e-07 2.20302577e-07
 1.99553094e-07 1.79145700e-07 1.62095641e-07 1.46122313e-07
 1.31453662e-07 1.18121777e-07 1.06085913e-07 9.50961663e-08
 8.49466863e-08 7.61336727e-08 6.81675800e-08 6.04495864e-08
 5.41938615e-08 4.83359405e-08 4.31181627e-08 3.83145795e-08
 3.38963407e-08 3.01531847e-08 2.67008101e-08 2.36077514e-08
 2.09974457e-08 1.85011884e-08 1.63920281e-08 1.45332905e-08
 1.27925078e-08 1.13376690e-08 1.00242436e-08 8.85577350e-09
 7.79556433e-09 6.88577728e-09 6.05846496e-09 5.34909411e-09
 4.70554069e-09 4.15324812e-09 3.64943242e-09 3.21116936e-09
 2.82666211e-09 2.49473025e-09 2.19353724e-09 1.92818000e-09
 1.68985075e-09 1.49056266e-09 1.31115721e-09 1.15459499e-09
 1.01464980e-09 8.91072316e-10 7.79277223e-10 6.86993668e-10
 6.02833380e-10 5.31344757e-10 4.65373764e-10 4.08708928e-10
 3.58085878e-10 3.16476175e-10 2.75936112e-10 2.37356109e-10
 2.04674017e-10 1.76081256e-10 1.51709444e-10 1.30362129e-10
 1.12520321e-10 9.68731635e-11 8.28747566e-11 7.16997703e-11
 6.14303067e-11 5.29796655e-11 4.54221396e-11 3.91473778e-11
 3.35745785e-11 2.88320912e-11 2.46866185e-11 2.12765866e-11
 1.81392667e-11 1.55553346e-11 1.33907209e-11 1.13944598e-11
 9.78281343e-12 8.40344312e-12 7.18457336e-12 6.15525004e-12
 5.23701344e-12 4.48101972e-12 3.84429741e-12 3.26069051e-12
 2.78142443e-12 2.37332960e-12 2.03631351e-12 1.72443556e-12
 1.46380481e-12 1.24839119e-12 1.06160787e-12 9.03776219e-13
 7.58401441e-13 6.50712213e-13 5.52697031e-13 4.64077818e-13
 3.94735981e-13 3.33657514e-13 2.83611626e-13 2.38328597e-13
 2.01917853e-13 1.69656905e-13 1.43303650e-13 1.21098506e-13
 1.01029763e-13 8.50077137e-14 7.14887454e-14 5.96372658e-14
 5.02709911e-14 4.19734802e-14 3.47502892e-14 2.89182901e-14
 2.41066855e-14 2.01961702e-14 1.63700369e-14 1.39007123e-14
 1.13410731e-14 9.35255090e-15 7.65989412e-15 6.26277725e-15
 5.17232618e-15 4.18946764e-15 3.37317130e-15 2.74516516e-15
 2.22016776e-15 1.77424460e-15 1.44222288e-15 1.18444901e-15
 9.54174398e-16 7.76537311e-16 6.21162736e-16 5.07572959e-16
 4.16185840e-16 3.28092628e-16 2.68731674e-16 2.19649537e-16
 1.75116321e-16 1.40641292e-16 1.16021639e-16 9.19328679e-17
 7.36471195e-17 5.87553139e-17 4.92408239e-17 3.91883513e-17
 3.12109041e-17 2.55966662e-17 2.06621226e-17 1.60605171e-17
 1.30424641e-17 1.03505534e-17 8.63551641e-18 6.58374248e-18
 5.05275967e-18 4.18958241e-18 3.20706966e-18 2.46017560e-18
 1.88278928e-18 1.59417631e-18 1.17632902e-18 8.77853710e-19
 6.72944153e-19 5.52608816e-19 3.96100565e-19 2.59953681e-19
 2.15318743e-19 1.68127150e-19 1.14538128e-19 5.97810884e-20
 6.27025804e-20 4.20037248e-20 2.52853963e-20 9.26174135e-21
 1.23781186e-20 6.69838754e-21 2.96270529e-21 7.13328401e-22
 4.73230997e-22 5.17131338e-23 0.00000000e+00
t=18.00016: 0.00000000e+00 2.28784595e-05 7.44444973e-05 1.36070579e-04
 1.23420486e-04 1.05778821e-04 8.08836507e-05 6.26341179e-05
 5.10163023e-05 3.84866831e-05 3.33086182e-05 2.68555253e-05
 2.32204594e-05 1.94348685e-05 1.76230240e-05 1.73275013e-05
 1.58339545e-05 1.52830263e-05 1.42541779e-05 1.36751925e-05
 1.35360031e-05 1.27124956e-05 1.23008392e-05 1.18915003e-05
 1.16405039e-05 1.11330668e-05 1.08958045e-05 1.08129264e-05
 1.05505405e-05 1.01529183e-05 1.00309933e-05 9.82906889e-06
 9.56129417e-06 9.35141023e-06 8.93377259e-06 8.83022964e-06
 8.74533303e-06 8.42236005e-06 8.31955068e-06 8.00255555e-06
 7.93785299e-06 7.76853166e-06 7.59814240e-06 7.37941480e-06
 7.32351514e-06 7.11272782e-06 6.89528277e-06 6.79268183e-06
 6.58563544e-06 6.53454015e-06 6.22107275e-06 6.09783599e-06
 5.96688914e-06 5.82934725e-06 5.70040191e-06 5.55924051e-06
 5.39022176e-06 5.25500097e-06 5.13823521e-06 4.94303154e-06
 4.81597130e-06 4.67820280e-06 4.55836555e-06 4.40275944e-06
 4.24830789e-06 4.13037065e-06 3.99151097e-06 3.86039069e-06
 3.72232598e-06 3.59777551e-06 3.43572102e-06 3.32750512e-06
 3.19906359e-06 3.09221789e-06 2.93818771e-06 2.83077141e-06
 2.70215614e-06 2.60847660e-06 2.44469516e-06 2.37773785e-06
 2.24310923e-06 2.13007886e-06 2.02539968e-06 1.91891876e-06
 1.82559811e-06 1.73426930e-06 1.61714854e-06 1.53784144e-06
 1.44675126e-06 1.36710239e-06 1.28500191e-06 1.20520436e-06
 1.12479676e-06 1.05386836e-06 9.87936411e-07 9.21149346e-07
 8.54034974e-07 7.95395716e-07 7.36312535e-07 6.75679486e-07
 6.29416560e-07 5.79850313e-07 5.29785595e-07 4.88062015e-07
 4.49912323e-07 4.13762191e-07 3.79450582e-07 3.45490057e-07
 3.15892503e-07 2.87221083e-07 2.60958314e-07 2.37521050e-07
 2.15033567e-07 1.94655777e-07 1.75909521e-07 1.58316274e-07
 1.42823265e-07 1.28232019e-07 1.15042920e-07 1.03728789e-07
 9.27383929e-08 8.29403188e-08 7.43359845e-08 6.62696572e-08
 5.90859099e-08 5.27457092e-08 4.68615480e-08 4.16786670e-08
 3.71837724e-08 3.29149851e-08 2.92250205e-08 2.58137671e-08
 2.28826329e-08 2.02381512e-08 1.79166106e-08 1.58058412e-08
 1.39806217e-08 1.23004633e-08 1.08527874e-08 9.56153032e-09
 8.45483590e-09 7.41059428e-09 6.52795643e-09 5.75048072e-09
 5.06621224e-09 4.46894123e-09 3.91383328e-09 3.42930240e-09
 3.02351184e-09 2.65788087e-09 2.33052163e-09 2.04296398e-09
 1.79255377e-09 1.57951998e-09 1.37738345e-09 1.21525842e-09
 1.06402530e-09 9.33036176e-10 8.17484922e-10 7.18748385e-10
 6.31323088e-10 5.50228880e-10 4.83272730e-10 4.24094067e-10
 3.71593548e-10 3.25227990e-10 2.85092389e-10 2.50126342e-10
 2.19594865e-10 1.91987827e-10 1.66550195e-10 1.43956807e-10
 1.23430988e-10 1.05885160e-10 9.08303749e-11 7.78511749e-11
 6.73367367e-11 5.76096374e-11 4.92884173e-11 4.24455211e-11
 3.63739130e-11 3.11902551e-11 2.66934543e-11 2.29442416e-11
 1.95990801e-11 1.67938552e-11 1.43167437e-11 1.22707074e-11
 1.05373318e-11 8.96001694e-12 7.68764788e-12 6.56230169e-12
 5.59586548e-12 4.80427594e-12 4.08138959e-12 3.46963070e-12
 2.95714365e-12 2.53600881e-12 2.15057812e-12 1.83080000e-12
 1.55392831e-12 1.31964006e-12 1.12746497e-12 9.55327466e-13
 8.07812182e-13 6.87120306e-13 5.80874860e-13 4.95990658e-13
 4.16254459e-13 3.54151785e-13 3.00561732e-13 2.52752146e-13
 2.13190782e-13 1.79110856e-13 1.51693254e-13 1.27725297e-13
 1.07795168e-13 9.06995846e-14 7.51750917e-14 6.37116679e-14
 5.33397598e-14 4.47952648e-14 3.72314857e-14 3.10869692e-14
 2.59774326e-14 2.16996097e-14 1.79813314e-14 1.48842977e-14
 1.23437430e-14 1.03371837e-14 8.40055256e-15 7.08295469e-15
 5.76445094e-15 4.74321028e-15 3.84567857e-15 3.16781789e-15
 2.56565137e-15 2.08066310e-15 1.68116257e-15 1.34827419e-15
 1.09458606e-15 8.77154347e-16 7.05067465e-16 5.80691109e-16
 4.63839681e-16 3.73698229e-16 3.00345410e-16 2.47628578e-16
 1.96575342e-16 1.57919993e-16 1.26855981e-16 1.04699766e-16
 8.27205567e-17 6.61734448e-17 5.36835343e-17 4.24341835e-17
 3.39327148e-17 2.75554167e-17 2.26586623e-17 1.78355261e-17
 1.41607877e-17 1.16312036e-17 9.37512363e-18 7.19904398e-18
 5.82591643e-18 4.61885096e-18 3.72727626e-18 2.90677252e-18
 2.25767486e-18 1.80808373e-18 1.38940735e-18 1.06482084e-18
 8.27558751e-19 6.85496990e-19 4.96926815e-19 3.65578526e-19
 2.86627356e-19 2.28455922e-19 1.59302678e-19 1.04129032e-19
 8.85866740e-20 6.77287697e-20 4.56884973e-20 2.41449866e-20
 2.41596434e-20 1.63602823e-20 1.00539038e-20 3.83984126e-21
 4.46720878e-21 2.61975207e-21 1.16877710e-21 3.26059239e-22
 2.52059831e-22 1.83959312e-23 0.00000000e+00
t=20.00375: 0.00000000e+00 2.26199852e-05 7.09114520e-05 1.23513918e-04
 1.07528244e-04 8.92431394e-05 6.64216497e-05 5.20859957e-05
 4.16882103e-05 3.12628338e-05 2.75862529e-05 2.18809159e-05
 1.89802078e-05 1.62136027e-05 1.48506554e-05 1.45124570e-05
 1.34996099e-05 1.31327386e-05 1.24402287e-05 1.19838920e-05
 1.14315516e-05 1.09131631e-05 1.08385743e-05 1.03869459e-05
 1.03557809e-05 9.68458656e-06 9.68200428e-06 9.48368371e-06
 9.29255533e-06 8.89542554e-06 8.74732169e-06 8.46160563e-06
 8.46400810e-06 8.17537796e-06 7.97499714e-06 7.80018067e-06
 7.63139568e-06 7.34825375e-06 7.24774847e-06 6.97247692e-06
 6.97072922e-06 6.80840388e-06 6.65760145e-06 6.46648250e-06
 6.35185877e-06 6.14983608e-06 6.03632511e-06 5.90993306e-06
 5.76720338e-06 5.57934423e-06 5.43979341e-06 5.33778881e-06
 5.18193833e-06 5.07299578e-06 4.90654067e-06 4.78611710e-06
 4.66340640e-06 4.54441829e-06 4.40054859e-06 4.30737562e-06
 4.15613884e-06 4.00811446e-06 3.87997225e-06 3.76064413e-06
 3.63598250e-06 3.50588435e-06 3.37173640e-06 3.27189197e-06
 3.16107425e-06 3.04858947e-06 2.92709909e-06 2.81325742e-06
 2.70867046e-06 2.57971566e-06 2.46394500e-06 2.36577251e-06
 2.25490772e-06 2.17159374e-06 2.06513145e-06 1.96590908e-06
 1.86371749e-06 1.76601571e-06 1.67553086e-06 1.58988688e-06
 1.50507322e-06 1.41679249e-06 1.33341537e-06 1.26293049e-06
 1.18674655e-06 1.10500311e-06 1.03897070e-06 9.70448185e-07
 9.12960234e-07 8.44322466e-07 7.86557174e-07 7.28262421e-07
 6.77663412e-07 6.27122696e-07 5.79087333e-07 5.35198654e-07
 4.92438450e-07 4.52515291e-07 4.13462103e-07 3.81116079e-07
 3.49108813e-07 3.16251194e-07 2.89226814e-07 2.63764954e-07
 2.40471827e-07 2.16741520e-07 1.96235726e-07 1.77284860e-07
 1.61163266e-07 1.45126532e-07 1.30500738e-07 1.17032228e-07
 1.05239097e-07 9.42108300e-08 8.44673358e-08 7.54978441e-08
 6.74625006e-08 6.02348036e-08 5.34277264e-08 4.76968689e-08
 4.23865523e-08 3.75733137e-08 3.34375525e-08 2.95449907e-08
 2.61616755e-08 2.31958515e-08 2.05521331e-08 1.81308628e-08
 1.59395990e-08 1.40923736e-08 1.24328853e-08 1.09205530e-08
 9.60751268e-09 8.45554737e-09 7.45965913e-09 6.56455818e-09
 5.75061122e-09 5.06658297e-09 4.43826985e-09 3.89537585e-09
 3.42283359e-09 3.00600111e-09 2.62454482e-09 2.30376560e-09
 2.02158270e-09 1.77049640e-09 1.54635603e-09 1.35609559e-09
 1.19113172e-09 1.04132540e-09 9.11749665e-10 7.99069931e-10
 6.98615753e-10 6.09343155e-10 5.33307882e-10 4.67292760e-10
 4.09073167e-10 3.57575380e-10 3.12749101e-10 2.73083932e-10
 2.39034689e-10 2.08629077e-10 1.83019888e-10 1.59870312e-10
 1.38956548e-10 1.21992302e-10 1.05703915e-10 9.06428666e-11
 7.75240875e-11 6.67841602e-11 5.71975863e-11 4.89455797e-11
 4.18942325e-11 3.59979122e-11 3.07107155e-11 2.63253313e-11
 2.24521570e-11 1.92237271e-11 1.63842467e-11 1.40315148e-11
 1.19602570e-11 1.02504884e-11 8.69719992e-12 7.42885626e-12
 6.34329135e-12 5.41339188e-12 4.63403887e-12 3.93211225e-12
 3.34993849e-12 2.85990906e-12 2.42309365e-12 2.06426353e-12
 1.75453761e-12 1.49218953e-12 1.26919608e-12 1.07486990e-12
 9.13231557e-13 7.70489511e-13 6.54404788e-13 5.54968359e-13
 4.67667829e-13 3.96237036e-13 3.35224777e-13 2.84778061e-13
 2.38176356e-13 2.00684021e-13 1.70338933e-13 1.42657065e-13
 1.20850727e-13 1.01090861e-13 8.48289043e-14 7.15931861e-14
 6.00119436e-14 5.03411259e-14 4.18753893e-14 3.53590400e-14
 2.92382471e-14 2.45027985e-14 2.04332061e-14 1.69880480e-14
 1.42496049e-14 1.17644623e-14 9.75382390e-15 8.06718729e-15
 6.61757538e-15 5.53216037e-15 4.47411233e-15 3.75877327e-15
 3.05230407e-15 2.50317572e-15 2.02645412e-15 1.66233854e-15
 1.35062346e-15 1.09020030e-15 8.76804594e-16 7.04450156e-16
 5.65773699e-16 4.50910763e-16 3.64056900e-16 2.95921081e-16
 2.37723435e-16 1.91382579e-16 1.53130018e-16 1.23348706e-16
 9.96247276e-17 7.98821196e-17 6.36641679e-17 5.19457660e-17
 4.10959759e-17 3.25559538e-17 2.64615493e-17 2.11087855e-17
 1.65896468e-17 1.33211537e-17 1.09932818e-17 8.62706524e-18
 6.77421719e-18 5.54683966e-18 4.41897944e-18 3.39318223e-18
 2.71317373e-18 2.16240377e-18 1.75925871e-18 1.32808525e-18
 1.03592306e-18 8.30380821e-19 6.38868685e-19 4.82848400e-19
 3.65253825e-19 3.07267975e-19 2.18716918e-19 1.59687876e-19
 1.23380883e-19 9.96446259e-20 6.84188440e-20 4.36670041e-20
 3.73160159e-20 2.92503980e-20 1.88732555e-20 9.63305511e-21
 9.67836676e-21 6.82366673e-21 4.28953570e-21 1.43875527e-21
 1.77577468e-21 9.84023601e-22 4.84234908e-22 1.13948631e-22
 8.17861985e-23 4.49402096e-24 0.00000000e+00
t=22.00937: 0.00000000e+00 2.23299974e-05 6.76169504e-05 1.12456887e-04
 9.43678933e-05 7.61443187e-05 5.53681532e-05 4.37804677e-05
 3.46753787e-05 2.59985052e-05 2.29193540e-05 1.81983860e-05
 1.57890871e-05 1.40365795e-05 1.28596234e-05 1.22399602e-05
 1.17119803e-05 1.14146058e-05 1.11958717e-05 1.06240015e-05
 1.01483450e-05 9.65389859e-06 9.59452082e-06 9.33028236e-06
 9.21484725e-06 8.67325476e-06 8.56719301e-06 8.57678497e-06
 8.14852398e-06 7.83995892e-06 7.83387709e-06 7.36493767e-06
 7.47324733e-06 7.19261166e-06 7.03966249e-06 6.93306061e-06
 6.71039714e-06 6.52315568e-06 6.41696131e-06 6.23727958e-06
 6.22954558e-06 5.97437602e-06 5.87008475e-06 5.70181984e-06
 5.55194419e-06 5.46270186e-06 5.33890080e-06 5.21755730e-06
 5.05524847e-06 4.93506595e-06 4.81966744e-06 4.69248278e-06
 4.52842835e-06 4.44880067e-06 4.33318342e-06 4.18903369e-06
 4.04263823e-06 3.96877300e-06 3.85344361e-06 3.73029828e-06
 3.61889483e-06 3.48868567e-06 3.36967693e-06 3.28700621e-06
 3.16769297e-06 3.03212580e-06 2.94623657e-06 2.81325986e-06
 2.72381919e-06 2.61180857e-06 2.50684419e-06 2.42097070e-06
 2.31425792e-06 2.20806698e-06 2.12407620e-06 2.02290168e-06
 1.92862990e-06 1.82664968e-06 1.75318753e-06 1.65566247e-06
 1.56906201e-06 1.49451729e-06 1.40684990e-06 1.33130225e-06
 1.25696558e-06 1.17966597e-06 1.11332014e-06 1.04356460e-06
 9.79142046e-07 9.13652059e-07 8.47392395e-07 7.94719279e-07
 7.36967105e-07 6.90816198e-07 6.32573381e-07 5.93976357e-07
 5.47772007e-07 5.03664402e-07 4.66520267e-07 4.29019484e-07
 3.91087217e-07 3.59861102e-07 3.27752277e-07 3.00742097e-07
 2.74185973e-07 2.49034819e-07 2.26871416e-07 2.05145143e-07
 1.86324904e-07 1.68464067e-07 1.51380683e-07 1.36552603e-07
 1.22451407e-07 1.10429250e-07 9.91241935e-08 8.87087219e-08
 7.93617228e-08 7.11442507e-08 6.32529458e-08 5.63705953e-08
 5.02740446e-08 4.45898158e-08 3.97224901e-08 3.51731771e-08
 3.10709841e-08 2.75615164e-08 2.43017208e-08 2.16299802e-08
 1.90590447e-08 1.67855899e-08 1.47837842e-08 1.30447366e-08
 1.14667256e-08 1.00623228e-08 8.86443605e-09 7.79804192e-09
 6.83948914e-09 6.00717913e-09 5.28452906e-09 4.59670908e-09
 4.04641395e-09 3.54682982e-09 3.09996308e-09 2.71909020e-09
 2.37947683e-09 2.08373230e-09 1.81716309e-09 1.59697030e-09
 1.39171589e-09 1.21624134e-09 1.06430926e-09 9.30067058e-10
 8.12966442e-10 7.09364734e-10 6.21616871e-10 5.42221381e-10
 4.72207265e-10 4.12565129e-10 3.60222967e-10 3.15842504e-10
 2.75321342e-10 2.39817322e-10 2.09511469e-10 1.82794043e-10
 1.59139854e-10 1.39400690e-10 1.21443078e-10 1.05929896e-10
 9.25433179e-11 8.04995260e-11 6.95367291e-11 5.95724074e-11
 5.09851501e-11 4.36906373e-11 3.73707842e-11 3.18620618e-11
 2.74000582e-11 2.33355852e-11 1.99708234e-11 1.70362906e-11
 1.44816599e-11 1.23667893e-11 1.05538510e-11 9.01089812e-12
 7.68131568e-12 6.53344948e-12 5.58441807e-12 4.75492488e-12
 4.03770868e-12 3.44260469e-12 2.92481604e-12 2.48395736e-12
 2.10381271e-12 1.79374075e-12 1.51978073e-12 1.28782753e-12
 1.09176911e-12 9.27782235e-13 7.85951824e-13 6.63894119e-13
 5.62345347e-13 4.73853585e-13 4.03140247e-13 3.39584794e-13
 2.85853845e-13 2.40912444e-13 2.02986555e-13 1.72295955e-13
 1.43794182e-13 1.21226586e-13 1.02373955e-13 8.51344526e-14
 7.20614007e-14 6.04212262e-14 5.04032465e-14 4.24198714e-14
 3.54661607e-14 2.94445488e-14 2.46581145e-14 2.06187200e-14
 1.71274522e-14 1.43372163e-14 1.18556940e-14 9.79807267e-15
 8.21682716e-15 6.76929631e-15 5.59660659e-15 4.59616393e-15
 3.80792082e-15 3.16808352e-15 2.54679503e-15 2.13358907e-15
 1.73651019e-15 1.42527592e-15 1.14457230e-15 9.33713524e-16
 7.58502295e-16 6.08557609e-16 4.89249219e-16 3.91969235e-16
 3.13559099e-16 2.49446383e-16 2.01683666e-16 1.63484567e-16
 1.30129020e-16 1.04804550e-16 8.34164311e-17 6.79622038e-17
 5.37779731e-17 4.31275942e-17 3.44472048e-17 2.81253498e-17
 2.20047917e-17 1.77297428e-17 1.42069406e-17 1.11938476e-17
 8.99268255e-18 7.04709088e-18 5.92355321e-18 4.62487201e-18
 3.68009455e-18 2.95550672e-18 2.38037916e-18 1.81951128e-18
 1.46593586e-18 1.14520312e-18 9.25455546e-19 7.04213999e-19
 5.50140276e-19 4.30198553e-19 3.36875368e-19 2.50746736e-19
 1.91983260e-19 1.54278836e-19 1.12049112e-19 8.23276003e-20
 6.31093997e-20 5.02571621e-20 3.48716310e-20 2.26420520e-20
 1.84580425e-20 1.45441715e-20 9.76019665e-21 4.89125265e-21
 4.94520184e-21 3.41157295e-21 2.00699743e-21 6.41733138e-22
 8.50444015e-22 4.16897024e-22 1.86284416e-22 5.03491822e-23
 3.32194871e-23 5.72300564e-24 0.00000000e+00
t=24.00765: 0.00000000e+00 2.20148671e-05 6.45405195e-05 1.02711816e-04
 8.33822268e-05 6.56846353e-05 4.67990035e-05 3.71927253e-05
 2.92973732e-05 2.19691521e-05 1.92048513e-05 1.54841420e-05
 1.36201451e-05 1.24492250e-05 1.13450464e-05 1.06343678e-05
 1.04262814e-05 1.00946308e-05 9.96788253e-06 9.36281295e-06
 9.18229731e-06 8.66447233e-06 8.59386250e-06 8.44058460e-06
 8.17430549e-06 7.83771062e-06 7.73986663e-06 7.68209545e-06
 7.34236616e-06 7.00005464e-06 6.99218387e-06 6.70122274e-06
 6.69422460e-06 6.41135542e-06 6.28585856e-06 6.23596630e-06
 5.98781232e-06 5.92240218e-06 5.73997762e-06 5.56145312e-06
 5.45207702e-06 5.33623014e-06 5.18561414e-06 5.09149157e-06
 4.95164216e-06 4.85786219e-06 4.73398491e-06 4.66106046e-06
 4.47169388e-06 4.39722677e-06 4.27572054e-06 4.20450593e-06
 4.01324566e-06 3.96153524e-06 3.82801086e-06 3.70495266e-06
 3.63494586e-06 3.47681161e-06 3.41693884e-06 3.27849739e-06
 3.18992014e-06 3.09306967e-06 2.95878504e-06 2.89089924e-06
 2.78208430e-06 2.70690836e-06 2.58090235e-06 2.47935297e-06
 2.38339214e-06 2.27683809e-06 2.20423548e-06 2.10752394e-06
 2.00870008e-06 1.92779248e-06 1.83658997e-06 1.74776327e-06
 1.65073319e-06 1.57567014e-06 1.50662037e-06 1.42011653e-06
 1.34710744e-06 1.27015411e-06 1.19751355e-06 1.13574802e-06
 1.07032233e-06 1.00124963e-06 9.38007900e-07 8.75986451e-07
 8.24510429e-07 7.63577101e-07 7.16235637e-07 6.65177673e-07
 6.17788192e-07 5.72317317e-07 5.31826551e-07 4.87391508e-07
 4.51463403e-07 4.14940908e-07 3.80386614e-07 3.49408072e-07
 3.19374533e-07 2.91161594e-07 2.65193130e-07 2.41892629e-07
 2.19323471e-07 1.99508635e-07 1.80471927e-07 1.63062916e-07
 1.48177377e-07 1.32095436e-07 1.19315099e-07 1.07546698e-07
 9.59272171e-08 8.68659099e-08 7.74910224e-08 6.88829302e-08
 6.16421995e-08 5.47483220e-08 4.86819077e-08 4.35372913e-08
 3.83508259e-08 3.41425350e-08 3.00204649e-08 2.65867808e-08
 2.35312104e-08 2.08462060e-08 1.82514051e-08 1.61123638e-08
 1.42477296e-08 1.25888305e-08 1.10148520e-08 9.67062390e-09
 8.47857057e-09 7.42520024e-09 6.49666374e-09 5.72794501e-09
 5.01834449e-09 4.39269684e-09 3.81863027e-09 3.35623349e-09
 2.94659360e-09 2.57703086e-09 2.24799275e-09 1.96178360e-09
 1.71711439e-09 1.50026116e-09 1.30941711e-09 1.13826789e-09
 9.97384214e-10 8.68422672e-10 7.57395433e-10 6.64181078e-10
 5.76361801e-10 5.04564285e-10 4.37050024e-10 3.81919256e-10
 3.32871543e-10 2.91015076e-10 2.52992246e-10 2.20879949e-10
 1.92364436e-10 1.67344031e-10 1.45626278e-10 1.26647538e-10
 1.10487182e-10 9.63992605e-11 8.37038792e-11 7.31004344e-11
 6.35007786e-11 5.51691012e-11 4.76639132e-11 4.07829354e-11
 3.48074586e-11 2.97286808e-11 2.53453094e-11 2.16451182e-11
 1.84700812e-11 1.57382572e-11 1.34453738e-11 1.14593683e-11
 9.74990660e-12 8.28907347e-12 7.06404313e-12 6.02876172e-12
 5.10890158e-12 4.36017909e-12 3.71648206e-12 3.15377476e-12
 2.67253588e-12 2.26923760e-12 1.92891769e-12 1.62924839e-12
 1.38572088e-12 1.17595433e-12 9.96805636e-13 8.42892181e-13
 7.13132608e-13 6.04305531e-13 5.10863570e-13 4.32349746e-13
 3.64253891e-13 3.07440293e-13 2.59661957e-13 2.20003448e-13
 1.84609585e-13 1.54915489e-13 1.29960810e-13 1.09955059e-13
 9.17198722e-14 7.73239981e-14 6.50051817e-14 5.43820432e-14
 4.56860729e-14 3.80724438e-14 3.18714427e-14 2.65307590e-14
 2.23059816e-14 1.86275744e-14 1.54255661e-14 1.29695544e-14
 1.06900609e-14 8.91273811e-15 7.43175593e-15 6.12990410e-15
 5.07798293e-15 4.20766504e-15 3.47091429e-15 2.84483297e-15
 2.35063269e-15 1.94675235e-15 1.56726062e-15 1.30681123e-15
 1.05958203e-15 8.68603132e-16 6.99446899e-16 5.71538640e-16
 4.60899702e-16 3.70358684e-16 2.97140358e-16 2.35170067e-16
 1.90507078e-16 1.50990955e-16 1.21765570e-16 9.77975873e-17
 7.90086554e-17 6.27133170e-17 5.00954187e-17 4.02995971e-17
 3.29386643e-17 2.56760956e-17 2.06978722e-17 1.66257599e-17
 1.31240441e-17 1.04268850e-17 8.44901816e-18 6.59812399e-18
 5.24365076e-18 4.12090884e-18 3.45321240e-18 2.65410604e-18
 2.10408960e-18 1.71459205e-18 1.34970398e-18 1.04424106e-18
 8.28828236e-19 6.49586994e-19 5.27956856e-19 3.99706204e-19
 3.09142331e-19 2.47222688e-19 1.88939177e-19 1.38567388e-19
 1.08607299e-19 8.83659125e-20 6.28068878e-20 4.66005183e-20
 3.54013204e-20 2.85512213e-20 2.01406150e-20 1.24428827e-20
 1.02519174e-20 8.06806709e-21 5.20997151e-21 2.63970302e-21
 2.68501572e-21 1.83186389e-21 1.08506777e-21 3.74633552e-22
 4.81966312e-22 2.59370318e-22 1.03391512e-22 2.43836485e-23
 1.87997952e-23 1.63966611e-24 0.00000000e+00
t=26.01012: 0.00000000e+00 2.16821323e-05 6.16552536e-05 9.40124677e-05
 7.40488073e-05 5.71382566e-05 4.00076516e-05 3.19289363e-05
 2.50632929e-05 1.87356477e-05 1.62842651e-05 1.35037947e-05
 1.21172279e-05 1.10739985e-05 1.01471860e-05 9.66166380e-06
 9.39731057e-06 8.92579029e-06 8.81932378e-06 8.46204887e-06
 8.30364965e-06 7.83888491e-06 7.80012155e-06 7.56141698e-06
 7.34531228e-06 7.16596346e-06 6.99911523e-06 6.83744624e-06
 6.66303507e-06 6.39531169e-06 6.27909755e-06 6.10975408e-06
 6.06339466e-06 5.79903635e-06 5.68344273e-06 5.59132655e-06
 5.49089259e-06 5.28070334e-06 5.22575665e-06 5.08681521e-06
 4.85473436e-06 4.81217546e-06 4.71493525e-06 4.55407165e-06
 4.46141992e-06 4.33865870e-06 4.28614645e-06 4.11537580e-06
 4.01584562e-06 3.92509147e-06 3.81291135e-06 3.75097141e-06
 3.62417713e-06 3.54597687e-06 3.42069259e-06 3.34423736e-06
 3.23760218e-06 3.13975727e-06 3.04420388e-06 2.92548978e-06
 2.82857688e-06 2.73526754e-06 2.65851519e-06 2.55186097e-06
 2.46372375e-06 2.39084308e-06 2.29196639e-06 2.18894136e-06
 2.10919026e-06 2.01654418e-06 1.93089743e-06 1.84706281e-06
 1.77969582e-06 1.69150768e-06 1.61099660e-06 1.52828156e-06
 1.45224287e-06 1.37313818e-06 1.30564804e-06 1.23886604e-06
 1.17145829e-06 1.09883318e-06 1.03083195e-06 9.63643831e-07
 9.11777293e-07 8.59018679e-07 8.05225723e-07 7.50739808e-07
 7.00156881e-07 6.50487152e-07 6.03740728e-07 5.59672195e-07
 5.17142453e-07 4.80190193e-07 4.43437822e-07 4.08697205e-07
 3.73655934e-07 3.42998373e-07 3.16208960e-07 2.87611241e-07
 2.63026669e-07 2.39970969e-07 2.16482351e-07 1.96851609e-07
 1.78342365e-07 1.61241110e-07 1.46497983e-07 1.31847734e-07
 1.19085357e-07 1.06625410e-07 9.58764859e-08 8.58538201e-08
 7.68188851e-08 6.85161318e-08 6.12612715e-08 5.42239890e-08
 4.82828467e-08 4.30799864e-08 3.79681909e-08 3.37107543e-08
 2.98541246e-08 2.64197451e-08 2.33980831e-08 2.05809716e-08
 1.80839050e-08 1.59507706e-08 1.40597797e-08 1.23471947e-08
 1.08451169e-08 9.53829384e-09 8.35160983e-09 7.33909219e-09
 6.44273422e-09 5.61910244e-09 4.91054040e-09 4.30033923e-09
 3.76614957e-09 3.28999800e-09 2.87512835e-09 2.51353238e-09
 2.19058903e-09 1.90493658e-09 1.66498125e-09 1.44936325e-09
 1.26609477e-09 1.10712186e-09 9.65154638e-10 8.37962651e-10
 7.30247298e-10 6.35616140e-10 5.53210212e-10 4.82766130e-10
 4.19923579e-10 3.65723181e-10 3.18017162e-10 2.75576057e-10
 2.40514098e-10 2.10156273e-10 1.82150793e-10 1.58109751e-10
 1.38012247e-10 1.19771899e-10 1.04294138e-10 9.03358315e-11
 7.87846369e-11 6.84505248e-11 5.94936332e-11 5.18151303e-11
 4.48736445e-11 3.90988813e-11 3.37420767e-11 2.86789616e-11
 2.44585774e-11 2.08774767e-11 1.77530597e-11 1.51438948e-11
 1.28985370e-11 1.09514191e-11 9.35473430e-12 7.95074174e-12
 6.77730233e-12 5.74910363e-12 4.87972362e-12 4.13600782e-12
 3.51972516e-12 2.98886148e-12 2.52998789e-12 2.15714826e-12
 1.82251732e-12 1.54409281e-12 1.31321969e-12 1.10564849e-12
 9.39819530e-13 7.94913263e-13 6.73818042e-13 5.67302321e-13
 4.79333032e-13 4.05857315e-13 3.40967321e-13 2.88057774e-13
 2.42893449e-13 2.03322814e-13 1.71800887e-13 1.44689083e-13
 1.20954762e-13 1.02301334e-13 8.59847651e-14 7.23479596e-14
 6.02727097e-14 5.06078643e-14 4.25490478e-14 3.54055824e-14
 2.96976486e-14 2.47904640e-14 2.06407819e-14 1.72198622e-14
 1.43917587e-14 1.20288204e-14 9.97374956e-15 8.32850238e-15
 6.91191921e-15 5.70439582e-15 4.72348763e-15 3.89420927e-15
 3.23878772e-15 2.66398264e-15 2.18918086e-15 1.79665061e-15
 1.47524527e-15 1.21755810e-15 9.81113751e-16 8.16359958e-16
 6.57790735e-16 5.34465011e-16 4.32561049e-16 3.51104656e-16
 2.84933312e-16 2.26198218e-16 1.82272234e-16 1.44489209e-16
 1.15553861e-16 9.08166397e-17 7.33199372e-17 5.87826039e-17
 4.69064700e-17 3.75011961e-17 2.97712112e-17 2.39696905e-17
 1.91576601e-17 1.50848597e-17 1.19510810e-17 9.76307506e-18
 7.58129202e-18 6.03332944e-18 4.85268078e-18 3.76771510e-18
 3.00483565e-18 2.35729916e-18 1.95464757e-18 1.52191384e-18
 1.16086987e-18 9.46612522e-19 7.49959363e-19 5.70706838e-19
 4.53550717e-19 3.56094692e-19 2.85969898e-19 2.14205453e-19
 1.64837814e-19 1.30317025e-19 1.01009271e-19 7.41951778e-20
 5.51158232e-20 4.59637274e-20 3.28348203e-20 2.33338362e-20
 1.77239873e-20 1.46230385e-20 9.95106110e-21 6.45079263e-21
 5.11413668e-21 3.95228986e-21 2.67733606e-21 1.27655918e-21
 1.35806534e-21 8.42273443e-22 5.16108286e-22 1.93615628e-22
 2.24978148e-22 1.16478655e-22 5.11612258e-23 1.39841760e-23
 9.77509247e-24 1.14419675e-24 0.00000000e+00
t=28.01078: 0.00000000e+00 2.13392241e-05 5.89766196e-05 8.62576910e-05
 6.60724230e-05 5.00298381e-05 3.45518176e-05 2.76792806e-05
 2.16857474e-05 1.60971641e-05 1.40871815e-05 1.20150320e-05
 1.09048465e-05 9.81833000e-06 9.22166817e-06 8.92451137e-06
 8.52945874e-06 8.07645242e-06 7.96380683e-06 7.71195528e-06
 7.51795112e-06 7.14105902e-06 7.10825171e-06 6.83227585e-06
 6.74591942e-06 6.56064382e-06 6.36080302e-06 6.13516905e-06
 6.07509311e-06 5.88695806e-06 5.68734193e-06 5.63023720e-06
 5.50525454e-06 5.27865632e-06 5.24721231e-06 5.03431606e-06
 4.95584882e-06 4.79635714e-06 4.78288115e-06 4.67507268e-06
 4.45432803e-06 4.43605741e-06 4.30144036e-06 4.17820004e-06
 4.08217728e-06 3.94463624e-06 3.84361519e-06 3.74348354e-06
 3.66221486e-06 3.54722629e-06 3.45640556e-06 3.37472311e-06
 3.26701065e-06 3.19576545e-06 3.08402947e-06 2.97166163e-06
 2.93437448e-06 2.82782207e-06 2.75029987e-06 2.63420450e-06
 2.54394238e-06 2.45324545e-06 2.36448059e-06 2.29960249e-06
 2.20510594e-06 2.11984540e-06 2.03590480e-06 1.94940146e-06
 1.87263463e-06 1.78720556e-06 1.71187512e-06 1.64541316e-06
 1.55372521e-06 1.48327395e-06 1.40740501e-06 1.34740668e-06
 1.27241487e-06 1.20745483e-06 1.14636257e-06 1.07768180e-06
 1.02253383e-06 9.64454094e-07 9.03336991e-07 8.42388140e-07
 7.92995463e-07 7.42671491e-07 6.93121060e-07 6.46721682e-07
 5.99822502e-07 5.56650783e-07 5.15130173e-07 4.75702667e-07
 4.41358231e-07 4.06079433e-07 3.72638592e-07 3.43466261e-07
 3.15133112e-07 2.88719112e-07 2.63173295e-07 2.40579585e-07
 2.18661656e-07 1.98993582e-07 1.80519324e-07 1.63672818e-07
 1.47366155e-07 1.32917634e-07 1.19360941e-07 1.07077102e-07
 9.63065790e-08 8.64385411e-08 7.69617094e-08 6.91590738e-08
 6.16067124e-08 5.47828524e-08 4.86241926e-08 4.33056070e-08
 3.86360020e-08 3.39635364e-08 3.01393450e-08 2.67402499e-08
 2.35272221e-08 2.06952637e-08 1.83043382e-08 1.60702054e-08
 1.41519400e-08 1.24080778e-08 1.09330325e-08 9.57711552e-09
 8.38949951e-09 7.34941911e-09 6.42383297e-09 5.61914580e-09
 4.90762791e-09 4.29016282e-09 3.74954669e-09 3.26059682e-09
 2.86136204e-09 2.49246429e-09 2.17254109e-09 1.89337525e-09
 1.65132284e-09 1.43738222e-09 1.24676861e-09 1.08872678e-09
 9.49649734e-10 8.28263571e-10 7.15003356e-10 6.23947381e-10
 5.42381341e-10 4.72487737e-10 4.09395706e-10 3.56571825e-10
 3.09086461e-10 2.69320654e-10 2.33710106e-10 2.02964654e-10
 1.76563322e-10 1.53210703e-10 1.32851082e-10 1.15663009e-10
 1.00515830e-10 8.73691989e-11 7.55809049e-11 6.55750317e-11
 5.69091940e-11 4.94076663e-11 4.28371728e-11 3.72682810e-11
 3.22760613e-11 2.80208056e-11 2.40783553e-11 2.04902960e-11
 1.74755326e-11 1.48430978e-11 1.26616340e-11 1.07414725e-11
 9.15722578e-12 7.74137365e-12 6.58915149e-12 5.59971177e-12
 4.73580022e-12 4.03019734e-12 3.41204349e-12 2.89617384e-12
 2.44869152e-12 2.08170375e-12 1.75901591e-12 1.48502023e-12
 1.25683575e-12 1.06098828e-12 9.01148470e-13 7.57708481e-13
 6.39567635e-13 5.41245706e-13 4.55832548e-13 3.86148606e-13
 3.24559768e-13 2.74223461e-13 2.30682729e-13 1.93777525e-13
 1.62867399e-13 1.37406711e-13 1.15493438e-13 9.69430465e-14
 8.08520293e-14 6.80399421e-14 5.69867418e-14 4.78291284e-14
 3.96808360e-14 3.34735645e-14 2.79028687e-14 2.32873288e-14
 1.94304299e-14 1.62032072e-14 1.34961148e-14 1.12882058e-14
 9.38590769e-15 7.75789942e-15 6.41582424e-15 5.37079799e-15
 4.39837360e-15 3.64794730e-15 3.03244387e-15 2.47516595e-15
 2.04951529e-15 1.68070540e-15 1.38631747e-15 1.13578668e-15
 9.29764059e-16 7.67121623e-16 6.15815358e-16 5.13954242e-16
 4.10508035e-16 3.33627016e-16 2.66994353e-16 2.17656526e-16
 1.75389131e-16 1.40308793e-16 1.11258473e-16 8.85678701e-17
 7.12736946e-17 5.55953819e-17 4.44415997e-17 3.58749761e-17
 2.84416143e-17 2.25139198e-17 1.80345480e-17 1.44398920e-17
 1.15674223e-17 9.01398860e-18 7.14023968e-18 5.75035609e-18
 4.52012230e-18 3.53486625e-18 2.83308937e-18 2.21381282e-18
 1.73568773e-18 1.37396990e-18 1.10645236e-18 8.60971209e-19
 6.76173550e-19 5.40761842e-19 4.27726456e-19 3.29262527e-19
 2.57112640e-19 2.00074450e-19 1.61999725e-19 1.20321646e-19
 9.24088368e-20 7.21566104e-20 5.56137825e-20 4.07237423e-20
 2.98941088e-20 2.46293799e-20 1.72445261e-20 1.26540018e-20
 9.44532629e-21 7.41461097e-21 5.17302593e-21 3.30153219e-21
 2.60568691e-21 2.00740708e-21 1.30336110e-21 6.62226641e-22
 6.44796531e-22 4.42751753e-22 2.49917680e-22 8.26230293e-23
 1.09414411e-22 5.61827825e-23 2.36336648e-23 4.99181596e-24
 4.36538691e-24 3.62455471e-25 0.00000000e+00
t=30.0009: 0.00000000e+00 2.09892396e-05 5.64996725e-05 7.93309554e-05
 5.92444347e-05 4.40734200e-05 3.00871041e-05 2.42149294e-05
 1.89645117e-05 1.39598331e-05 1.24355158e-05 1.08051396e-05
 9.90337383e-06 8.73060002e-06 8.55652249e-06 8.26069354e-06
 7.82144941e-06 7.49147044e-06 7.26941856e-06 7.10180651e-06
 6.88380996e-06 6.59389206e-06 6.54525492e-06 6.29172050e-06
 6.28051241e-06 5.98537749e-06 5.80592454e-06 5.65285137e-06
 5.54848506e-06 5.38983512e-06 5.17761107e-06 5.18176648e-06
 5.10050610e-06 4.91617772e-06 4.73109073e-06 4.61427228e-06
 4.51996114e-06 4.37988790e-06 4.42639098e-06 4.25919055e-06
 4.07499799e-06 4.04350390e-06 3.94856633e-06 3.86675139e-06
 3.74214790e-06 3.61714974e-06 3.52707672e-06 3.44224676e-06
 3.34883328e-06 3.26465326e-06 3.15702328e-06 3.08421282e-06
 2.99594421e-06 2.88373638e-06 2.79446292e-06 2.69529564e-06
 2.65208349e-06 2.53819145e-06 2.47246642e-06 2.39484048e-06
 2.30892415e-06 2.21516733e-06 2.14585474e-06 2.08322481e-06
 1.97987456e-06 1.89974413e-06 1.82130885e-06 1.75742719e-06
 1.67377954e-06 1.60707971e-06 1.52933929e-06 1.46028480e-06
 1.38323372e-06 1.32158597e-06 1.24824020e-06 1.19519585e-06
 1.12114853e-06 1.06706282e-06 1.01490787e-06 9.47588938e-07
 8.98226605e-07 8.43727248e-07 7.91856328e-07 7.36390392e-07
 6.90758750e-07 6.40792661e-07 6.02324980e-07 5.56468173e-07
 5.22499431e-07 4.80546341e-07 4.45482253e-07 4.09432355e-07
 3.78279143e-07 3.50113006e-07 3.18234362e-07 2.93710199e-07
 2.67030667e-07 2.45705466e-07 2.21620003e-07 2.02283524e-07
 1.84178551e-07 1.66243684e-07 1.50407227e-07 1.35879435e-07
 1.23261020e-07 1.10428073e-07 9.90257856e-08 8.85825898e-08
 7.95319944e-08 7.13266469e-08 6.31873541e-08 5.64199928e-08
 5.02865738e-08 4.44905696e-08 3.94681745e-08 3.51262586e-08
 3.10409888e-08 2.73343320e-08 2.41297800e-08 2.13971084e-08
 1.88445640e-08 1.65696695e-08 1.45410093e-08 1.27705533e-08
 1.12615888e-08 9.80007496e-09 8.59156037e-09 7.54501677e-09
 6.58621858e-09 5.76102518e-09 5.02507893e-09 4.38382925e-09
 3.81745101e-09 3.34061703e-09 2.91142928e-09 2.52994360e-09
 2.20270491e-09 1.92348504e-09 1.66862906e-09 1.45811128e-09
 1.25829988e-09 1.09913295e-09 9.54136747e-10 8.27960437e-10
 7.22786830e-10 6.26670604e-10 5.45058118e-10 4.73127867e-10
 4.09920597e-10 3.56194916e-10 3.08214015e-10 2.67783558e-10
 2.32777527e-10 2.01786935e-10 1.74315341e-10 1.51551660e-10
 1.31646111e-10 1.14255921e-10 9.88393295e-11 8.56799280e-11
 7.44171688e-11 6.43075157e-11 5.59452624e-11 4.84569453e-11
 4.19292779e-11 3.63186639e-11 3.15436714e-11 2.72533105e-11
 2.36293505e-11 2.05196418e-11 1.76271660e-11 1.49386001e-11
 1.27225651e-11 1.07992232e-11 9.14452094e-12 7.76780224e-12
 6.59850267e-12 5.60129251e-12 4.73878661e-12 4.01424190e-12
 3.40238378e-12 2.89140963e-12 2.43879925e-12 2.05732026e-12
 1.74655285e-12 1.47975952e-12 1.24753065e-12 1.05773902e-12
 8.91391907e-13 7.53789186e-13 6.36700314e-13 5.36131697e-13
 4.51625061e-13 3.81275357e-13 3.20599879e-13 2.68674106e-13
 2.26326506e-13 1.90443128e-13 1.60287538e-13 1.34117488e-13
 1.13127009e-13 9.45468302e-14 7.92476217e-14 6.63831264e-14
 5.55923881e-14 4.66233802e-14 3.91522226e-14 3.27931490e-14
 2.72071385e-14 2.25951295e-14 1.89670153e-14 1.57894848e-14
 1.31355508e-14 1.09003606e-14 9.06217050e-15 7.55399118e-15
 6.28376938e-15 5.20026393e-15 4.28146467e-15 3.57559019e-15
 2.92667105e-15 2.42736934e-15 1.99994714e-15 1.64744416e-15
 1.36059721e-15 1.11577012e-15 9.11147299e-16 7.47285582e-16
 6.06748018e-16 5.00211101e-16 3.98236842e-16 3.34094763e-16
 2.67055668e-16 2.16271449e-16 1.74140029e-16 1.40826274e-16
 1.13755502e-16 8.97369746e-17 7.17151454e-17 5.69482056e-17
 4.50412660e-17 3.56963067e-17 2.85680801e-17 2.27489749e-17
 1.80178493e-17 1.43471642e-17 1.13198890e-17 9.04546966e-18
 7.18628411e-18 5.65488129e-18 4.48056660e-18 3.57176952e-18
 2.78565844e-18 2.19379243e-18 1.74971724e-18 1.37205118e-18
 1.06680325e-18 8.32140885e-19 6.85688916e-19 5.27345458e-19
 4.04804591e-19 3.26602090e-19 2.54247705e-19 1.98239391e-19
 1.53647856e-19 1.20237671e-19 9.54665474e-20 7.08747360e-20
 5.28481021e-20 4.21594357e-20 3.20572440e-20 2.32934416e-20
 1.73778188e-20 1.41674341e-20 1.00848732e-20 7.24962730e-21
 5.24984467e-21 4.19495858e-21 2.91004959e-21 1.84218857e-21
 1.43619806e-21 1.11682087e-21 7.15570616e-22 3.38934639e-22
 3.47369964e-22 2.40767394e-22 1.38359009e-22 4.63418786e-23
 5.85510471e-23 3.04348504e-23 1.29340264e-23 3.11776719e-24
 2.08477165e-24 2.91917906e-25 0.00000000e+00
t=32.00389: 0.00000000e+00 2.06293489e-05 5.41686923e-05 7.30535969e-05
 5.33134567e-05 3.90036374e-05 2.63287467e-05 2.13249331e-05
 1.67253600e-05 1.22473467e-05 1.11129428e-05 9.78069043e-06
 9.09275271e-06 7.89527460e-06 7.98411300e-06 7.64307384e-06
 7.24864600e-06 7.01644011e-06 6.66654024e-06 6.58061757e-06
 6.43240327e-06 6.07250691e-06 6.05188463e-06 5.89793189e-06
 5.78478921e-06 5.53160465e-06 5.34444018e-06 5.26806445e-06
 5.07919185e-06 4.95507629e-06 4.83595932e-06 4.76743391e-06
 4.61744854e-06 4.53219224e-06 4.36530591e-06 4.25760090e-06
 4.21565709e-06 4.09043525e-06 3.97830813e-06 3.89918904e-06
 3.76871647e-06 3.71776508e-06 3.58434546e-06 3.51366866e-06
 3.41900212e-06 3.34022433e-06 3.24013087e-06 3.17535003e-06
 3.07797908e-06 2.98102045e-06 2.89800927e-06 2.84570811e-06
 2.73177070e-06 2.63490968e-06 2.56808937e-06 2.47128939e-06
 2.39055500e-06 2.32091185e-06 2.25156241e-06 2.14327617e-06
 2.09798645e-06 2.01533364e-06 1.96811725e-06 1.87099776e-06
 1.79979811e-06 1.72763637e-06 1.64565178e-06 1.56778382e-06
 1.51314464e-06 1.44240168e-06 1.38092897e-06 1.30367991e-06
 1.24439618e-06 1.18944411e-06 1.12422547e-06 1.07148170e-06
 1.00401919e-06 9.51833315e-07 8.96590016e-07 8.46115061e-07
 7.90190014e-07 7.45807767e-07 6.99160011e-07 6.50144538e-07
 6.06536957e-07 5.66062708e-07 5.27760170e-07 4.89502379e-07
 4.51445008e-07 4.17949452e-07 3.86699928e-07 3.54841181e-07
 3.28138776e-07 3.00568672e-07 2.74972713e-07 2.51006594e-07
 2.29849543e-07 2.10016068e-07 1.89821976e-07 1.71443833e-07
 1.57362125e-07 1.40632879e-07 1.26877439e-07 1.14400444e-07
 1.03195982e-07 9.26155492e-08 8.28230421e-08 7.43027722e-08
 6.60075425e-08 5.89372409e-08 5.23820455e-08 4.67463430e-08
 4.12654925e-08 3.66142259e-08 3.24601360e-08 2.86771708e-08
 2.53486777e-08 2.23508531e-08 1.95550265e-08 1.73026159e-08
 1.51826014e-08 1.33350480e-08 1.17335243e-08 1.02598847e-08
 8.99408664e-09 7.86897268e-09 6.86480543e-09 6.00617472e-09
 5.24034624e-09 4.57313276e-09 3.97875113e-09 3.46157442e-09
 3.00916693e-09 2.61860998e-09 2.29077789e-09 1.98359102e-09
 1.73104295e-09 1.50235788e-09 1.30430040e-09 1.13046560e-09
 9.85972345e-10 8.54885537e-10 7.39521783e-10 6.45094419e-10
 5.58682126e-10 4.85287370e-10 4.19922475e-10 3.63763909e-10
 3.15901518e-10 2.72651875e-10 2.36158348e-10 2.05860875e-10
 1.78537556e-10 1.54101443e-10 1.33418534e-10 1.15599190e-10
 9.98538587e-11 8.65838475e-11 7.50925210e-11 6.46997118e-11
 5.62870084e-11 4.88262844e-11 4.21122377e-11 3.64672932e-11
 3.16034698e-11 2.73007623e-11 2.35979309e-11 2.04033403e-11
 1.76129770e-11 1.52227468e-11 1.30656693e-11 1.10743259e-11
 9.40728023e-12 7.98606729e-12 6.77709093e-12 5.71881813e-12
 4.86329257e-12 4.10982370e-12 3.48693713e-12 2.94289978e-12
 2.49508380e-12 2.10999937e-12 1.78721927e-12 1.50801680e-12
 1.27554766e-12 1.07751341e-12 9.05447304e-13 7.65685597e-13
 6.46056137e-13 5.43708119e-13 4.60580009e-13 3.85899044e-13
 3.25839624e-13 2.73399363e-13 2.30567869e-13 1.93200727e-13
 1.62252285e-13 1.36108224e-13 1.14248561e-13 9.59691607e-14
 8.03286845e-14 6.69386407e-14 5.63045648e-14 4.69913604e-14
 3.91573839e-14 3.28567605e-14 2.73960430e-14 2.29219421e-14
 1.90129980e-14 1.58161945e-14 1.32485725e-14 1.09972232e-14
 9.18492939e-15 7.55892389e-15 6.28663693e-15 5.22016229e-15
 4.32221382e-15 3.57461120e-15 2.96306881e-15 2.45891563e-15
 2.00702178e-15 1.65317132e-15 1.36573747e-15 1.11696482e-15
 9.17962883e-16 7.52855528e-16 6.13576912e-16 5.02339860e-16
 4.09815306e-16 3.35174143e-16 2.67428964e-16 2.20981892e-16
 1.77376363e-16 1.44391424e-16 1.14644683e-16 9.25568518e-17
 7.41903248e-17 5.92222108e-17 4.69447847e-17 3.67707811e-17
 2.94382729e-17 2.28304968e-17 1.80884371e-17 1.45566154e-17
 1.13735921e-17 9.08420861e-18 7.10940536e-18 5.71524626e-18
 4.49265443e-18 3.49773766e-18 2.79720175e-18 2.22395435e-18
 1.72663287e-18 1.33253814e-18 1.06649785e-18 8.28935316e-19
 6.43013662e-19 5.01870254e-19 4.08772869e-19 3.08710837e-19
 2.40905892e-19 1.89858856e-19 1.48738864e-19 1.12451019e-19
 8.83692402e-20 6.78803011e-20 5.37646058e-20 3.96827429e-20
 3.00440220e-20 2.35813063e-20 1.76794465e-20 1.30383195e-20
 9.54871221e-21 7.49846529e-21 5.37011670e-21 3.82855574e-21
 2.80283102e-21 2.23924774e-21 1.50959015e-21 9.38332846e-22
 7.27336045e-22 5.51734758e-22 3.61588010e-22 1.75246662e-22
 1.78072707e-22 1.15247169e-22 6.83699846e-23 2.34743667e-23
 2.82377722e-23 1.27253808e-23 6.37637920e-24 1.37329323e-24
 9.91590251e-25 1.00961884e-25 0.00000000e+00
t=34.00378: 0.00000000e+00 2.02672615e-05 5.19836789e-05 6.74013889e-05
 4.82057608e-05 3.46998549e-05 2.31592811e-05 1.89153635e-05
 1.48637241e-05 1.09248902e-05 1.00153733e-05 8.90728559e-06
 8.43286425e-06 7.29974078e-06 7.44119294e-06 7.03858614e-06
 6.76632302e-06 6.63512022e-06 6.15873754e-06 6.10813930e-06
 6.03214116e-06 5.63586505e-06 5.65171430e-06 5.45798644e-06
 5.32974897e-06 5.20264616e-06 5.00538265e-06 4.87876361e-06
 4.71287212e-06 4.57084471e-06 4.56213628e-06 4.42452251e-06
 4.24183858e-06 4.18054815e-06 4.00960483e-06 3.94926254e-06
 3.90529631e-06 3.78136872e-06 3.65342763e-06 3.59453358e-06
 3.50232069e-06 3.40896892e-06 3.31841034e-06 3.21581092e-06
 3.12724037e-06 3.08489009e-06 2.99275123e-06 2.91447825e-06
 2.82762644e-06 2.74584534e-06 2.65188002e-06 2.59140546e-06
 2.51872621e-06 2.41208705e-06 2.36101692e-06 2.26924996e-06
 2.19825146e-06 2.12648516e-06 2.07867060e-06 1.97715939e-06
 1.91399351e-06 1.83612477e-06 1.76641576e-06 1.70366917e-06
 1.63436016e-06 1.56657454e-06 1.49191266e-06 1.42503274e-06
 1.36127356e-06 1.30185018e-06 1.24008353e-06 1.18739366e-06
 1.12202678e-06 1.06104031e-06 1.00360610e-06 9.60847869e-07
 9.05475343e-07 8.51721777e-07 8.00751044e-07 7.51100247e-07
 7.09318183e-07 6.66058999e-07 6.19100240e-07 5.77350811e-07
 5.39554524e-07 4.98913086e-07 4.65109554e-07 4.31442555e-07
 3.99787216e-07 3.67708529e-07 3.37129171e-07 3.09444625e-07
 2.84988526e-07 2.61127731e-07 2.39375947e-07 2.17020932e-07
 1.98725839e-07 1.80439916e-07 1.63472107e-07 1.48111100e-07
 1.33355239e-07 1.20499478e-07 1.08624838e-07 9.74692400e-08
 8.75598191e-08 7.84937743e-08 6.97959483e-08 6.25527028e-08
 5.55580648e-08 4.92112822e-08 4.40281215e-08 3.89095099e-08
 3.45673069e-08 3.04078327e-08 2.68518573e-08 2.38701154e-08
 2.10235148e-08 1.83931005e-08 1.62021110e-08 1.41790191e-08
 1.24063078e-08 1.08858291e-08 9.51428199e-09 8.34013002e-09
 7.31563571e-09 6.33923599e-09 5.56648230e-09 4.85155740e-09
 4.22861554e-09 3.67068606e-09 3.18116768e-09 2.79046837e-09
 2.41248373e-09 2.10440395e-09 1.82668604e-09 1.58558407e-09
 1.37468423e-09 1.19335206e-09 1.03555769e-09 8.96907847e-10
 7.78252325e-10 6.74834230e-10 5.82587857e-10 5.06888919e-10
 4.39286460e-10 3.79848523e-10 3.29306400e-10 2.84742180e-10
 2.46952909e-10 2.12863706e-10 1.84801698e-10 1.59639204e-10
 1.38311557e-10 1.19539890e-10 1.03479347e-10 8.91870135e-11
 7.73046099e-11 6.69145386e-11 5.76965663e-11 4.99409838e-11
 4.30960259e-11 3.72299325e-11 3.22680627e-11 2.79019801e-11
 2.40232738e-11 2.07808469e-11 1.79053736e-11 1.55187341e-11
 1.33892347e-11 1.15752262e-11 9.87524816e-12 8.36643016e-12
 7.10404087e-12 6.01112764e-12 5.08251047e-12 4.29961727e-12
 3.63284481e-12 3.07403543e-12 2.60536824e-12 2.20029413e-12
 1.85190866e-12 1.57405362e-12 1.32168995e-12 1.11542539e-12
 9.40835143e-13 7.92992075e-13 6.68449791e-13 5.65535726e-13
 4.72251903e-13 3.98783601e-13 3.35206168e-13 2.82825287e-13
 2.37771311e-13 1.99332170e-13 1.66836112e-13 1.39837819e-13
 1.17366417e-13 9.85454216e-14 8.22491036e-14 6.88987478e-14
 5.77419495e-14 4.82152396e-14 4.03328231e-14 3.36747440e-14
 2.80011011e-14 2.33919271e-14 1.94555371e-14 1.62610996e-14
 1.34972411e-14 1.12282739e-14 9.35191783e-15 7.71065902e-15
 6.42936364e-15 5.31736450e-15 4.38525637e-15 3.63375507e-15
 3.01217794e-15 2.47560868e-15 2.04720582e-15 1.69925264e-15
 1.39085722e-15 1.14409524e-15 9.44598139e-16 7.68723728e-16
 6.31199567e-16 5.15551302e-16 4.22544780e-16 3.43481416e-16
 2.78257367e-16 2.26889956e-16 1.80468097e-16 1.50165421e-16
 1.19234466e-16 9.69048502e-17 7.65105836e-17 6.18462984e-17
 4.90799114e-17 3.91452829e-17 3.09960255e-17 2.44098832e-17
 1.91687256e-17 1.50206608e-17 1.19319212e-17 9.54443934e-18
 7.47892574e-18 5.88582184e-18 4.63464604e-18 3.68357863e-18
 2.90050543e-18 2.24894994e-18 1.78068114e-18 1.41731487e-18
 1.08829893e-18 8.50379714e-19 6.71836299e-19 5.21406805e-19
 4.00313123e-19 3.13272488e-19 2.53100000e-19 1.94031723e-19
 1.48435745e-19 1.17892080e-19 8.98398234e-20 6.89101691e-20
 5.34837199e-20 4.07418499e-20 3.19853326e-20 2.35119205e-20
 1.77347172e-20 1.38050316e-20 1.02109565e-20 7.45983561e-21
 5.47814442e-21 4.45453214e-21 2.95308512e-21 2.16834350e-21
 1.59989368e-21 1.23116411e-21 8.38368186e-22 5.20950319e-22
 4.01503558e-22 3.18700449e-22 1.95317678e-22 9.82198824e-23
 9.37446648e-23 5.96308348e-23 3.67577609e-23 1.27526357e-23
 1.41761087e-23 7.01666668e-24 2.68035657e-24 6.17790148e-25
 5.09424047e-25 3.36686503e-26 0.00000000e+00
t=36.00013: 0.00000000e+00 1.99063205e-05 4.99267882e-05 6.22969986e-05
 4.38036179e-05 3.10327852e-05 2.04766170e-05 1.69014808e-05
 1.32717197e-05 9.91233998e-06 9.08077597e-06 8.12737550e-06
 7.87010922e-06 6.85583058e-06 6.92609649e-06 6.49148614e-06
 6.33493853e-06 6.25079004e-06 5.75501967e-06 5.69956590e-06
 5.58908503e-06 5.33453773e-06 5.31561687e-06 5.05857997e-06
 4.98581366e-06 4.88059652e-06 4.69786945e-06 4.53706740e-06
 4.39322477e-06 4.28378113e-06 4.25304282e-06 4.12720988e-06
 3.94515126e-06 3.88999229e-06 3.72191497e-06 3.69793758e-06
 3.62141763e-06 3.49060043e-06 3.38475081e-06 3.30323921e-06
 3.27562233e-06 3.15839685e-06 3.06412127e-06 2.98767842e-06
 2.93173371e-06 2.83626445e-06 2.73918538e-06 2.69105453e-06
 2.58374814e-06 2.53734411e-06 2.39514209e-06 2.36117028e-06
 2.35039672e-06 2.25092240e-06 2.16450810e-06 2.08030540e-06
 2.01905758e-06 1.95516003e-06 1.89017121e-06 1.82418500e-06
 1.75985708e-06 1.69153623e-06 1.62017981e-06 1.56344745e-06
 1.48758568e-06 1.42997375e-06 1.36769824e-06 1.29806901e-06
 1.24686786e-06 1.17860451e-06 1.12050978e-06 1.06580402e-06
 1.01003202e-06 9.59346072e-07 9.08130461e-07 8.61180461e-07
 8.12401861e-07 7.66763485e-07 7.21168112e-07 6.73185309e-07
 6.32770923e-07 5.93054909e-07 5.53956526e-07 5.10754529e-07
 4.78183651e-07 4.43064011e-07 4.10739310e-07 3.82580096e-07
 3.52992039e-07 3.20632511e-07 2.97755745e-07 2.72935892e-07
 2.49326993e-07 2.29331596e-07 2.09088781e-07 1.89666970e-07
 1.72672130e-07 1.56310997e-07 1.40847186e-07 1.27540564e-07
 1.15013257e-07 1.03410810e-07 9.25452477e-08 8.31811665e-08
 7.45960765e-08 6.65826710e-08 5.93686254e-08 5.29057126e-08
 4.70863140e-08 4.18106478e-08 3.70830550e-08 3.27673820e-08
 2.89198923e-08 2.56500422e-08 2.24400125e-08 1.97983289e-08
 1.73525311e-08 1.52201958e-08 1.34182897e-08 1.18068855e-08
 1.02556841e-08 9.00993739e-09 7.86108358e-09 6.84770330e-09
 6.01461091e-09 5.20953508e-09 4.52878515e-09 3.94618236e-09
 3.42240597e-09 2.98522435e-09 2.59204841e-09 2.25257603e-09
 1.95338762e-09 1.69908548e-09 1.47353321e-09 1.27700931e-09
 1.10656861e-09 9.57286913e-10 8.30767913e-10 7.20329822e-10
 6.21017451e-10 5.39904481e-10 4.65640579e-10 4.03832169e-10
 3.49918944e-10 3.02296607e-10 2.60730868e-10 2.26070149e-10
 1.95179916e-10 1.68650043e-10 1.45520995e-10 1.25354199e-10
 1.08480292e-10 9.39442491e-11 8.10245050e-11 6.98355485e-11
 6.04750471e-11 5.21173689e-11 4.49524105e-11 3.88992131e-11
 3.36883527e-11 2.89092394e-11 2.50158131e-11 2.16267899e-11
 1.86137449e-11 1.60406418e-11 1.38287125e-11 1.19619590e-11
 1.02792431e-11 8.89830191e-12 7.58939562e-12 6.40858675e-12
 5.41616539e-12 4.59424255e-12 3.87054487e-12 3.26706158e-12
 2.76577827e-12 2.33135285e-12 1.96658008e-12 1.66220217e-12
 1.39924301e-12 1.17683292e-12 9.93253148e-13 8.39223064e-13
 7.04137110e-13 5.95222387e-13 4.97938634e-13 4.20085445e-13
 3.53030286e-13 2.95045387e-13 2.49531817e-13 2.09257018e-13
 1.75524786e-13 1.47264082e-13 1.23383910e-13 1.03340854e-13
 8.62404540e-14 7.25428546e-14 6.04185723e-14 5.05298740e-14
 4.21382517e-14 3.51955156e-14 2.94003865e-14 2.44758603e-14
 2.02917819e-14 1.69809586e-14 1.41081480e-14 1.17326380e-14
 9.74107416e-15 8.08156703e-15 6.72368184e-15 5.54131189e-15
 4.60302834e-15 3.80907693e-15 3.14611808e-15 2.59172367e-15
 2.14829725e-15 1.76432853e-15 1.44819180e-15 1.20365915e-15
 9.80169665e-16 8.08935841e-16 6.62871511e-16 5.38163370e-16
 4.42064645e-16 3.60490345e-16 2.93305897e-16 2.39327400e-16
 1.92969235e-16 1.57414194e-16 1.25457125e-16 1.03237743e-16
 8.21874952e-17 6.62352261e-17 5.26028223e-17 4.21432189e-17
 3.35730771e-17 2.66323018e-17 2.09612854e-17 1.64918881e-17
 1.30360059e-17 1.01353644e-17 8.02370490e-18 6.39891506e-18
 5.02005741e-18 3.95756154e-18 3.06998936e-18 2.44356066e-18
 1.93424717e-18 1.49004859e-18 1.17718755e-18 9.30560307e-19
 7.19950231e-19 5.59044580e-19 4.42759287e-19 3.38461474e-19
 2.59700790e-19 2.00405439e-19 1.62094242e-19 1.23931503e-19
 9.52298823e-20 7.57833440e-20 5.72571118e-20 4.37356432e-20
 3.35230868e-20 2.57422250e-20 2.00943701e-20 1.47606262e-20
 1.09093704e-20 8.56940176e-21 6.38871167e-21 4.56689039e-21
 3.37282563e-21 2.69379714e-21 1.87574199e-21 1.31804989e-21
 9.66481944e-22 7.59179890e-22 5.04302438e-22 3.11885652e-22
 2.40874696e-22 1.84719045e-22 1.15364527e-22 5.47025914e-23
 5.36189207e-23 3.54821995e-23 2.01350401e-23 7.32516957e-24
 8.07730873e-24 4.13387761e-24 1.58868883e-24 4.28518429e-25
 2.81677854e-25 2.31253317e-26 0.00000000e+00
t=38.00006: 0.00000000e+00 1.95482026e-05 4.79722353e-05 5.76695219e-05
 3.99613244e-05 2.78830394e-05 1.82073222e-05 1.51975613e-05
 1.18974857e-05 9.13054054e-06 8.29031181e-06 7.43023795e-06
 7.37762500e-06 6.44046966e-06 6.46325945e-06 6.05554940e-06
 5.97320050e-06 5.81920348e-06 5.42713428e-06 5.35832658e-06
 5.18535630e-06 5.03628212e-06 5.02852515e-06 4.74742334e-06
 4.67989946e-06 4.55188029e-06 4.39423270e-06 4.28696414e-06
 4.11948755e-06 4.03153425e-06 3.93610105e-06 3.84393210e-06
 3.70172909e-06 3.60690787e-06 3.51393298e-06 3.45111553e-06
 3.35715207e-06 3.24360875e-06 3.17889639e-06 3.07243519e-06
 2.99564757e-06 2.92958768e-06 2.87086606e-06 2.76613817e-06
 2.73630332e-06 2.62427335e-06 2.54970497e-06 2.47638655e-06
 2.40634789e-06 2.34699709e-06 2.26527852e-06 2.18601260e-06
 2.14452884e-06 2.07307961e-06 1.99901345e-06 1.92612087e-06
 1.85246906e-06 1.80359018e-06 1.75633197e-06 1.67297205e-06
 1.60955508e-06 1.55374892e-06 1.49926967e-06 1.42545422e-06
 1.35166540e-06 1.31270183e-06 1.24828072e-06 1.19212218e-06
 1.13743254e-06 1.08233769e-06 1.02104304e-06 9.77763127e-07
 9.24738750e-07 8.72936046e-07 8.26748290e-07 7.76096307e-07
 7.36470714e-07 6.89292843e-07 6.52746106e-07 6.10650058e-07
 5.70515086e-07 5.33260099e-07 4.94415310e-07 4.60799586e-07
 4.26141103e-07 3.96921765e-07 3.66408411e-07 3.36363933e-07
 3.11175286e-07 2.86711889e-07 2.62205360e-07 2.39643913e-07
 2.19894330e-07 2.00336465e-07 1.82803132e-07 1.66582898e-07
 1.50252307e-07 1.36485260e-07 1.23079814e-07 1.09933502e-07
 9.96111404e-08 8.92744348e-08 8.00523971e-08 7.16328719e-08
 6.41940844e-08 5.69679452e-08 5.06735168e-08 4.51747437e-08
 3.99331443e-08 3.53946749e-08 3.14668018e-08 2.77766685e-08
 2.43357394e-08 2.14913232e-08 1.89463092e-08 1.66164321e-08
 1.45946825e-08 1.27626261e-08 1.11849490e-08 9.77145736e-09
 8.53483346e-09 7.48197676e-09 6.50747802e-09 5.67994826e-09
 4.93185944e-09 4.28382425e-09 3.74948066e-09 3.23740229e-09
 2.82351372e-09 2.44992031e-09 2.11073685e-09 1.84499683e-09
 1.59766043e-09 1.38173850e-09 1.19386785e-09 1.03542704e-09
 8.95797536e-10 7.73698158e-10 6.69405491e-10 5.81551805e-10
 5.02288749e-10 4.33084893e-10 3.75728075e-10 3.24575329e-10
 2.79862136e-10 2.41294705e-10 2.08335673e-10 1.79906024e-10
 1.55521811e-10 1.33692288e-10 1.15586429e-10 9.98221506e-11
 8.61385997e-11 7.43512844e-11 6.41420139e-11 5.54391434e-11
 4.76613954e-11 4.12139550e-11 3.55022119e-11 3.05639960e-11
 2.63578151e-11 2.26996919e-11 1.95656431e-11 1.68754895e-11
 1.45467163e-11 1.25060381e-11 1.07962155e-11 9.29399077e-12
 7.99959945e-12 6.88275726e-12 5.86918673e-12 4.95634633e-12
 4.19207097e-12 3.53161239e-12 2.98318025e-12 2.51597180e-12
 2.12507366e-12 1.79440267e-12 1.50461659e-12 1.26873657e-12
 1.06709603e-12 9.01018632e-13 7.56119409e-13 6.34188949e-13
 5.35589251e-13 4.49555823e-13 3.75126343e-13 3.17390546e-13
 2.65175011e-13 2.22084868e-13 1.87023800e-13 1.56221216e-13
 1.31051685e-13 1.09390432e-13 9.17330988e-14 7.67413639e-14
 6.39781888e-14 5.35169530e-14 4.47868012e-14 3.71819922e-14
 3.09130169e-14 2.58051226e-14 2.15702369e-14 1.79548780e-14
 1.48451931e-14 1.24012831e-14 1.02982581e-14 8.55016493e-15
 7.04959654e-15 5.88309570e-15 4.88584099e-15 4.01426413e-15
 3.32329688e-15 2.74068595e-15 2.25511491e-15 1.86476687e-15
 1.53470241e-15 1.26784739e-15 1.03655116e-15 8.58041263e-16
 7.00362994e-16 5.71000008e-16 4.69939153e-16 3.81186857e-16
 3.13769525e-16 2.54512048e-16 2.07383455e-16 1.67870012e-16
 1.36427227e-16 1.10696081e-16 8.78880736e-17 7.21728791e-17
 5.75317446e-17 4.61580572e-17 3.64268173e-17 2.94731200e-17
 2.34352032e-17 1.85174381e-17 1.45105899e-17 1.13904230e-17
 9.00211448e-18 6.97941785e-18 5.49453293e-18 4.34550356e-18
 3.40936623e-18 2.65539551e-18 2.08072929e-18 1.65787547e-18
 1.28901968e-18 9.96621260e-19 7.77745967e-19 6.14104599e-19
 4.74883670e-19 3.62519764e-19 2.89004098e-19 2.19126004e-19
 1.69310991e-19 1.28540362e-19 1.04271699e-19 8.01280496e-20
 6.03245555e-20 4.73147776e-20 3.66769018e-20 2.73516610e-20
 2.07914082e-20 1.60369279e-20 1.25784135e-20 9.06753314e-21
 6.81355929e-21 5.21777675e-21 3.88748375e-21 2.80163181e-21
 2.06111980e-21 1.61948758e-21 1.13836219e-21 7.88969876e-22
 5.76965615e-22 4.35972372e-22 2.94740471e-22 1.80176626e-22
 1.39050373e-22 1.05935061e-22 6.51917794e-23 3.08283724e-23
 3.19209088e-23 2.00513337e-23 1.18628881e-23 3.60171599e-24
 4.50952059e-24 2.12997350e-24 1.04257881e-24 1.74371376e-25
 1.31395270e-25 1.79232561e-26 0.00000000e+00
